# Supplementary material for: Genetic interaction network has a very limited impact on the evolutionary trajectories in continuous culture-grown populations of yeast
Source: BMC Ecol Evol. 2021 May 26;21:99. doi: 10.1186/s12862-021-01830-9 (PMC8157726; doi:10.1186/s12862-021-01830-9)
Supplement: Supplementary file 5 — Additional file 5. Detailed description of mutations identified in evolved yeast strains. [file 12862_2021_1830_MOESM5_ESM.xls]

## Sheet: Legend
	Additional file 5. Detailed description of mutations identified in evolved yeast strains.
			Information on mutations identified by whole-genome sequencing with detailed SNPs data (in subsequent 8 sheets)
			Legend for the "ORF_non-mut" and "ORF_mutators" sheets
				Column name	Variable description
				Strain ID	Name of evolutionary line
				Chromosome	Number of the chromosome of the mutational event
				Name	Mutated nucleotide sequence at the given chromosomal position
				Minimum	Minimum position of the mutational event on the given chromosome
				Maximum	Maximum position of the mutational event on the given chromosome
				Change	Indicates the reference sequence nucleotides followed by the variant nucleotides
				Length	Length of mutated nucleotide sequence
				Coverage	The number of reads that cover the region in the contig
				Polymorphism Type	Nature of the mutation, i. e. single-nucleotide polymorphism (SNP) or deletion
				Variant Frequency	The percentage of reads that have the variation at that position. For variations that span more than a single nucleotide, the variant frequency may appear as a range (e.g. 47.8% – 51.7%) to indicate the minimum/maximum variant frequency over that range
				Gene	Name of the gene afected by the given mutational event
				AA change	Indicates the change (if any) in the amino acid(s) by translating the codon change.
				Protein effect	Summarizes the change on the protein as either a substitution, frame shift, truncation (stop codon introduced) or extension (stop codon lost) or none
				Sanger validation	Indicates if given mutational event was additionally confirmed by Sanger sequencing
			Legend for the "Promoter_non-mut" and "Promoter_mutators" sheets
				Column name	Variable description
				Strain ID	Name of evolutionary line
				Chromosome	Number of the chromosome of the mutational event
				Name	Mutated nucleotide sequence at the given chromosomal position
				Minimum	Minimum position of the mutational event on the given chromosome
				Maximum	Maximum position of the mutational event on the given chromosome
				Change	Indicates the reference sequence nucleotides followed by the variant nucleotides
				Length	Length of mutated nucleotide sequence
				Coverage	The number of reads that cover the region in the contig
				Polymorphism Type	Nature of the mutation, i. e. single-nucleotide polymorphism (SNP) or deletion
				Variant Frequency	The percentage of reads that have the variation at that position. For variations that span more than a single nucleotide, the variant frequency may appear as a range (e.g. 47.8% – 51.7%) to indicate the minimum/maximum variant frequency over that range
				UPSTREAM of gene	Name of the gene afected by the given mutational event (if the mutation is up to 500 nt upstream)
			Legend for the "Terminator_non-mut" and "Terminator_mutators" sheets
				Column name	Variable description
				Strain ID	As in Legend for the "Promoter_non-mut" and "Promoter_mutators" sheets
				Chromosome
				Name
				Minimum
				Maximum
				Change
				Length
				Coverage
				Polymorphism Type
				Variant Frequency
				DOWNSTREAM of gene	Name of the gene afected by the given mutational event (if the mutation is up to 250 nt downstream)
			Legend for the "Non-mutators" and "Mutators" sheets
				Column name	Variable description
				Strain	Name of evolved knock-out strain
				Gene Name	Name of the gene afected by the given mutational event
				Locus Tag	Systematic gene name
				Localisation of mutation	Indicates if the mutation is in ORF or probable promoter or terminator region
				Protein effect	Summarizes the change on the protein as either a substitution, frame shift, truncation (stop codon introduced) or extension (stop codon lost) or none
				Gene Brief Desription	Brief characteristics of gene affected by the given mutational event based on SGD database
				Strain unique	Indicates if the mutation is unique in terms of given experimental group (non-mutator or mutator)

## Sheet: ORF_non-mut
Strain ID	Chromosome	Name	Minimum	Maximum	Change	Length	Coverage	Polymorphism Type	Variant Frequency	Gene	AA change	Protein effect	Sanger validation
cog7Δ evo_1	13	A	824.037	824.037	C -> A	1	130	SNP (transversion)	56.9%	BUL1	L -> F	Substitution	done
cog7Δ evo_1	12	A	388.052	388.052	G -> A	1	131	SNP (transition)	58.0%	HOG1	R -> K	Substitution	done
cog7Δ evo_2	10	A	732.487	732.487	C -> A	1	40	SNP (transversion)	50.0%	DAN4		None
cog7Δ evo_3	2	T	523.571	523.571	G -> T	1	42	SNP (transversion)	54.8%	MEC1	A -> S	Substitution	done
nup133Δ evo_1	5	T	32.313	32.313	C -> T	1	41	SNP (transition)	78.0%	CAN1	M -> I	Substitution
nup133Δ evo_1	15	A	68	68	C -> A	1	68	SNP (transversion)	73.5%	PFK27	M -> I	Substitution
nup133Δ evo_1	15	T	412.305	412.305	C -> T	1	57	SNP (transition)	94.7%	WHI2		Truncation	done
nup133Δ evo_2	13	A	824.373	824.373	G -> A	1	85	SNP (transition)	63.5%	BUL1	S -> L	Substitution	done
nup133Δ evo_2	10	G	732.31	732.31	T -> G	1	57	SNP (transversion)	50.9%	DAN4	K -> T	Substitution
nup133Δ evo_2	15	T	411.964	411.964	G -> T	1	63	SNP (transversion)	52.4%	WHI2	W -> L	Substitution	done
WT evo_1	12		387.681	387.697	-TCCGAAAATACTCTAAA	17	68 -> 73	Deletion	51.5%	HOG1		Frame Shift
WT evo_1	16	T	536.04	536.04	G -> T	1	55	SNP (transversion)	65.5%	MSY1	L -> F	Substitution
WT evo_2	14	T	45.449	45.449	G -> T	1	66	SNP (transversion)	53.0%	DAL82		None
WT evo_2	12	A	387.501	387.501	G -> A	1	93	SNP (transition)	51.6%	HOG1	E -> K	Substitution	done
WT evo_2	14	A	220.132	220.132	G -> A	1	41	SNP (transition)	63.4%	URE2	Q -> STOP	Truncation
WT evo_3	16	T	536.04	536.04	G -> T	1	49	SNP (transversion)	61.2%	MSY1	L -> F	Substitution

## Sheet: Promoter_non-mut
Strain ID	Chromosome	Name	Minimum	Maximum	Change	Length	Coverage	Polymorphism Type	Variant Frequency	UPSTREAM of gene
cog7Δ evo_1	12	A	477.347	477.347	G -> A	1	101	SNP (transition)	58.4%	YLR156W
cog7Δ evo_1	12	A	477.359	477.359	T -> A	1	96	SNP (transversion)	57.3%	YLR156W
cog7Δ evo_1	12	A	477.362	477.362	T -> A	1	98	SNP (transversion)	56.1%	YLR156W
cog7Δ evo_2	10	A	543.043	543.043	C -> A	1	16	SNP (transversion)	50.0%	ANB1
cog7Δ evo_2	10	A	543.091	543.091	T -> A	1	36	SNP (transversion)	80.6%	ANB1
cog7Δ evo_3	12	A	477.347	477.347	G -> A	1	18	SNP (transition)	61.1%	YLR156W
cog7Δ evo_3	12	A	477.359	477.359	T -> A	1	19	SNP (transversion)	57.9%	YLR156W
cog7Δ evo_3	12	A	477.362	477.362	T -> A	1	19	SNP (transversion)	57.9%	YLR156W
cog7Δ evo_3	10	A	543.091	543.091	T -> A	1	25	SNP (transversion)	84.0%	ANB1
nup133Δ evo_1	12	A	477.031	477.031	G -> A	1	18	SNP (transition)	66.7%	YLR156W
nup133Δ evo_1	12	A	477.043	477.043	T -> A	1	18	SNP (transversion)	61.1%	YLR156W
nup133Δ evo_1	12	A	477.046	477.046	T -> A	1	19	SNP (transversion)	63.2%	YLR156W
nup133Δ evo_2	12	A	477.031	477.031	G -> A	1	48	SNP (transition)	81.3%	YLR156W
nup133Δ evo_2	12	A	477.043	477.043	T -> A	1	46	SNP (transversion)	80.4%	YLR156W
nup133Δ evo_2	12	A	477.046	477.046	T -> A	1	48	SNP (transversion)	79.2%	YLR156W
nup133Δ evo_3	7	A	637.903	637.903	G -> A	1	31	SNP (transition)	54.8%	PEX8
WT evo_1	12	A	477.108	477.108	G -> A	1	51	SNP (transition)	86.3%	YLR156W
WT evo_1	12	A	477.12	477.12	T -> A	1	50	SNP (transversion)	82.0%	YLR156W
WT evo_1	12	A	477.123	477.123	T -> A	1	50	SNP (transversion)	82.0%	YLR156W
WT evo_1	16	A	673.614	673.614	G -> A	1	26	SNP (transition)	50.0%	RMI1
WT evo_1	4	A	1,472,897	1,472,897	G -> A	1	66	SNP (transition)	51.5%	GNP1
WT evo_2	12	A	687.064	687.064	G -> A	1	21	SNP (transition)	57.1%	YSH1

## Sheet: Terminator_non-mut
Strain ID	Chromosome	Name	Minimum	Maximum	Change	Length	Coverage	Polymorphism Type	Variant Frequency	DOWNSTREAM of gene
cog7Δ evo_1	13	C	178.067	178.067	T -> C	1	323	SNP (transition)	77.7%	PRP39
cog7Δ evo_2	7	A	135.735	135.735	T -> A	1	41	SNP (transversion)	51.2%	HOS2
cog7Δ evo_3	13	C	178.067	178.067	T -> C	1	31	SNP (transition)	51.6%	PRP39
nup133Δ evo_1	5	A	245.327	245.327	G -> A	1	11	SNP (transition)	63.6%	SPO73/SAP1
nup133Δ evo_1	12	T	436.753	436.753	G -> T	1	28	SNP (transversion)	60.7%	NHA1/SLS1
nup133Δ evo_2	5	A	245.327	245.327	G -> A	1	14	SNP (transition)	57.1%	SPO73/SAP1
nup133Δ evo_2	12	T	436.753	436.753	G -> T	1	11	SNP (transversion)	54.5%	NHA1/SLS1
nup133Δ evo_3	5	A	245.327	245.327	G -> A	1	10	SNP (transition)	50.0%	SPO73/SAP1
nup133Δ evo_3	7	A	637.903	637.903	G -> A	1	31	SNP (transition)	54.8%	PAC10
nup133Δ evo_3	12	T	436.753	436.753	G -> T	1	5	SNP (transversion)	60.0%	NHA1/SLS1
nup133Δ evo_3	13	C	178.066	178.066	T -> C	1	38	SNP (transition)	73.7%	PRP39
nup133Δ evo_3	13	A	178.122	178.122	G -> A	1	19	SNP (transition)	57.9%	PRP39
WT evo_1	13	C	178.067	178.067	T -> C	1	118	SNP (transition)	77.1%	PRP39
WT evo_1	13	A	178.123	178.123	G -> A	1	62	SNP (transition)	71.0%	PRP39
WT evo_2	2	A	139.337	139.337	T -> A	1	11	SNP (transversion)	54.5%	ECM13
WT evo_2	12	A	687.064	687.064	G -> A	1	21	SNP (transition)	57.1%	YLR278C
WT evo_2	15	A	668.186	668.186	C -> A	1	16	SNP (transversion)	50.0%	GAC1
WT evo_3	2	A	139.332	139.332	T -> A	1	22	SNP (transversion)	50.0%	ECM13

## Sheet: ORF_mutators
Strain ID	Chromosome	Name	Minimum	Maximum	Change	Length	Coverage	Polymorphism Type	Variant Frequency	Gene	AA change	Protein effect	Sanger validation
cog7Δ msh2Δ evo_1	12	A	750.328	750.328	G -> A	1	67	SNP (transition)	98.5%	CDC3		None
cog7Δ msh2Δ evo_1	9	G	294.004	294.004	A -> G	1	57	SNP (transition)	52.6%	IRR1	F -> S	Substitution
cog7Δ msh2Δ evo_1	13	A	143.766	143.766	G -> A	1	71	SNP (transition)	67.6%	PIF1	A -> V	Substitution
cog7Δ msh2Δ evo_1	1	T	8.424	8.424	C -> T	1	81	SNP (transition)	95.1%	SEO1	G -> D	Substitution
cog7Δ msh2Δ evo_1	2	A	113.55	113.55	G -> A	1	70	SNP (transition)	55.7%	SHP1	G -> E	Substitution
cog7Δ msh2Δ evo_1	13	G	109.024	109.024	T -> G	1	67	SNP (transversion)	50.7%	WAR1	K -> T	Substitution
cog7Δ msh2Δ evo_1	5	A	174.72	174.72	G -> A	1	62	SNP (transition)	59.7%	YER010C		None
cog7Δ msh2Δ evo_1	16	A	16.441	16.441	C -> A	1	77	SNP (transversion)	66.2%	YPL277C	K -> N	Substitution
cog7Δ msh2Δ evo_2	15	T	1,053,542	1,053,542	C -> T	1	59	SNP (transition)	61.0%	AMF1	A -> V	Substitution
cog7Δ msh2Δ evo_2	12	A	750.328	750.328	G -> A	1	81	SNP (transition)	100.0%	CDC3		None
cog7Δ msh2Δ evo_2	2	T	27.57	27.57	A -> T	1	90	SNP (transversion)	68.9%	ECM21	L -> STOP	Truncation
cog7Δ msh2Δ evo_2	11	A	354.452	354.452	G -> A	1	62	SNP (transition)	58.1%	ELM1	T -> M	Substitution
cog7Δ msh2Δ evo_2	16	T	813.522	813.522	G -> T	1	61	SNP (transversion)	70.5%	GLN1	G -> C	Substitution
cog7Δ msh2Δ evo_2	7	C	183.112	183.112	A -> C	1	69	SNP (transversion)	72.5%	HUR1	K -> Q	Substitution
cog7Δ msh2Δ evo_2	15	T	888.56	888.56	C -> T	1	60	SNP (transition)	55.0%	ISW2		None
cog7Δ msh2Δ evo_2	15	A	953.327	953.327	C -> A	1	84	SNP (transversion)	54.8%	KRE5	L -> I	Substitution
cog7Δ msh2Δ evo_2	2	A	745.104	745.104	G -> A	1	44	SNP (transition)	54.5%	MRPS5	M -> I	Substitution
cog7Δ msh2Δ evo_2	14	C	174.027	174.027	T -> C	1	66	SNP (transition)	77.3%	NRD1		None
cog7Δ msh2Δ evo_2	5	A	509.039	509.039	G -> A	1	56	SNP (transition)	51.8%	PAB1	A -> T	Substitution
cog7Δ msh2Δ evo_2	7	C	183.112	183.112	A -> C	1	69	SNP (transversion)	72.5%	PMR1	F -> C	Substitution	done
cog7Δ msh2Δ evo_2	14	A	661.812	661.812	G -> A	1	47	SNP (transition)	57.4%	PRP2	T -> I	Substitution
cog7Δ msh2Δ evo_2	13	T	801.651	801.651	C -> T	1	66	SNP (transition)	56.1%	SAP30	Q -> STOP	Truncation
cog7Δ msh2Δ evo_2	1	T	8.424	8.424	C -> T	1	68	SNP (transition)	97.1%	SEO1	G -> D	Substitution
cog7Δ msh2Δ evo_2	12	A	274.328	274.328	G -> A	1	61	SNP (transition)	54.1%	SHM2	H -> Y	Substitution
cog7Δ msh2Δ evo_2	15	G	106.511	106.511	A -> G	1	68	SNP (transition)	63.2%	SKM1	E -> G	Substitution
cog7Δ msh2Δ evo_2	7	A	984.718	984.718	C -> A	1	58	SNP (transversion)	58.6%	SOL4	R -> S	Substitution
cog7Δ msh2Δ evo_2	16	T	644.4	644.4	C -> T	1	63	SNP (transition)	57.1%	SSN3	A -> T	Substitution
cog7Δ msh2Δ evo_2	16	T	864.348	864.348	C -> T	1	66	SNP (transition)	59.1%	TKL1	A -> T	Substitution
cog7Δ msh2Δ evo_2	7	C	911.327	911.327	T -> C	1	52	SNP (transition)	61.5%	TRX2	M -> V	Substitution	done
cog7Δ msh2Δ evo_2	12	A	402.598	402.598	G -> A	1	61	SNP (transition)	50.8%	YPS1		None
cog7Δ msh2Δ evo_3	12	A	421.573	421.573	G -> A	1	119	SNP (transition)	72.3%	ACE2	Q -> STOP	Truncation	done
cog7Δ msh2Δ evo_3	2	C	575.499	575.499	A -> C	1	96	SNP (transversion)	72.9%	AMN1	K -> T	Substitution
cog7Δ msh2Δ evo_3	7	A	623.081	623.081	G -> A	1	119	SNP (transition)	75.6%	ART5	T -> I	Substitution
cog7Δ msh2Δ evo_3	12	A	750.328	750.328	G -> A	1	138	SNP (transition)	96.4%	CDC3		None
cog7Δ msh2Δ evo_3	6	T	31.852	31.852	G -> T	1	151	SNP (transversion)	66.9%	DAK2	K -> N	Substitution
cog7Δ msh2Δ evo_3	14	T	409.109	409.109	C -> T	1	146	SNP (transition)	69.2%	DMA2	A -> V	Substitution
cog7Δ msh2Δ evo_3	2	T	584.157	584.157	C -> T	1	117	SNP (transition)	63.2%	EXO5	S -> F	Substitution
cog7Δ msh2Δ evo_3	6	T	111.335	111.335	C -> T	1	109	SNP (transition)	79.8%	GNA1	V -> I	Substitution
cog7Δ msh2Δ evo_3	12	T	97.295	97.295	C -> T	1	116	SNP (transition)	70.7%	HSP104	A -> V	Substitution
cog7Δ msh2Δ evo_3	6	T	260.679	260.679	C -> T	1	145	SNP (transition)	82.1%	HXK1	A -> T	Substitution
cog7Δ msh2Δ evo_3	5	T	288.744	288.744	C -> T	1	119	SNP (transition)	73.9%	ICL1	A -> T	Substitution
cog7Δ msh2Δ evo_3	10	G	297.351	297.351	A -> G	1	119	SNP (transition)	75.6%	NET1	S -> G	Substitution
cog7Δ msh2Δ evo_3	4	A	744.368	744.368	G -> A	1	105	SNP (transition)	72.4%	PEX7		None
cog7Δ msh2Δ evo_3	5	A	203.463	203.463	G -> A	1	119	SNP (transition)	66.4%	PRO3	G -> R	Substitution
cog7Δ msh2Δ evo_3	4	A	471.616	471.616	G -> A	1	153	SNP (transition)	73.9%	RPL4B	A -> T	Substitution
cog7Δ msh2Δ evo_3	1	T	8.424	8.424	C -> T	1	112	SNP (transition)	91.1%	SEO1	G -> D	Substitution
cog7Δ msh2Δ evo_3	15	A	428.201	428.201	G -> A	1	94	SNP (transition)	67.0%	VHS3		None
cog7Δ msh2Δ evo_3	16	A	253.011	253.011	C -> A	1	150	SNP (transversion)	72.7%	YPL247C	Q -> H	Substitution
msh2Δ evo_2	5	T	431.236	431.236	C -> T	1	87	SNP (transition)	81.6%	PMD1	G -> D	Substitution
msh2Δ evo_2	14	A	219.98	219.98	C -> A	1	81	SNP (transversion)	93.8%	URE2	E -> STOP	Truncation
msh2Δ evo_3	5	A	530.565	530.565	G -> A	1	114	SNP (transition)	70.2%	BRR2	P -> S	Substitution
msh2Δ evo_3	7	A	668.46	668.46	G -> A	1	120	SNP (transition)	66.7%	DRN1	C -> Y	Substitution
msh2Δ evo_3	12	A	364.971	364.971	C -> A	1	127	SNP (transversion)	78.0%	MDN1	R -> I	Substitution
msh2Δ evo_3	5	A	203.457	203.457	G -> A	1	90	SNP (transition)	75.6%	PRO3	C -> Y	Substitution
msh2Δ evo_3	8	A	390.281	390.281	G -> A	1	158	SNP (transition)	72.2%	RPL42B	T -> I	Substitution
msh2Δ evo_3	14	C	219.964	219.964	T -> C	1	82	SNP (transition)	70.7%	URE2	E -> G	Substitution
msh2Δ evo_3	12	T	50.154	50.154	A -> T	1	104	SNP (transversion)	78.8%	YBT1	V -> D	Substitution
nup133Δ msh2Δ evo_1	4	G	27.487	27.487	A -> G	1	88	SNP (transition)	97.7%	ADY3		None
nup133Δ msh2Δ evo_1	15	T	801.551	801.551	C -> T	1	93	SNP (transition)	95.7%	APC5	D -> N	Substitution
nup133Δ msh2Δ evo_1	14	G	573.083	573.083	A -> G	1	107	SNP (transition)	97.2%	BDP1		None
nup133Δ msh2Δ evo_1	5	T	32.954	32.954	C -> T	1	85	SNP (transition)	95.3%	CAN1	A -> T	Substitution
nup133Δ msh2Δ evo_1	12	T	959.287	959.287	C -> T	1	85	SNP (transition)	98.8%	DCK1		None
nup133Δ msh2Δ evo_1	8	A	348.933	348.933	C -> A	1	171	SNP (transversion)	51.5%	DMA1	G -> C	Substitution
nup133Δ msh2Δ evo_1	9	T	362.72	362.72	C -> T	1	81	SNP (transition)	96.3%	EGH1		None
nup133Δ msh2Δ evo_1	8	T	230.143	230.143	G -> T	1	153	SNP (transversion)	50.3%	GIC1	P -> H	Substitution
nup133Δ msh2Δ evo_1	13	G	670.767	670.767	T -> G	1	103	SNP (transversion)	97.1%	INP1	S -> R	Substitution
nup133Δ msh2Δ evo_1	7	G	969.047	969.047	A -> G	1	91	SNP (transition)	95.6%	PEX21	L -> S	Substitution
nup133Δ msh2Δ evo_1	4	T	1,458,160	1,458,160	G -> T	1	96	SNP (transversion)	97.9%	SAM2	L -> I	Substitution
nup133Δ msh2Δ evo_1	14	G	190.051	190.051	A -> G	1	81	SNP (transition)	98.8%	SLA2	K -> E	Substitution
nup133Δ msh2Δ evo_1	13	A	211.444	211.444	G -> A	1	80	SNP (transition)	100.0%	SRC1		None
nup133Δ msh2Δ evo_1	16	A	691.284	691.284	C -> A	1	85	SNP (transversion)	94.1%	SWI1	T -> N	Substitution
nup133Δ msh2Δ evo_1	2	G	389.869	389.869	A -> G	1	74	SNP (transition)	97.3%	TIP1		None
nup133Δ msh2Δ evo_2	14	C	671.63	671.63	T -> C	1	122	SNP (transition)	54.9%	ACC1	H -> R	Substitution	done
nup133Δ msh2Δ evo_2	7	A	211.648	211.648	G -> A	1	113	SNP (transition)	53.1%	CDC43		None
nup133Δ msh2Δ evo_2	4	A	1,248,088	1,248,088	G -> A	1	100	SNP (transition)	50.0%	EFT2	A -> T	Substitution
nup133Δ msh2Δ evo_2	5	G	450.125	450.125	A -> G	1	128	SNP (transition)	59.4%	EMP65	I -> M	Substitution
nup133Δ msh2Δ evo_2	3	G	7.377	7.377	A -> G	1	97	SNP (transition)	72.2%	GEX1		None
nup133Δ msh2Δ evo_2	3	T	7.298	7.298	C -> T	1	65	SNP (transition)	64.6%	GEX1	A -> T	Substitution
nup133Δ msh2Δ evo_2	10	G	668.482	668.482	A -> G	1	124	SNP (transition)	50.0%	IBA57	T -> A	Substitution
nup133Δ msh2Δ evo_2	9	T	174.46	174.46	C -> T	1	98	SNP (transition)	58.2%	PRK1	T -> I	Substitution
nup133Δ msh2Δ evo_2	4	A	213.795	213.795	C -> A	1	88	SNP (transversion)	81.8%	RGT2		None
nup133Δ msh2Δ evo_2	7	C	189.189	189.189	T -> C	1	113	SNP (transition)	61.1%	YRB30		None
nup133Δ msh2Δ evo_3	4	G	324.509	324.509	A -> G	1	108	SNP (transition)	74.1%	BRE1	L -> S	Substitution	done
nup133Δ msh2Δ evo_3	15	A	533.332	533.332	G -> A	1	83	SNP (transition)	65.1%	CEX1	A -> T	Substitution	done
nup133Δ msh2Δ evo_3	9	G	382.322	382.322	A -> G	1	15	SNP (transition)	66.7%	FLO11		None
nup133Δ msh2Δ evo_3	12	A	651.83	651.83	C -> A	1	101	SNP (transversion)	57.4%	HSP60	G -> W	Substitution
nup133Δ msh2Δ evo_3	12	T	701.38	701.38	C -> T	1	94	SNP (transition)	59.6%	MEC3	W -> STOP	Truncation
nup133Δ msh2Δ evo_3	6	C	79.734	79.734	G -> C	1	71	SNP (transversion)	62.0%	RIM15	S -> STOP	Truncation
nup133Δ msh2Δ evo_3	12	A	80.376	80.376	G -> A	1	93	SNP (transition)	63.4%	RIX7		None
nup133Δ msh2Δ evo_3	7	T	600.497	600.497	C -> T	1	120	SNP (transition)	65.8%	RSC1	A -> V	Substitution	done
nup133Δ msh2Δ evo_3	7	T	1,050,756	1,050,756	G -> T	1	93	SNP (transversion)	64.5%	SCW4	P -> T	Substitution
nup133Δ msh2Δ evo_3	3	T	276.501	276.501	C -> T	1	128	SNP (transition)	63.3%	SRB8		None
nup133Δ msh2Δ evo_3	3	T	244.928	244.928	C -> T	1	59	SNP (transition)	61.0%	TAH1	Q -> STOP	Truncation
nup133Δ msh2Δ evo_3	12	G	504.156	504.156	A -> G	1	110	SNP (transition)	70.0%	YLR177W	K -> E	Substitution

## Sheet: Promoter_mutators
Strain ID	Chromosome	Name	Minimum	Maximum	Change	Length	Coverage	Polymorphism Type	Variant Frequency	UPSTREAM of gene
cog7Δ msh2Δ evo_1	11	A	113.731	113.731	G -> A	1	43	SNP (transition)	60.5%	COY1
cog7Δ msh2Δ evo_2	5	A	243.737	243.737	G -> A	1	75	SNP (transition)	61.3%	ACA1
cog7Δ msh2Δ evo_2	5	T	253.071	253.071	C -> T	1	67	SNP (transition)	56.7%	TPA1
cog7Δ msh2Δ evo_2	10	A	588.929	588.929	T -> A	1	76	SNP (transversion)	52.6%	LIA1
cog7Δ msh2Δ evo_2	4	T	1,514,784	1,514,784	G -> T	1	75	SNP (transversion)	72.0%	FDC1
cog7Δ msh2Δ evo_3	15	G	97.12	97.12	A -> G	1	132	SNP (transition)	71.2%	MCH4
cog7Δ msh2Δ evo_3	14	A	220.934	220.934	C -> A	1	120	SNP (transversion)	71.7%	URE2
cog7Δ msh2Δ evo_3	4	T	382.57	382.57	G -> T	1	140	SNP (transversion)	61.4%	NAT1
msh2Δ evo_2	15	A	458.42	458.42	G -> A	1	77	SNP (transition)	77.9%	GYP1
msh2Δ evo_3	10	A	41.717	41.717	G -> A	1	99	SNP (transition)	79.8%	NUC1
msh2Δ evo_3	10	A	543.574	543.574	C -> A	1	22	SNP (transversion)	59.1%	ANB1
nup133Δ msh2Δ evo_1	2	C	43.451	43.451	T -> C	1	43	SNP (transition)	79.1%	MRX3
nup133Δ msh2Δ evo_1	2	G	153.009	153.009	A -> G	1	90	SNP (transition)	100.0%	YBL036C
nup133Δ msh2Δ evo_1	16		473.121	473.122	-TC	2	69	Deletion	69.6%	RPL5
nup133Δ msh2Δ evo_1	16	C	473.123	473.123	T -> C	1	70	SNP (transition)	61.4%	RPL5
nup133Δ msh2Δ evo_1	8	T	539.266	539.266	C -> T	1	342	SNP (transition)	50.3%	YAL064W
nup133Δ msh2Δ evo_2	1	T	32.138	32.138	C -> T	1	94	SNP (transition)	68.1%	GDH3
nup133Δ msh2Δ evo_2	2	C	43.451	43.451	T -> C	1	58	SNP (transition)	81.0%	MRX3
nup133Δ msh2Δ evo_2	13	G	253.443	253.443	A -> G	1	126	SNP (transition)	81.7%	ERG6
nup133Δ msh2Δ evo_2	4	A	787.811	787.811	G -> A	1	140	SNP (transition)	87.1%	SEC1/TRM82
nup133Δ msh2Δ evo_2	4	A	1,184,747	1,184,747	G -> A	1	94	SNP (transition)	87.2%	YPS7
nup133Δ msh2Δ evo_3	2	C	43.451	43.451	T -> C	1	37	SNP (transition)	75.7%	MRX3
nup133Δ msh2Δ evo_3	16	G	69.112	69.112	A -> G	1	80	SNP (transition)	58.8%	MEP3
nup133Δ msh2Δ evo_3	10	T	95.24	95.24	C -> T	1	90	SNP (transition)	55.6%	SWI3/KRE9
nup133Δ msh2Δ evo_3	8	T	539.266	539.266	C -> T	1	403	SNP (transition)	54.8%	YAL064W
nup133Δ msh2Δ evo_3	15	A	657.373	657.373	G -> A	1	106	SNP (transition)	51.9%	DCS2
nup133Δ msh2Δ evo_3	13	A	667.733	667.733	G -> A	1	80	SNP (transition)	61.3%	ERG2
nup133Δ msh2Δ evo_3	2	A	670.155	670.155	G -> A	1	109	SNP (transition)	60.6%	AME1

## Sheet: Terminator_mutators
Strain ID	Chromosome	Name	Minimum	Maximum	Change	Length	Coverage	Polymorphism Type	Variant Frequency	DOWNSTREAM of gene
cog7Δ msh2Δ evo_1	15	T	60.233	60.233	C -> T	1	2	SNP (transition)	100.0%	ARG8
cog7Δ msh2Δ evo_2	10	A	588.929	588.929	T -> A	1	76	SNP (transversion)	52.6%	NPA3
cog7Δ msh2Δ evo_2	4	T	1,514,784	1,514,784	G -> T	1	75	SNP (transversion)	72.0%	PAD1
msh2Δ evo_3	12	C	436.754	436.754	G -> C	1	17	SNP (transversion)	58.8%	NHA1/SLS1
nup133Δ msh2Δ evo_1	15	T	60.233	60.233	C -> T	1	3	SNP (transition)	100.0%	ARG8
nup133Δ msh2Δ evo_1	2	C	43.451	43.451	T -> C	1	43	SNP (transition)	79.1%	BRN1
nup133Δ msh2Δ evo_1	4	A	821.756	821.756	C -> A	1	65	SNP (transversion)	98.5%	SDH4/CSN9
nup133Δ msh2Δ evo_2	2	C	43.451	43.451	T -> C	1	58	SNP (transition)	81.0%	BRN1
nup133Δ msh2Δ evo_2	7	G	1,049,702	1,049,702	A -> G	1	89	SNP (transition)	84.3%	CWC22
nup133Δ msh2Δ evo_2	4	A	1,500,182	1,500,182	G -> A	1	119	SNP (transition)	86.6%	HLR1/QCR7
nup133Δ msh2Δ evo_2	13	G	253.443	253.443	A -> G	1	126	SNP (transition)	81.7%	MIN4
nup133Δ msh2Δ evo_3	2	C	43.451	43.451	T -> C	1	37	SNP (transition)	75.7%	BRN1

## Sheet: Non-mutators
Evolved strain	Gene Name	Locus Tag	Localisation of mutation	Protein effect	Gene Brief Description	Strain unique
cog7Δ	HOS2	YGL194C	Downstream		Histone deacetylase and subunit of Set3 and Rpd3L complexes	UNIQUE
cog7Δ	PRP39	YML046W	Downstream		U1 snRNP protein involved in splicing
cog7Δ	MEC1	YBR136W	ORF	substitution	Genome integrity checkpoint protein and PI kinase superfamily member	UNIQUE
cog7Δ	DAN4	YJR151C	ORF	none	Cell wall mannoprotein
cog7Δ	HOG1	YLR113W	ORF	substitution	Mitogen-activated protein kinase involved in osmoregulation
cog7Δ	BUL1	YMR275C	ORF	substitution	Alpha-arrestin, component of the Rsp5p E3-ubiquitin ligase complex
cog7Δ	ANB1	YJR047C	Upstream		Translation elongation factor eIF-5A	UNIQUE
cog7Δ		YLR156W	Upstream		Putative protein of unknown function
nup133Δ	SPO73	YER046W	Downstream		Meiosis-specific protein required for prospore membrane morphogenesis	UNIQUE
nup133Δ	SAP1	YER047C	Downstream		Putative ATPase of the AAA family	UNIQUE
nup133Δ	PAC10	YGR078C	Downstream		Part of the heteromeric co-chaperone GimC/prefoldin complex	UNIQUE
nup133Δ	NHA1	YLR138W	Downstream		Na+/H+ antiporter	UNIQUE
nup133Δ	SLS1	YLR139C	Downstream		Mitochondrial membrane protein	UNIQUE
nup133Δ	PRP39	YML046W	Downstream		U1 snRNP protein involved in splicing
nup133Δ	CAN1	YEL063C	ORF	substitution	Plasma membrane arginine permease	UNIQUE
nup133Δ	DAN4	YJR151C	ORF	substitution	Cell wall mannoprotein
nup133Δ	BUL1	YMR275C	ORF	substitution	Alpha-arrestin, component of the Rsp5p E3-ubiquitin ligase complex
nup133Δ	PFK27	YOL136C	ORF	substitution	6-phosphofructo-2-kinase	UNIQUE
nup133Δ	WHI2	YOR043W	ORF	substitution/truncation	Negative regulator of TORC1 in response to limiting leucine	UNIQUE
nup133Δ	PEX8	YGR077C	Upstream		Intraperoxisomal organizer of the peroxisomal import machinery	UNIQUE
nup133Δ		YLR156W	Upstream		Putative protein of unknown function
WT	ECM13	YBL043W	Downstream		Non-essential protein of unknown function	UNIQUE
WT		YLR278C	Downstream		Zinc-cluster protein	UNIQUE
WT	PRP39	YML046W	Downstream		U1 snRNP protein involved in splicing
WT	GAC1	YOR178C	Downstream		Regulatory subunit for Glc7p type-1 protein phosphatase (PP1)	UNIQUE
WT	HOG1	YLR113W	ORF	substitution/frameshift	Mitogen-activated protein kinase involved in osmoregulation
WT	URE2	YNL229C	ORF	truncation	Nitrogen catabolite repression transcriptional regulator	UNIQUE
WT	DAL82	YNL314W	ORF	none	Positive regulator of allophanate inducible genes	UNIQUE
WT	MSY1	YPL097W	ORF	substitution	tyrosine--tRNA ligase MSY1(MSY1)	UNIQUE
WT	GNP1	YDR508C	Upstream		Broad specificity amino acid permease	UNIQUE
WT		YLR156W	Upstream		Putative protein of unknown function
WT	YSH1	YLR277C	Upstream		Endoribonuclease	UNIQUE
WT	RMI1	YPL024W	Upstream		Subunit of the RecQ (Sgs1p) - Topo III (Top3p) complex	UNIQUE

## Sheet: Mutators
Evolved strain	Gene Name	Locus Tag	Localisation of mutation	Protein effect	Gene Brief Description	Strain unique
cog7Δ msh2Δ	PAD1	YDR538W	Downstream		Phenylacrylic acid decarboxylase	UNIQUE
cog7Δ msh2Δ	NPA3	YJR072C	Downstream		Member of the conserved GPN-loop GTPase family	UNIQUE
cog7Δ msh2Δ	ARG8	YOL140W	Downstream		Acetylornithine aminotransferase
cog7Δ msh2Δ	SEO1	YAL067C	ORF	substitution	Putative permease	UNIQUE
cog7Δ msh2Δ	SHP1	YBL058W	ORF	substitution	UBX domain-containing substrate adaptor for Cdc48p	UNIQUE
cog7Δ msh2Δ	ECM21	YBL101C	ORF	truncation	Alpha-arrestin, ubiquitin ligase adaptor for Rsp5p	UNIQUE
cog7Δ msh2Δ	AMN1	YBR158W	ORF	substitution	Modulator of cell separation and mitotic exit	UNIQUE
cog7Δ msh2Δ	EXO5	YBR163W	ORF	substitution	Mitochondrial 5'-3' exonuclease and sliding exonuclease	UNIQUE
cog7Δ msh2Δ	MRPS5	YBR251W	ORF	substitution	Mitochondrial ribosomal protein of the small subunit	UNIQUE
cog7Δ msh2Δ	RPL4B	YDR012W	ORF	substitution	Ribosomal 60S subunit protein L4B	UNIQUE
cog7Δ msh2Δ	PEX7	YDR142C	ORF	none	Peroxisomal signal receptor for peroxisomal matrix proteins	UNIQUE
cog7Δ msh2Δ		YER010C	ORF	none	Bifunctional HMG aldolase/oxaloacetate decarboxylase	UNIQUE
cog7Δ msh2Δ	PRO3	YER023W	ORF	substitution	Delta 1-pyrroline-5-carboxylate reductase
cog7Δ msh2Δ	ICL1	YER065C	ORF	substitution	Isocitrate lyase	UNIQUE
cog7Δ msh2Δ	PAB1	YER165W	ORF	substitution	Poly(A) binding protein	UNIQUE
cog7Δ msh2Δ	GNA1	YFL017C	ORF	substitution	Glucosamine-6-phosphate acetyltransferase	UNIQUE
cog7Δ msh2Δ	DAK2	YFL053W	ORF	substitution	Dihydroxyacetone kinase	UNIQUE
cog7Δ msh2Δ	HXK1	YFR053C	ORF	substitution	Hexokinase isoenzyme 1	UNIQUE
cog7Δ msh2Δ	PMR1	YGL167C	ORF	substitution	High affinity Ca2+/Mn2+ P-type ATPase	UNIQUE
cog7Δ msh2Δ	HUR1	YGL168W	ORF	substitution	Protein with a role in DNA repair	UNIQUE
cog7Δ msh2Δ	ART5	YGR068C	ORF	substitution	Protein proposed to regulate endocytosis of plasma membrane proteins	UNIQUE
cog7Δ msh2Δ	TRX2	YGR209C	ORF	substitution	Cytoplasmic thioredoxin isoenzyme	UNIQUE
cog7Δ msh2Δ	SOL4	YGR248W	ORF	substitution	6-phosphogluconolactonase	UNIQUE
cog7Δ msh2Δ	IRR1	YIL026C	ORF	substitution	Subunit of the cohesin complex	UNIQUE
cog7Δ msh2Δ	NET1	YJL076W	ORF	substitution	Core subunit of the RENT complex	UNIQUE
cog7Δ msh2Δ	ELM1	YKL048C	ORF	substitution	Serine/threonine protein kinase	UNIQUE
cog7Δ msh2Δ	HSP104	YLL026W	ORF	substitution	Disaggregase	UNIQUE
cog7Δ msh2Δ	SHM2	YLR058C	ORF	substitution	Cytosolic serine hydroxymethyltransferase	UNIQUE
cog7Δ msh2Δ	YPS1	YLR120C	ORF	none	Aspartic protease	UNIQUE
cog7Δ msh2Δ	ACE2	YLR131C	ORF	truncation	Transcription factor required for septum destruction after cytokinesis	UNIQUE
cog7Δ msh2Δ	CDC3	YLR314C	ORF	none	Component of the septin ring that is required for cytokinesis	UNIQUE
cog7Δ msh2Δ	PIF1	YML061C	ORF	substitution	DNA helicase, potent G-quadruplex DNA binder/unwinder	UNIQUE
cog7Δ msh2Δ	WAR1	YML076C	ORF	substitution	Homodimeric Zn2Cys6 zinc finger transcription factor	UNIQUE
cog7Δ msh2Δ	SAP30	YMR263W	ORF	truncation	Component of Rpd3L histone deacetylase complex	UNIQUE
cog7Δ msh2Δ	DMA2	YNL116W	ORF	substitution	Ubiquitin-protein ligase (E3)	UNIQUE
cog7Δ msh2Δ	NRD1	YNL251C	ORF	none	RNA-binding subunit of Nrd1 complex	UNIQUE
cog7Δ msh2Δ	PRP2	YNR011C	ORF	substitution	RNA-dependent DExD/H-box ATPase	UNIQUE
cog7Δ msh2Δ	SKM1	YOL113W	ORF	substitution	Member of the PAK family of serine/threonine protein kinases	UNIQUE
cog7Δ msh2Δ	VHS3	YOR054C	ORF	none	Negative regulatory subunit of protein phosphatase 1 Ppz1p	UNIQUE
cog7Δ msh2Δ	ISW2	YOR304W	ORF	none	ATP-dependent DNA translocase involved in chromatin remodeling	UNIQUE
cog7Δ msh2Δ	KRE5	YOR336W	ORF	substitution	Protein required for beta-1,6 glucan biosynthesis	UNIQUE
cog7Δ msh2Δ	AMF1	YOR378W	ORF	substitution	Low affinity NH4+ transporter	UNIQUE
cog7Δ msh2Δ	SSN3	YPL042C	ORF	substitution	Component of the RNA polymerase II mediator complex	UNIQUE
cog7Δ msh2Δ		YPL247C	ORF	substitution	Putative protein of unknown function	UNIQUE
cog7Δ msh2Δ		YPL277C	ORF	substitution	Putative protein of unknown function	UNIQUE
cog7Δ msh2Δ	GLN1	YPR035W	ORF	substitution	Glutamine synthetase (GS)	UNIQUE
cog7Δ msh2Δ	TKL1	YPR074C	ORF	substitution	Transketolase	UNIQUE
cog7Δ msh2Δ	NAT1	YDL040C	Upstream		Subunit of protein N-terminal acetyltransferase NatA	UNIQUE
cog7Δ msh2Δ	FDC1	YDR539W	Upstream		Ferulic acid decarboxylase	UNIQUE
cog7Δ msh2Δ	ACA1	YER045C	Upstream		ATF/CREB family basic leucine zipper (bZIP) transcription factor	UNIQUE
cog7Δ msh2Δ	TPA1	YER049W	Upstream		Prolyl hydroxylase	UNIQUE
cog7Δ msh2Δ	LIA1	YJR070C	Upstream		Deoxyhypusine hydroxylase	UNIQUE
cog7Δ msh2Δ	COY1	YKL179C	Upstream		Golgi membrane protein with similarity to mammalian CASP	UNIQUE
cog7Δ msh2Δ	URE2	YNL229C	Upstream		Nitrogen catabolite repression transcriptional regulator	UNIQUE
cog7Δ msh2Δ	MCH4	YOL119C	Upstream		Protein with similarity to mammalian monocarboxylate permeases	UNIQUE
msh2Δ	NHA1	YLR138W	Downstream		Na+/H+ antiporter	UNIQUE
msh2Δ	SLS1	YLR139C	Downstream		Mitochondrial membrane protein	UNIQUE
msh2Δ	PRO3	YER023W	ORF	substitution	Delta 1-pyrroline-5-carboxylate reductase
msh2Δ	PMD1	YER132C	ORF	substitution	Protein with an N-terminal kelch-like domain	UNIQUE
msh2Δ	BRR2	YER172C	ORF	substitution	RNA-dependent ATPase RNA helicase (DEIH box)	UNIQUE
msh2Δ	DRN1	YGR093W	ORF	substitution	Splicing factor that modulates turnover of branched RNAs by Dbr1p	UNIQUE
msh2Δ	RPL42B	YHR141C	ORF	substitution	Ribosomal 60S subunit protein L42B	UNIQUE
msh2Δ	YBT1	YLL048C	ORF	substitution	Transporter of the ATP-binding cassette (ABC) family	UNIQUE
msh2Δ	MDN1	YLR106C	ORF	substitution	Huge dynein-related AAA-type ATPase (midasin)	UNIQUE
msh2Δ	URE2	YNL229C	ORF	substitution/truncation	Nitrogen catabolite repression transcriptional regulator	UNIQUE
msh2Δ	NUC1	YJL208C	Upstream		Major mitochondrial nuclease	UNIQUE
msh2Δ	ANB1	YJR047C	Upstream		Translation elongation factor eIF-5A	UNIQUE
msh2Δ	GYP1	YOR070C	Upstream		Cis-golgi GTPase-activating protein (GAP) for yeast Rabs	UNIQUE
nup133Δ msh2Δ	BRN1	YBL097W	Downstream		Subunit of the condensin complex
nup133Δ msh2Δ	SDH4	YDR178W	Downstream		Membrane anchor subunit of succinate dehydrogenase (SDH)	UNIQUE
nup133Δ msh2Δ	CSN9	YDR179C	Downstream		Subunit of the Cop9 signalosome	UNIQUE
nup133Δ msh2Δ	HLR1	YDR528W	Downstream		Protein involved in regulation of cell wall composition and integrity	UNIQUE
nup133Δ msh2Δ	QCR7	YDR529C	Downstream		Subunit 7 of ubiquinol cytochrome-c reductase (Complex III)	UNIQUE
nup133Δ msh2Δ	CWC22	YGR278W	Downstream		Spliceosome-associated protein that is required for pre-mRNA splicing	UNIQUE
nup133Δ msh2Δ	MIN4	YML007C-A	Downstream		Mitochondrial protein of unknown function	UNIQUE
nup133Δ msh2Δ	ARG8	YOL140W	Downstream
nup133Δ msh2Δ	TIP1	YBR067C	ORF	none	Major cell wall mannoprotein with possible lipase activity	UNIQUE
nup133Δ msh2Δ	GEX1	YCL073C	ORF	none/substitution	Proton:glutathione antiporter	UNIQUE
nup133Δ msh2Δ	TAH1	YCR060W	ORF	truncation	Component of conserved R2TP complex (Rvb1-Rvb2-Tah1-Pih1)	UNIQUE
nup133Δ msh2Δ	SRB8	YCR081W	ORF	none	Subunit of the RNA polymerase II mediator complex	UNIQUE
nup133Δ msh2Δ	BRE1	YDL074C	ORF	substitution	E3 ubiquitin ligase	UNIQUE
nup133Δ msh2Δ	RGT2	YDL138W	ORF	none	Plasma membrane high glucose sensor that regulates glucose transport	UNIQUE
nup133Δ msh2Δ	ADY3	YDL239C	ORF	none	Protein required for spore wall formation	UNIQUE
nup133Δ msh2Δ	EFT2	YDR385W	ORF	substitution	Elongation factor 2 (EF-2), also encoded by EFT1	UNIQUE
nup133Δ msh2Δ	SAM2	YDR502C	ORF	substitution	S-adenosylmethionine synthetase	UNIQUE
nup133Δ msh2Δ	CAN1	YEL063C	ORF	substitution	Plasma membrane arginine permease	UNIQUE
nup133Δ msh2Δ	EMP65	YER140W	ORF	substitution	Integral membrane protein of the ER	UNIQUE
nup133Δ msh2Δ	RIM15	YFL033C	ORF	truncation	Protein kinase involved in cell proliferation in response to nutrients	UNIQUE
nup133Δ msh2Δ	CDC43	YGL155W	ORF	none	Beta subunit of geranylgeranyltransferase type I	UNIQUE
nup133Δ msh2Δ	YRB30	YGL164C	ORF	none	RanGTP-binding protein	UNIQUE
nup133Δ msh2Δ	RSC1	YGR056W	ORF	substitution	Component of the RSC chromatin remodeling complex	UNIQUE
nup133Δ msh2Δ	PEX21	YGR239C	ORF	substitution	Peroxin required for peroxisomal matrix protein targeting	UNIQUE
nup133Δ msh2Δ	SCW4	YGR279C	ORF	substitution	Cell wall protein with similarity to glucanases	UNIQUE
nup133Δ msh2Δ	GIC1	YHR061C	ORF	substitution	Rho-family GTPase interacting protein and Cdc42p effector	UNIQUE
nup133Δ msh2Δ	DMA1	YHR115C	ORF	substitution	Ubiquitin-protein ligase (E3)	UNIQUE
nup133Δ msh2Δ	PRK1	YIL095W	ORF	substitution	Ser/Thr protein kinase	UNIQUE
nup133Δ msh2Δ	EGH1	YIR007W	ORF	none	Steryl-beta-glucosidase with broad specificity for aglycones	UNIQUE
nup133Δ msh2Δ	FLO11	YIR019C	ORF	none	GPI-anchored cell surface glycoprotein (flocculin)	UNIQUE
nup133Δ msh2Δ	IBA57	YJR122W	ORF	substitution	Protein involved in incorporating iron-sulfur clusters into proteins	UNIQUE
nup133Δ msh2Δ	RIX7	YLL034C	ORF	none	Putative ATPase of the AAA family	UNIQUE
nup133Δ msh2Δ		YLR177W	ORF	substitution	Putative protein of unknown function	UNIQUE
nup133Δ msh2Δ	HSP60	YLR259C	ORF	substitution	Tetradecameric mitochondrial chaperonin	UNIQUE
nup133Δ msh2Δ	MEC3	YLR288C	ORF	truncation	DNA damage and meiotic pachytene checkpoint protein	UNIQUE
nup133Δ msh2Δ	DCK1	YLR422W	ORF	none	Dock family protein (Dedicator Of CytoKinesis), homolog of human DOCK1	UNIQUE
nup133Δ msh2Δ	SRC1	YML034W	ORF	none	Inner nuclear membrane protein	UNIQUE
nup133Δ msh2Δ	INP1	YMR204C	ORF	substitution	Peripheral membrane protein of peroxisomes	UNIQUE
nup133Δ msh2Δ	BDP1	YNL039W	ORF	none	Essential subunit of RNA polymerase III transcription factor (TFIIIB)	UNIQUE
nup133Δ msh2Δ	SLA2	YNL243W	ORF	substitution	Adaptor protein that links actin to clathrin and endocytosis	UNIQUE
nup133Δ msh2Δ	ACC1	YNR016C	ORF	substitution	Acetyl-CoA carboxylase, biotin containing enzyme	UNIQUE
nup133Δ msh2Δ	CEX1	YOR112W	ORF	substitution	Component of nuclear aminoacylation-dependent tRNA export pathway	UNIQUE
nup133Δ msh2Δ	APC5	YOR249C	ORF	substitution	Subunit of the Anaphase-Promoting Complex/Cyclosome (APC/C)	UNIQUE
nup133Δ msh2Δ	SWI1	YPL016W	ORF	substitution	Subunit of the SWI/SNF chromatin remodeling complex	UNIQUE
nup133Δ msh2Δ	GDH3	YAL062W	Upstream		NADP(+)-dependent glutamate dehydrogenase	UNIQUE
nup133Δ msh2Δ		YAL064W	Upstream		Protein of unknown function	UNIQUE
nup133Δ msh2Δ		YBL036C	Upstream		Putative non-specific single-domain racemase	UNIQUE
nup133Δ msh2Δ	MRX3	YBL095W	Upstream		Protein that associates with mitochondrial ribosome	UNIQUE
nup133Δ msh2Δ	AME1	YBR211C	Upstream		Essential kinetochore protein associated with microtubules and SPBs	UNIQUE
nup133Δ msh2Δ	SEC1	YDR164C	Upstream		Sm-like protein involved in docking and fusion of exocytic vesicles	UNIQUE
nup133Δ msh2Δ	TRM82	YDR165W	Upstream		Noncatalytic subunit of a tRNA methyltransferase complex	UNIQUE
nup133Δ msh2Δ	YPS7	YDR349C	Upstream		Putative GPI-anchored aspartic protease	UNIQUE
nup133Δ msh2Δ	KRE9	YJL174W	Upstream		Glycoprotein involved in cell wall beta-glucan assembly	UNIQUE
nup133Δ msh2Δ	SWI3	YJL176C	Upstream		Subunit of the SWI/SNF chromatin remodeling complex	UNIQUE
nup133Δ msh2Δ	ERG6	YML008C	Upstream		Delta(24)-sterol C-methyltransferase	UNIQUE
nup133Δ msh2Δ	ERG2	YMR202W	Upstream		C-8 sterol isomerase	UNIQUE
nup133Δ msh2Δ	DCS2	YOR173W	Upstream		m(7)GpppX pyrophosphatase regulator	UNIQUE
nup133Δ msh2Δ	RPL5	YPL131W	Upstream		Ribosomal 60S subunit protein L5	UNIQUE
nup133Δ msh2Δ	MEP3	YPR138C	Upstream		Ammonium permease of high capacity and low affinity	UNIQUE
