# Supplementary material for: Genetic interaction network has a very limited impact on the evolutionary trajectories in continuous culture-grown populations of yeast
Source: BMC Ecol Evol. 2021 May 26;21:99. doi: 10.1186/s12862-021-01830-9 (PMC8157726; doi:10.1186/s12862-021-01830-9)
Supplement: Supplementary file 6 — Additional file 6. Extended characteristics of nonsynonymously mutated genes of evolved cog7Δ msh2Δ strain. [file 12862_2021_1830_MOESM6_ESM.xls]

## Sheet: Additional file 6
	Additional file 6. Extended characteristics of nonsynonymously mutated genes in evolved cog7Δ msh2Δ strain
	Systematic Name	Standard Name	Name Description	Function Summary	GO Annotation	GO category
	YLR131C	ACE2	Activator of CUP1 Expression	Sequence-specific DNA binding RNA polymerase II transcription factor involved in G1/S transition of the mitotic cell cycle; activates cytokinetic cell separation; also regulates antisense transcription at diverse loci	regulation of transcription by RNA polymerase II	biological_process
					nucleus, cytoplasm, cytosol	cellular_component
					DNA-binding transcription factor activity, RNA polymerase II-specific	molecular_function
	YOR378W	AMF1	AMmonium Facilitator	Ammonium transmembrane transporter; localizes to plasma membrane and cell periphery	ammonium transport	biological_process
	YOR378W	AMF1	AMmonium Facilitator	Ammonium transmembrane transporter; localizes to plasma membrane and cell periphery	plasma membrane	cellular_component
	YOR378W	AMF1	AMmonium Facilitator	Ammonium transmembrane transporter; localizes to plasma membrane and cell periphery	ammonium transmembrane transporter activity	molecular_function
	YBR158W	AMN1	Antagonist of Mitotic exit Network	Negatively regulates mitotic exit by binding to the Tem1p GTPase and diassembling the Tem1p-Cdc15p complex; inhibits cell separation through SCF, ubiquitin-dependent proteolysis of Ace2p; involved in the mitotic cell cycle checkpoint	mitotic cell cycle checkpoint, negative regulation of exit from mitosis, negative regulation of septum digestion after cytokinesis, SCF-dependent proteasomal ubiquitin-dependent protein catabolic process	biological_process
	YBR158W	AMN1	Antagonist of Mitotic exit Network	Negatively regulates mitotic exit by binding to the Tem1p GTPase and diassembling the Tem1p-Cdc15p complex; inhibits cell separation through SCF, ubiquitin-dependent proteolysis of Ace2p; involved in the mitotic cell cycle checkpoint; localizes to the nucleus, cytoplasm, and cellular bud	nucleus, cytoplasm, cellular bud	cellular_component
	YBR158W	AMN1	Antagonist of Mitotic exit Network	Negatively regulates mitotic exit by binding to the Tem1p GTPase and diassembling the Tem1p-Cdc15p complex; inhibits cell separation through SCF, ubiquitin-dependent proteolysis of Ace2p; involved in the mitotic cell cycle checkpoint; localizes to the nucleus, cytoplasm, and cellular bud	ubiquitin-protein transferase activity	molecular_function
	YGR068C	ART5	Arrestin-Related Trafficking adaptors	Protein proposed to regulate endocytosis of plasma membrane proteins; regulates by recruiting the ubiquitin ligase Rsp5p to its target in the plasma membrane	ubiquitin-dependent endocytosis	biological_process
	YGR068C	ART5	Arrestin-Related Trafficking adaptors		cytosol	cellular_component
	YGR068C	ART5	Arrestin-Related Trafficking adaptors		ubiquitin protein ligase binding	molecular_function
	YFL053W	DAK2	DihydroxyAcetone Kinase	Glycerone kinase that catalyzes the second step in the metabolism of glycerol to glycerone phosphate, converting dihydroxyacetone, a toxic substrate, to dihydroxyacetone phosphate	glycerol catabolic process, cellular response to toxic substance	biological_process
	YFL053W	DAK2	DihydroxyAcetone Kinase	Glycerone kinase that catalyzes the second step in the metabolism of glycerol to glycerone phosphate, converting dihydroxyacetone, a toxic substrate, to dihydroxyacetone phosphate	cytosol	cellular_component
	YFL053W	DAK2	DihydroxyAcetone Kinase	Glycerone kinase that catalyzes the second step in the metabolism of glycerol to glycerone phosphate, converting dihydroxyacetone, a toxic substrate, to dihydroxyacetone phosphate	glycerone kinase activity	molecular_function
	YNL116W	DMA2	Defective in Mitotic Arrest	Ubiquitin protein ligase involved in septin ring assembly and organization, and the mitotic spindle orientation checkpoint	cellular bud neck septin ring organization, mitotic spindle assembly checkpoint, protein ubiquitination	biological_process
	YNL116W	DMA2	Defective in Mitotic Arrest	Ubiquitin protein ligase involved in septin ring assembly and organization, and the mitotic spindle orientation checkpoint	cell division site, ubiquitin ligase complex	cellular_component
	YNL116W	DMA2	Defective in Mitotic Arrest	Ubiquitin protein ligase involved in septin ring assembly and organization, and the mitotic spindle orientation checkpoint	ubiquitin protein ligase activity	molecular_function
	YBL101C	ECM21	ExtraCellular Mutant	Protein involved in regulating endocytosis of plasma membrane proteins; identified as a substrate for ubiquitination by Rsp5p and deubiquitination by Ubp2p	ubiquitin-dependent endocytosis, cell wall organization	biological_process
	YBL101C	ECM21	ExtraCellular Mutant		cytoplasm, cytosol	cellular_component
	YBL101C	ECM21	ExtraCellular Mutant		ubiquitin protein ligase binding	molecular_function
	YKL048C	ELM1	ELongated Morphology	Serine/threonine kinase; involved in cytokinesis, septin ring assembly, cell morphogenesis and bud growth; localizes to the bud neck	budding cell bud growth, septin ring assembly, protein phosphorylation	biological_process
	YKL048C	ELM1	ELongated Morphology	Serine/threonine kinase; involved in cytokinesis, septin ring assembly, cell morphogenesis and bud growth; localizes to the bud neck	cellular bud neck septin ring	cellular_component
	YKL048C	ELM1	ELongated Morphology	Serine/threonine kinase; involved in cytokinesis, septin ring assembly, cell morphogenesis and bud growth; localizes to the bud neck	protein serine/threonine kinase activity	molecular_function
	YBR163W	EXO5	EXOnuclease V	Mitochondrial 5'-3' exonuclease and sliding exonuclease; required for mitochondrial genome maintenance; distantly related to the RecB nuclease domain of bacterial RecBCD recombinases; may be regulated by the transcription factor Ace2	mitochondrial genome maintenance, nucleic acid phosphodiester bond hydrolysis	biological_process
	YBR163W	EXO5	EXOnuclease V		mitochondrion, nucleus	cellular_component
	YBR163W	EXO5	EXOnuclease V		single-stranded DNA 5'-3' exodeoxyribonuclease activity	molecular_function
	YPR035W	GLN1	GLutamiNe metabolism	Glutamate-ammonia ligase involved in glutamine biosynthesis; localizes to nuclear periphery	glutamine biosynthetic process, cellular response to osmotic stress	biological_process
		GLN1		Glutamate-ammonia ligase involved in glutamine biosynthesis; localizes to nuclear periphery	nucleus, cytoplasm	cellular_component
		GLN1		Glutamate-ammonia ligase involved in glutamine biosynthesis; localizes to nuclear periphery	glutamate-ammonia ligase activity	molecular_function
	YFL017C	GNA1	GlucosamiNe-6-phosphate Acetyltransferase	Glucosamine 6-phosphate N-acetyltransferase involved in UDP-N-acetylglucosamine biosynthesis	UDP-N-acetylglucosamine biosynthetic process	biological_process
		GNA1			cytoplasm, endoplasmic reticulum, Golgi apparatus, nucleus	cellular_component
		GNA1			glucosamine 6-phosphate N-acetyltransferase activity	molecular_function
	YLL026W	HSP104	Heat Shock Protein	Adenosine-binding protein chaperone involved protein folding, unfolding and refolding, cellular heat acclimation, and the inheritance of oxidatively modified proteins during replicative cell aging; subunit of the TRC endoplasmic reticulum (ER) membrane insertion complex	protein folding, cellular response to osmotic stress, cellular heat acclimation	biological_process
	YLL026W	HSP104	Heat Shock Protein	Adenosine-binding protein chaperone involved protein folding, unfolding and refolding, cellular heat acclimation, and the inheritance of oxidatively modified proteins during replicative cell aging; localized to the nucleus and cytoplasm; subunit of the TRC endoplasmic reticulum (ER) membrane insertion complex	nucleus, cytoplasm	cellular_component
	YLL026W	HSP104	Heat Shock Protein	Adenosine-binding protein chaperone involved protein folding, unfolding and refolding, cellular heat acclimation, and the inheritance of oxidatively modified proteins during replicative cell aging; localized to the nucleus and cytoplasm; subunit of the TRC endoplasmic reticulum (ER) membrane insertion complex	ATP binding, unfolded protein binding, chaperone binding	molecular_function
	YGL168W	HUR1	HydroxyUrea Resistance	Protein with a role in DNA repair; mutants show reduced efficiency of non-homologous end-joining repair	DNA replication, macroautophagy	biological_process
	YGL168W	HUR1	HydroxyUrea Resistance		membrane	cellular_component
	YGL168W	HUR1	HydroxyUrea Resistance			molecular_function
	YFR053C	HXK1	HeXoKinase	Hexokinase; phosphorylates glucose, mannose, and fructose; localized in the cytoplasm but also has minor activity associated with mitochondria	hexose metabolic process, glycolytic process	biological_process
	YFR053C	HXK1	HeXoKinase	Hexokinase; phosphorylates glucose, mannose, and fructose; localized in the cytoplasm but also has minor activity associated with mitochondria	cytosol, cytoplasm, mitochondrion	cellular_component
	YFR053C	HXK1	HeXoKinase	Hexokinase; phosphorylates glucose, mannose, and fructose; localized in the cytoplasm but also has minor activity associated with mitochondria	hexokinase activity	molecular_function
	YER065C	ICL1	IsoCitrate Lyase	Isocitrate lyase that is a key enzyme of the glyoxylate cycle; localized to the cytoplasm	glyoxylate cycle	biological_process
	YER065C	ICL1	IsoCitrate Lyase	Isocitrate lyase that is a key enzyme of the glyoxylate cycle; localized to the cytoplasm	vacuole, cytoplasm, extracellular region	cellular_component
	YER065C	ICL1	IsoCitrate Lyase	Isocitrate lyase that is a key enzyme of the glyoxylate cycle; localized to the cytoplasm	isocitrate lyase activity	molecular_function
	YIL026C	IRR1	IRRegular cell behavior	A chromatin binding protein that is part of the nuclear mitotic cohesin complex; involved in sister chromatid cohesion; localizes to the nucleus	sister chromatid cohesion	biological_process
	YIL026C	IRR1	IRRegular cell behavior	A chromatin binding protein that is part of the nuclear mitotic cohesin complex; involved in sister chromatid cohesion; localizes to the nucleus	chromatin (cohesin complex)	cellular_component
	YIL026C	IRR1	IRRegular cell behavior	A chromatin binding protein that is part of the nuclear mitotic cohesin complex; involved in sister chromatid cohesion; localizes to the nucleus	chromatin binding	molecular_function
	YOR336W	KRE5	Killer toxin REsistant	Protein required for beta-1,6 glucan biosynthesis; mutations result in aberrant morphology and severe growth defects	ER-associated misfolded protein catabolic process, protein glycosylation, cell wall organization	biological_process
		KRE5			endoplasmic reticulum	cellular_component
		KRE5			UDP-glucose:glycoprotein glucosyltransferase activity, unfolded protein binding	molecular_function
	YBR251W	MRPS5	Mitochondrial Ribosomal Protein, Small subunit	Component of the small subunit of the mitochondrial ribosome, which mediates translation in the mitochondrion	mitochondrial translation	biological_process
	YBR251W	MRPS5	Mitochondrial Ribosomal Protein, Small subunit	Component of the small subunit of the mitochondrial ribosome, which mediates translation in the mitochondrion	mitochondrion (mitochondrial small ribosomal subunit)	cellular_component
	YBR251W	MRPS5	Mitochondrial Ribosomal Protein, Small subunit	Component of the small subunit of the mitochondrial ribosome, which mediates translation in the mitochondrion	structural constituent of ribosome	molecular_function
	YJL076W	NET1	Nucleolar silencing Establishing factor and Telophase regulator	rDNA-binding protein involved in nucleolar organization, rDNA silencing, and regulation of mitotic exit; subunit of RENT complex	cell division, nucleolus organization, chromatin silencing at rDNA	biological_process
		NET1			nucleolus: RENT complex	cellular_component
		NET1			rDNA binding, protein kinase activity	molecular_function
	YER165W	PAB1	Poly(A) Binding protein	Poly(A) binding protein involved in control of the length of poly(A) tails on nuclear mRNA transcripts	regulation of translation, mRNA transport and processing, regulation of nuclear-transcribed mRNA poly(A) tail shortening	biological_process
	YER165W	PAB1	Poly(A) Binding protein	Poly(A) binding protein involved in control of the length of poly(A) tails on nuclear mRNA transcripts; localized to the nucleus and cytoplasm	nucleus, ribosome (ribonucleoprotein complex)	cellular_component
	YER165W	PAB1	Poly(A) Binding protein	Poly(A) binding protein involved in control of the length of poly(A) tails on nuclear mRNA transcripts; localized to the nucleus and cytoplasm	RNA binding	molecular_function
	YML061C	PIF1	Petite Integration Frequency	DNA helicase and telomerase inhibitor; binds single-stranded DNA and G-quadruplex DNA; has multiple roles in chromosome organization including DNA strand renaturation, G-quadruplex DNA unwinding, and telomere maintenance; involved in DNA recombination, double-strand break repair via break-induced replication, and replication fork reversal; also involved in mitochondrial genome maintenance	DNA recombination, repair, duplex unwinding, telomere maintenance, ncRNA transcription	biological_process
	YML061C	PIF1	Petite Integration Frequency		nucleus, mitochondrion	cellular_component
	YML061C	PIF1	Petite Integration Frequency		DNA helicase activity, telomerase inhibitor activity	molecular_function
	YGL167C	PMR1	Plasma Membrane ATPase Related	Calcium and manganese-transporting ATPase involved in calcium ion transport and homeostasis, manganese ion transport, macroautophagy, and exocytosis; localizes to the Golgi membrane	cellular calcium ion homeostasis, manganese ion transport	biological_process
	YGL167C	PMR1	Plasma Membrane ATPase Related	Calcium and manganese-transporting ATPase involved in calcium ion transport and homeostasis, manganese ion transport, macroautophagy, and exocytosis; localizes to the Golgi membrane	Golgi membrane	cellular_component
	YGL167C	PMR1	Plasma Membrane ATPase Related	Calcium and manganese-transporting ATPase involved in calcium ion transport and homeostasis, manganese ion transport, macroautophagy, and exocytosis; localizes to the Golgi membrane	calcium and manganese transmembrane transporter activity, phosphorylative mechanism	molecular_function
	YNR011C	PRP2	Pre-mRNA Processing	RNA-dependent ATPase involved in catalytic spliceosome assembly and snoRNA splicing; subunit of U2-type spliceosomal complex	RNA splicing	biological_process
	YNR011C	PRP2	Pre-mRNA Processing	RNA-dependent ATPase involved in catalytic spliceosome assembly and snoRNA splicing; subunit of U2-type spliceosomal complex	nucleus (spliceosomal complex)	cellular_component
	YNR011C	PRP2	Pre-mRNA Processing	RNA-dependent ATPase involved in catalytic spliceosome assembly and snoRNA splicing; subunit of U2-type spliceosomal complex	RNA binding, RNA-dependent ATPase activity	molecular_function
	YDR012W	RPL4B	Ribosomal Protein of the Large subunit	Subunit of the cytosolic large ribosomal subunit; involved in translation	cytoplasmic translation	biological_process
	YDR012W	RPL4B	Ribosomal Protein of the Large subunit	Subunit of the cytosolic large ribosomal subunit; involved in translation	ribosome (cytosolic large ribosomal subunit)	cellular_component
	YDR012W	RPL4B	Ribosomal Protein of the Large subunit	Subunit of the cytosolic large ribosomal subunit; involved in translation	RNA binding, structural constituent of ribosome	molecular_function
	YMR263W	SAP30	Sin3-Associated Polypeptide	Histone deacetylase subunit of Rpd3L complex which deacetylates histones across gene coding regions; involved in transcription regulation and chromatin silencing	chromatin organization; histone deacetylation	biological_process
	YMR263W	SAP30		Histone deacetylase subunit of Rpd3L complex which deacetylates histones across gene coding regions; involved in transcription regulation and chromatin silencing	nucleus (histone deacetylase complex)	cellular_component
	YMR263W	SAP30		Histone deacetylase subunit of Rpd3L complex which deacetylates histones across gene coding regions; involved in transcription regulation and chromatin silencing	histone deacetylase activity; rDNA binding	molecular_function
	YAL067C	SEO1	Suppressor of sulfoxyde EthiOnine resistance	Putative transmembrane transporter based on sequence similarity to transmembrane transporter gene families; localizes to cell periphery	allantoate transport	biological_process
	YAL067C	SEO1	Suppressor of sulfoxyde EthiOnine resistance	Putative transmembrane transporter based on sequence similarity to transmembrane transporter gene families; localizes to cell periphery	membrane, cell periphery	cellular_component
	YAL067C	SEO1	Suppressor of sulfoxyde EthiOnine resistance	Putative transmembrane transporter based on sequence similarity to transmembrane transporter gene families; localizes to cell periphery	allantoate transmembrane transporter activity	molecular_function
	YLR058C	SHM2	Serine HydroxyMethyltransferase	Cytosolic serine hydroxymethyltransferase; converts serine to glycine plus 5,10 methylenetetrahydrofolate; major isoform involved in generating precursors for purine, pyrimidine, amino acid, and lipid biosynthesis	one-carbon metabolic process	biological_process
		SHM2	Serine HydroxyMethyltransferase		cytoplasm, plasma membrane	cellular_component
		SHM2	Serine HydroxyMethyltransferase		glycine hydroxymethyltransferase activity	molecular_function
	YBL058W	SHP1	Suppressor of High-copy PP1	UBX domain-containing substrate adaptor for Cdc48p; ubiquitin regulatory X domain-containing protein that acts as a substrate recruiting cofactor for Cdc48p; positively regulates Glc7p PPase activity to promote growth and mitotic progression in complex with Cdc48p; ubiquitinated protein interactor involved in ER-associated degradation (ERAD)	glycogen metabolic process, ascospore formation, Golgi organization, sister chromatid biorientation, proteasome-mediated ubiquitin-dependent protein catabolic process	biological_process
	YBL058W	SHP1	Suppressor of High-copy PP1		nucleus, cytosol, cytoplasm	cellular_component
	YBL058W	SHP1	Suppressor of High-copy PP1		protein phosphatase regulator activity, ubiquitin binding	molecular_function
	YOL113W	SKM1	STE20/PAK homologous Kinase related to Morphogenesis	Predicted serine/threonine kinase similar to Ste20p and Cla4p; involved in negative regulation of sterol import by negative regulation of transcription from RNA PolII promoter, also involved in cell separation after cytokinesis	negative regulation of gene expression, sterol import, septum digestion after cytokinesis, protein phosphorylation	biological_process
	YOL113W	SKM1	STE20/PAK homologous Kinase related to Morphogenesis	Predicted serine/threonine kinase similar to Ste20p and Cla4p; involved in negative regulation of sterol import by negative regulation of transcription from RNA PolII promoter, also involved in cell separation after cytokinesis; localizes to the nucleus and plasma membrane	nucleus, plasma membrane, cytoplasm	cellular_component
	YOL113W	SKM1	STE20/PAK homologous Kinase related to Morphogenesis	Predicted serine/threonine kinase similar to Ste20p and Cla4p; involved in negative regulation of sterol import by negative regulation of transcription from RNA PolII promoter, also involved in cell separation after cytokinesis; localizes to the nucleus and plasma membrane	protein serine/threonine kinase activity	molecular_function
	YGR248W	SOL4	Suppressor Of Los1-1	6-phosphogluconolactonase involved in oxidative branch of pentose-phosphate shunt; localizes to both nucleus and cytoplasm	carbohydrate metabolic process (pentose-phosphate shunt)	biological_process
		SOL4			cytoplasm and nucleus	cellular_component
		SOL4			hydrolase activity (6-phosphogluconolactonase activity)	molecular_function
	YPL042C	SSN3	Suppressor of SNf1	Cyclin-dependent protein/serine threonine kinase; involved in phosphorylation of the RNA polymerase II C-terminal domain and regulation of transcription from RNA polymerase II promoters; involved in non-stop mRNA decay, protein destabilization, and negative regulation of filamentous growth; subunit of the mediator complex	phosphorylation of RNA polymerase II C-terminal domain	biological_process
		SSN3			nucleus, mediator complex	cellular_component
		SSN3			ATP binding, cyclin-dependent protein serine/threonine kinase activity	molecular_function
	YPR074C	TKL1	TransKetoLase	Transketolase involved in the pentose-phosphate shunt	pentose-phosphate shunt	biological_process
	YPR074C	TKL1	TransKetoLase	Transketolase involved in the pentose-phosphate shunt	nucleus, cytosol, cytoplasm	cellular_component
	YPR074C	TKL1	TransKetoLase	Transketolase involved in the pentose-phosphate shunt	transketolase activity	molecular_function
	YGR209C	TRX2	ThioRedoXin	Cytoplasmic thioredoxin isoenzyme; part of thioredoxin system which protects cells against oxidative and reductive stress; forms LMA1 complex with Pbi2p; acts as a cofactor for Tsa1p; required for ER-Golgi transport and vacuole inheritance	endoplasmic reticulum to Golgi vesicle-mediated and Golgi to reticulum transport, vacuole inheritance	biological_process
		TRX2			Golgi apparatus	cellular_component
		TRX2			disulfide oxidoreductase activity	molecular_function
	YML076C	WAR1	Weak Acid Resistance	Sequence-specific DNA binding transcription factor that activates transcription of organic acid transmembrane transporter PDR12 by RNA polymerase II in response to sorbate	regulation of transcription, DNA-templated	biological_process
	YML076C	WAR1	Weak Acid Resistance	Sequence-specific DNA binding transcription factor that activates transcription of organic acid transmembrane transporter PDR12 by RNA polymerase II in response to sorbate	nucleus, mitochondrion	cellular_component
	YML076C	WAR1	Weak Acid Resistance	Sequence-specific DNA binding transcription factor that activates transcription of organic acid transmembrane transporter PDR12 by RNA polymerase II in response to sorbate	DNA-binding transcription factor activity	molecular_function
	YPL247C			Protein whose biological role is unknown		biological_process
	YPL247C			Protein whose biological role is unknown; localizes to the nucleus and cytoplasm in a large-scale study	nucleus, cytoplasm	cellular_component
	YPL247C			Protein whose biological role is unknown; localizes to the nucleus and cytoplasm in a large-scale study		molecular_function
	YPL277C			Protein whose biological role is unknown		biological_process
	YPL277C			Protein whose biological role is unknown; localizes to membranes	membrane	cellular_component
	YPL277C			Protein whose biological role is unknown; localizes to membranes		molecular_function
	YLR120C	YPS1	YaPSin	Aspartic protease; hyperglycosylated member of the yapsin family of proteases, attached to the plasma membrane via a glycosylphosphatidylinositol (GPI) anchor	fungal-type cell wall organization	biological_process
					anchored component of plasma membrane	cellular_component
					aspartic-type endopeptidase activity	molecular_function
