# Supplementary material for: Genetic interaction network has a very limited impact on the evolutionary trajectories in continuous culture-grown populations of yeast
Source: BMC Ecol Evol. 2021 May 26;21:99. doi: 10.1186/s12862-021-01830-9 (PMC8157726; doi:10.1186/s12862-021-01830-9)
Supplement: Supplementary file 7 — Additional file 7. Extended characteristics of nonsynonymously mutated genes of evolved nup133Δ msh2Δ strain. [file 12862_2021_1830_MOESM7_ESM.xls]

## Sheet: Additional file 7
	Additional file 7. Extended characteristics of nonsynonymously mutated genes in evolved nup133Δ msh2Δ strain
	Systematic Name	Standard Name	Name Description	Function Summary	GO Annotation	GO category
	YNR016C	ACC1	Acetyl-CoA Carboxylase	Acetyl-CoA carboxylase, biotin containing enzyme; catalyzes carboxylation of cytosolic acetyl-CoA to form malonyl-CoA and regulates histone acetylation by regulating the availability of acetyl-CoA; rate-limiting step for de novo biosynthesis of long-chain fatty acids	long-chain fatty acid biosynthetic process, protein import into nucleus	biological_process
					ER membrane, cytosol	cellular_component
					acetyl-CoA carboxylase activity	molecular_function
	YOR249C	APC5	Anaphase Promoting Complex	Subunit of the Anaphase-Promoting Complex/Cyclosome (APC/C); APC/C is a ubiquitin-protein ligase required for degradation of anaphase inhibitors, including mitotic cyclins, during the metaphase/anaphase transition	anaphase-promoting complex-dependent catabolic process, chromatin assembly, protein ubiquitination (IMP)	biological_process
					nucleus, anaphase-promoting complex	cellular_component
					ubiquitin protein ligase activity	molecular_function
	YDL074C	BRE1	BREfeldin A sensitivity	E3 ubiquitin ligase; forms heterodimer with Rad6p to regulate K63 polyubiquitination in response to oxidative stress and to monoubiquinate histone H2B-K123, which is required for the subsequent methylation of histone H3-K4 and H3-K79; required for DSBR, transcription, silencing, and checkpoint control	double-strand break repair via homologous recombination, histone ubiquitination, chromatin silencing at telomere	biological_process
					nuclear chromatin	cellular_component
					DNA replication origin binding, ubiquitin protein ligase activity	molecular_function
	YEL063C	CAN1	CANavanine resistance	Plasma membrane arginine permease; requires phosphatidyl ethanolamine (PE) for localization, exclusively associated with lipid rafts; mutation confers canavanine resistance	basic amino acid transport	biological_process
					plasma membrane, endosome	cellular_component
					basic amino acid transmembrane transporter activity	molecular_function
	YOR112W	CEX1	Cytoplasmic EXport protein	Component of nuclear aminoacylation-dependent tRNA export pathway; cytoplasmic; interacts with nuclear pore component Nup116p	tRNA export from nucleus	biological_process
					nuclear pore, cytoplasm	cellular_component
					tRNA binding	molecular_function
	YHR115C	DMA1	Defective in Mitotic Arrest	Ubiquitin-protein ligase (E3); controls septin dynamics, spindle position checkpoint (SPOC) with ligase Dma2p by regulating recruitment of Elm1p to bud neck; regulates levels of eIF2 subunit Gcd11p	septin ring assembly and organization, mitotic spindle orientation checkpoint	biological_process
					cytoplasm	cellular_component
					ubiquitin-protein transferase activity	molecular_function
	YDR385W	EFT2	Elongation Factor Two	Elongation factor 2 (EF-2), also encoded by EFT1; catalyzes ribosomal translocation during protein synthesis; contains diphthamide, the unique posttranslationally modified histidine residue specifically ADP-ribosylated by diphtheria toxin	maintenance of translational fidelity, translational elongation	biological_process
					cytosol	cellular_component
					ribosome binding, translation elongation factor activity	molecular_function
	YER140W	EMP65	ER Membrane Protein of 65 kDa	Integral membrane protein of the ER; forms an ER-membrane associated protein complex with Slp1p; proposed to function in the folding of integral membrane proteins	protein folding in endoplasmic reticulum	biological_process
					ER membrane, mitochondrion	cellular_component
						molecular_function
	YHR061C	GIC1	GTPase Interactive Component	Rho-family GTPase interacting protein and Cdc42p effector; required with Gic2p for polarity establishment and initiation of budding; involved in recruitment of septins to the presumptive bud site	septin ring organization, Cdc42 protein signal transduction, establishment of cell polarity	biological_process
					cellular bud neck, nucleus, cytoplasm	cellular_component
					GTP-Rho binding	molecular_function
	YCL037C	GEX1	Glutathione Exchanger	Proton:glutathione antiporter; localized to the vacuolar and plasma membranes; imports glutathione from the vacuole and exports it through the plasma membrane; has a role in resistance to oxidative stress and modulation of the PKA pathway	glutathione transmembrane transport	biological_process
					plasma membrane	cellular_component
					solute:proton antiporter activity (IMP)	molecular_function
	YLR259C	HSP60	Heat Shock Protein	Tetradecameric mitochondrial chaperonin; required for ATP-dependent folding of precursor polypeptides and complex assembly; prevents aggregation and mediates protein refolding after heat shock; role in mtDNA transmission	protein folding and refolding, protein mitochondrial targeting, chaperone-mediated protein complex assembly	biological_process
					mitochondrion	cellular_component
					ATPase activity	molecular_function
	YJR122W	IBA57	Iron-sulfur cluster assembly factor for Biotin synthase and Aconitase-like mitochondrial proteins	Protein involved in incorporating iron-sulfur clusters into proteins; mitochondrial matrix protein	protein maturation by [2Fe-2S] cluster transfer, protein maturation by [4Fe-4S] cluster transfer	biological_process
					mitochondrion	cellular_component
						molecular_function
	YMR204C	INP1	INheritance of Peroxisomes	Peripheral membrane protein of peroxisomes; involved in peroxisomal inheritance; recruitment to peroxisomes is mediated by interaction with Pex3p at the peroxisomal membrane	peroxisome inheritance	biological_process
					peroxisome	cellular_component
					protein-macromolecule adaptor activity	molecular_function
	YLR288C	MEC3	Mitosis Entry Checkpoint	DNA damage and meiotic pachytene checkpoint protein; subunit of a heterotrimeric complex (Rad17p-Mec3p-Ddc1p) that forms a sliding clamp, loaded onto partial duplex DNA by a clamp loader complex	chromatin silencing at telomere, DNA damage checkpoint, telomere maintenance via recombination	biological_process
					checkpoint clamp complex	cellular_component
					DNA binding	molecular_function
	YGR239C	PEX21	PEroXin	Peroxin required for peroxisomal matrix protein targeting; acts on proteins containing the PTS2 targeting sequence	import of proteins into the peroxisomal matrix, regulates the binding of seryl-tRNA synthetase with its cognate tRNA(Ser)	biological_process
					peroxisome, cytosol	cellular_component
					protein binding	molecular_function
	YIL095W	PRK1	p53 Regulatory Kinase	Ser/Thr protein kinase; regulates the organization and function of the actin cytoskeleton; inhibits clathrin-mediated endocytosis	actin cortical patch assembly (IMP) negative regulation of actin cortical patch assembly, negative regulation of clathrin-dependent endocytosis, negative regulation of protein-containing complex assembly, peptidyl-threonine phosphorylation	biological_process
					actin cortical patch, mating projection tip	cellular_component
					protein kinase activity	molecular_function
	YFL033C	RIM15	Regulator of IME2	Protein kinase involved in cell proliferation in response to nutrients; glucose-repressible; involved in signal transduction during cell proliferation in response to nutrients, specifically the establishment of stationary phase	mitotic entry during heat stress through protein phosphorylation, entry into stationary phase and meiotic transcription, age-related response to oxidative stress	biological_process
					cytoplasm, nucleus	cellular_component
					Serine/threonine protein kinase	molecular_function
	YGR056W	RSC1	Remodel the Structure of Chromatin	Component of the RSC chromatin remodeling complex; required for expression of mid-late sporulation-specific genes	nucleosome positioning, transcription regulation, and DNA double-strand break repair via nonhomologous end joining	biological_process
					nucleus, RSC-type complex	cellular_component
					DNA translocase activity, contributes to DNA-dependent ATPase activity	molecular_function
	YDR502C	SAM2	S-AdenosylMethionine requiring	S-adenosylmethionine synthetase; catalyzes transfer of the adenosyl group of ATP to the sulfur atom of methionine	methionine metabolic process	biological_process
					cytoplasmic stress granule	cellular_component
					methionine adenosyltransferase activity	molecular_function
	YGR279C	SCW4	Soluble Cell Wall protein	Cell wall protein with similarity to glucanases	conjugation with cellular fusion	biological_process
					vacuole, cell wall	cellular_component
					glucosidase activity	molecular_function
	YNL243W	SLA2	Synthetic Lethal with ABP1	Adaptor protein that links actin to clathrin and endocytosis; involved in membrane cytoskeleton assembly and cell polarization	actin cortical patch assembly, bipolar cellular bud site selection, endocytosis, exocytosis, cell wall organization	biological_process
					actin cortical patch, cellular bud site	cellular_component
						molecular_function
	YPL016W	SWI1	SWItching deficient	Subunit of the SWI/SNF chromatin remodeling complex; regulates transcription by remodeling chromatin; required for transcription of many genes	ATP-dependent chromatin remodeling, DNA-dependent DNA replication, positive regulation of transcription by RNA polymerase II	biological_process
					nucleus (SWI/SNF complex)	cellular_component
					DNA translocase activity, RNA polymerase II activating transcription factor binding	molecular_function
	YCR060W	TAH1	Tpr-containing protein Associated with Hsp90	Component of conserved R2TP complex (Rvb1-Rvb2-Tah1-Pih1); R2TP complex interacts with Hsp90 (Hsp82p and Hsc82p) to mediate assembly of large protein complexes such as box C/D snoRNPs and RNA polymerase II	box C/D snoRNP assembly, protein folding	biological_process
					nucleus, R2TP complex, cytoplasm	cellular_component
					chaperone binding	molecular_function
	YLR177W			Putative protein of unknown function		biological_process
					cytoplasm	cellular_component
						molecular_function
