# Supplementary material for: Genetic interaction network has a very limited impact on the evolutionary trajectories in continuous culture-grown populations of yeast
Source: BMC Ecol Evol. 2021 May 26;21:99. doi: 10.1186/s12862-021-01830-9 (PMC8157726; doi:10.1186/s12862-021-01830-9)
Supplement: Supplementary file 9 — Additional file 9. Microarray data on all evolved yeast populations subjected to analysis. [file 12862_2021_1830_MOESM9_ESM.xls]

## Sheet: Legend
	Additional file 9. Microarray data on all evolved yeast populations subjected to analysis.
	This file contains microarray data on all evolved yeast lineages subjected to microarray analysis
			Legend for the "Non-mutator group" sheet
				Column name	Variable description
				id	The systematic name of the gene of which expression level is shown in the table in the given row
				WT7v42_1	log2 mRNA expressions of WT evo_1 normalized to the ancestor
				WT7v42_2	log2 mRNA expressions of WT evo_2 normalized to the ancestor
				WT7v42_3	log2 mRNA expressions of WT evo_3 normalized to the ancestor
				COG7v42_1	log2 mRNA expressions of cog7Δ (YGL005C) evo_1 normalized to the ancestor knockout
				COG7v42_2	log2 mRNA expressions of cog7Δ (YGL005C) evo_2 normalized to the ancestor knockout
				COG7v42_3	log2 mRNA expressions of cog7Δ (YGL005C) evo_3 normalized to the ancestor knockout
				NUP7v42_1	log2 mRNA expressions of nup133Δ (YKR082W) evo_1 normalized to the ancestor knockout
				NUP7v42_2	log2 mRNA expressions of nup133Δ (YKR082W) evo_2 normalized to the ancestor knockout
				NUP7v42_3	log2 mRNA expressions of nup133Δ (YKR082W) evo_3 normalized to the ancestor knockout
				p-val _X_7v42	p-values for the evolved lineage and ancestor expression level differences
				Gene name	The name of the gene of which expression level is shown in the table in the given row
				Alias	Gene alias
				Description	Brief characteristics of the gene of which expression level is shown in the table in the given row (based on SGD)
			Legend for the "Mutator group" sheet
				Column name	Variable description
				id	The systematic name of the gene of which expression level is shown in the table in the given row
				M7vs69-1	log2 mRNA expressions of msh2Δ evo_1 normalized to the ancestor knockout
				M7vs70-2	log2 mRNA expressions of msh2Δ evo_2 normalized to the ancestor knockout
				M7vs70-3	log2 mRNA expressions of msh2Δ evo_3 normalized to the ancestor knockout
				MC7vs70-1	log2 mRNA expressions of cog7Δ msh2Δ evo_1 normalized to the ancestor knockout
				MC7vs70-2	log2 mRNA expressions of cog7Δ msh2Δ evo_2 normalized to the ancestor knockout
				MC7vs70-3	log2 mRNA expressions of cog7Δ msh2Δ evo_3 normalized to the ancestor knockout
				MN7vs70-2	log2 mRNA expressions of nup133Δ msh2Δ evo_2 normalized to the ancestor knockout
				MN7vs70-3	log2 mRNA expressions of nup133Δ msh2Δ evo_3 normalized to the ancestor knockout
				p-val_X	p-values for the evolved lineage and ancestor knockout expression level differences
				Gene name	The name of the gene of which expression level is shown in the table in the given row
				Alias	Gene alias
				Description	Brief characteristics of the gene of which expression level is shown in the table in the given row (based on SGD)

## Sheet: Non-mutator group
id	WT7v42_1	WT7v42_2	WT7v42_3	COG7v42_1	COG7v42_2	COG7v42_3	NUP7v42_1	NUP7v42_2	NUP7v42_3	p-val _WT _7v42	p-val _COG _7v42	p-val _NUP _7v42	Gene name	Alias	Description
Q0010	2.002	1.476	1.683	-0.153	0.442	0.142	0.43	0.002	-0.144	0.001129	0.224299	0.659718		ORF6	Dubious open reading frame; unlikely to encode a protein, based on available experimental and comparative sequence data; partially overlaps the dubious ORF Q0017
Q0017	0.996	0.492	1.105	-0.386	0.315	0.022	0.068	0.228	0.496	0.000941	0.907889	0.027547		ORF7	Dubious open reading frame; unlikely to encode a protein, based on available experimental and comparative sequence data; partially overlaps the dubious ORF Q0010
Q0045	0.321	0.136	-0.383	-0.754	-0.355	-0.656	-0.149	-0.715	-0.569	0.878981	0.01349	0.016531	COX1	cytochrome c oxidase subunit 1|OXI3	Subunit I of cytochrome c oxidase (Complex IV); Complex IV is the terminal member of the mitochondrial inner membrane electron transport chain; one of three mitochondrially-encoded subunits
Q0050	<invalid>	<invalid>	2.049	<invalid>	0.075	-0.638	<invalid>	0.673	<invalid>	1	0.464229	0.315073	AI1	intron-encoded reverse transcriptase aI1	Reverse transcriptase required for splicing of the COX1 pre-mRNA; encoded by a mobile group II intron within the mitochondrial COX1 gene
Q0055	-1.463	-0.392	-0.873	-1.154	-0.536	-1.559	-1.537	-1.308	-0.478	0.006145	0.004997	0.004041	AI2	intron-encoded reverse transcriptase aI2	Reverse transcriptase required for splicing of the COX1 pre-mRNA; encoded by a mobile group II intron within the mitochondrial COX1 gene
Q0060	<invalid>	<invalid>	<invalid>	<invalid>	-0.344	-1.756	0.025	-0.281	<invalid>	1	0.383461	0.69404	AI3	intron-encoded DNA endonuclease aI3|I-SceIII	Endonuclease I-SceIII; encoded by a mobile group I intron within the mitochondrial COX1 gene
Q0065	<invalid>	-1.05	-0.633	<invalid>	-0.132	-0.038	-0.023	0.307	<invalid>	0.133695	0.665791	0.375445	AI4	intron-encoded DNA endonuclease aI4|I-SceII	Endonuclease I-SceII; encoded by a mobile group I intron within the mitochondrial COX1 gene; intron is normally spliced by the BI4p maturase but AI4p can mutate to acquire the same maturase activity
Q0070	-1.606	-0.841	-0.916	-1.423	-0.69	-1.636	-1.343	-1.335	-0.878	0.000958	0.001707	0.000129	AI5_ALPHA	intron-encoded DNA endonuclease aI5 alpha	Endonuclease I-SceIV; involved in intron mobility; encoded by a mobile group I intron within the mitochondrial COX1 gene
Q0075	<invalid>	<invalid>	-0.65	<invalid>	-0.045	-0.048	<invalid>	1.134	-2.932	1	0.819484	0.900955	AI5_BETA	intron-encoded DNA endonuclease aI5 beta	Protein of unknown function; encoded within an intron of the mitochondrial COX1 gene; translational initiation codon is predicted to be ATA rather than ATG
Q0080	-0.696	-1.221	0.027	<invalid>	-0.286	-0.288	-2.739	-0.958	<invalid>	0.256832	0.390342	0.123268	ATP8	F1F0 ATP synthase subunit 8|AAP1	Subunit 8 of the F0 sector of mitochondrial F1F0 ATP synthase; encoded on the mitochondrial genome; ATP8 and ATP6 mRNAs are not translated in the absence of the F1 sector of ATPase
Q0085	0.274	0.157	-0.974	-0.496	-0.719	-0.676	-0.552	-0.973	-0.325	0.524875	0.000234	0.015495	ATP6	F1F0 ATP synthase subunit a|PHO1|OLI4|OLI2	Subunit a of the F0 sector of mitochondrial F1F0 ATP synthase; mitochondrially encoded; translation is specifically activated by Atp22p; ATP6 and ATP8 mRNAs are not translated in the absence of the F1 sector of ATPase
Q0105	0.685	1.083	0.115	-1.002	-0.134	-1.028	-0.123	-0.801	-0.089	0.022004	0.019753	0.087264	COB	cytochrome b|CYTB|COB1	Cytochrome b; mitochondrially encoded subunit of the ubiquinol-cytochrome c reductase complex which includes Cobp, Rip1p, Cyt1p, Cor1p, Qcr2p, Qcr6p, Qcr7p, Qcr8p, Qcr9p, and Qcr10p
Q0110	<invalid>	<invalid>	0.493	<invalid>	0.27	-0.12	0.737	-1.009	<invalid>	1	0.73823	0.5632	BI2	cytochrome b mRNA maturase bI2	Mitochondrial mRNA maturase with a role in splicing; encoded by both exon and intron sequences of partially processed COB mRNA
Q0115	<invalid>	<invalid>	0.476	<invalid>	-0.133	-0.247	0.882	0.285	-1.627	0.493593	0.199425	0.945015	BI3	cytochrome b mRNA maturase bI3	Mitochondrial mRNA maturase; forms a complex with Mrs1p to mediate splicing of the bI3 intron of the COB gene; encoded by both exon and intron sequences of partially processed COB mRNA
Q0120	<invalid>	<invalid>	1.189	<invalid>	-0.347	-0.092	0.818	0.843	-2.26	1	0.401868	0.946663	BI4	intron-encoded RNA maturase bI4	Mitochondrial mRNA maturase; forms a complex with Nam2p to mediate splicing of the bI4 intron of the COB gene; encoded by both exon and intron sequences of partially processed COB mRNA
Q0130	-0.495	0.415	-1.285	-0.707	-2.013	-2.225	-1.107	-1.759	-1.201	0.214095	0.002953	0.000176	OLI1	F0 ATP synthase subunit c|OLI3|ATP9	F0-ATP synthase subunit c (ATPase-associated proteolipid); encoded on the mitochondrial genome; mutation confers oligomycin resistance; expression is specifically dependent on the nuclear genes AEP1 and AEP2
Q0140	<invalid>	<invalid>	<invalid>	-3.524	-0.189	-0.69	<invalid>	-0.545	<invalid>	1	0.19139	0.697972	VAR1	ribosomal protein VAR1|mitochondrial 37S ribosomal protein VAR1|VARI	Mitochondrial ribosomal protein of the small subunit; mitochondrially-encoded; polymorphic in different strains due to variation in number of AAT (asparagine) codons; translated near the mitochondrial inner membrane; may have a role in loss of mitochondri
Q0160	<invalid>	<invalid>	<invalid>	<invalid>	0.242	-0.629	<invalid>	-0.627	-3.661	1	0.701186	0.306803	SCEI	intron-encoded endonuclease I-SceI|I-SceIV|OMEGA	I-SceI DNA endonuclease; encoded by the mitochondrial group I intron of the 21S_rRNA gene; mediates gene conversion that propagates the intron into intron-less copies of the 21S_rRNA gene
Q0182	1.607	1.401	1.083	-0.29	0.094	0.127	0.603	0.137	-0.193	5.1e-05	0.756063	0.358736		ORF11	Dubious open reading frame; unlikely to encode a functional protein, based on available experimental and comparative sequence data
Q0250	1.701	1.269	0.989	-0.538	0.184	0.148	-0.213	-0.218	0.361	0.000276	0.716856	0.881782	COX2	cytochrome c oxidase subunit 2|OXII|OXI1	Subunit II of cytochrome c oxidase (Complex IV); Complex IV is the terminal member of the mitochondrial inner membrane electron transport chain; one of three mitochondrially-encoded subunits
Q0255	-2.262	<invalid>	<invalid>	<invalid>	0.597	0.181	<invalid>	<invalid>	<invalid>	1	0.613052	1		maturase-like protein|RF1|ORF1	Maturase-like protein
Q0275	1.497	0.918	0.302	-0.192	-0.311	-0.265	0.149	-0.502	-0.258	0.014654	0.003177	0.379095	COX3	cytochrome c oxidase subunit 3|OXI2	Subunit III of cytochrome c oxidase (Complex IV); Complex IV is the terminal member of the mitochondrial inner membrane electron transport chain; one of three mitochondrially-encoded subunits
Q0297	1.387	1.296	0.804	-0.15	0.024	-0.14	0.274	-0.338	-0.04	0.000272	0.230516	0.773993		ORF12	Dubious open reading frame; unlikely to encode a functional protein, based on available experimental and comparative sequence data; partially overlaps the verified gene RPM1
YAL001C	-0.508	-0.119	-0.127	-0.53	-0.699	-0.382	-0.583	-0.287	0.001	0.03877	0.000572	0.056796	TFC3	tau 138|TSV115|FUN24	Subunit of RNA polymerase III transcription initiation factor complex; part of the TauB domain of TFIIIC that binds DNA at the BoxB promoter sites of tRNA and similar genes; cooperates with Tfc6p in DNA binding; largest of six subunits of the RNA polymera
YAL002W	-0.464	-0.279	-0.162	-0.689	-0.442	-0.353	-0.795	-0.177	0.05	0.00625	0.001119	0.118276	VPS8	VPL8|VPT8|FUN15	Membrane-binding component of the CORVET complex; involved in endosomal vesicle tethering and fusion in the endosome to vacuole protein targeting pathway; interacts with Vps21p; contains RING finger motif
YAL003W	0.318	-0.323	-0.074	0.274	0.883	0.355	0.763	0.138	-0.562	0.844014	0.020855	0.700654	EFB1	EF-1beta|eEF1Balpha|TEF5	Translation elongation factor 1 beta; stimulates nucleotide exchange to regenerate EF-1 alpha-GTP for the next elongation cycle; part of the EF-1 complex, which facilitates binding of aminoacyl-tRNA to the ribosomal A site
YAL004W	0.535	0.38	0.241	0.372	-0.11	-0.118	0.071	-0.292	-0.005	0.002246	0.670047	0.368577			Dubious open reading frame; unlikely to encode a functional protein, based on available experimental and comparative sequence data; completely overlaps verified gene SSA1/YAL005C
YAL005C	-0.643	0.128	0.586	0.162	0.461	0.197	-0.708	-0.115	0.17	0.921974	0.006693	0.243431	SSA1	Hsp70 family ATPase SSA1|YG100	ATPase involved in protein folding and NLS-directed nuclear transport; member of HSP70 family; forms chaperone complex with Ydj1p; localized to nucleus, cytoplasm, and cell wall; 98% identical with paralog Ssa2p, but subtle differences between the two pro
YAL007C	-0.727	0.516	-0.129	0.481	0.197	0.434	0.363	0.397	0.005	0.656124	0.003919	0.03056	ERP2		Member of the p24 family involved in ER to Golgi transport; similar to Emp24p and Erv25p; forms a heterotrimeric complex with Erp1p, Emp24p, and Erv25p; localized to COPII-coated vesicles; ERP2 has a paralog, ERP4, that arose from the whole genome duplica
YAL008W	-0.228	-0.215	-0.642	-0.52	-0.537	-0.605	-0.857	-0.612	-0.376	0.011737	2e-05	0.001162	FUN14		Mitochondrial protein of unknown function
YAL009W	0.294	0.281	0.136	-0.031	0.142	0.165	-0.168	-0.166	0.049	0.003893	0.218634	0.113878	SPO7		Putative regulatory subunit of Nem1p-Spo7p phosphatase holoenzyme; regulates nuclear growth by controlling phospholipid biosynthesis, required for normal nuclear envelope morphology, premeiotic replication, and sporulation
YAL010C	-0.441	-0.376	-0.504	-0.264	-0.097	-0.293	0.112	-0.172	-0.043	0.000126	0.014003	0.620807	MDM10	FUN37	Subunit of both the ERMES and the SAM complex; component of ERMES complex which acts as a molecular tether between the mitochondria and the ER, necessary for efficient phospholipid exchange between organelles; SAM/TOB complex component that functions in t
YAL011W	0.315	-0.069	0.163	-0.186	0.097	-0.057	0.487	0.239	0.519	0.262188	0.642752	0.004069	SWC3	SWC1	Protein of unknown function; component of the SWR1 complex, which exchanges histone variant H2AZ (Htz1p) for chromatin-bound histone H2A; required for formation of nuclear-associated array of smooth endoplasmic reticulum known as karmellae
YAL012W	0.032	-0.921	-0.164	-0.327	-1.1	-0.635	-0.076	-0.194	-0.694	0.115166	0.005087	0.067956	CYS3	cystathionine gamma-lyase CYS3|STR1|FUN35|CYI1	Cystathionine gamma-lyase; catalyzes one of the two reactions involved in the transsulfuration pathway that yields cysteine from homocysteine with the intermediary formation of cystathionine; protein abundance increases in response to DNA replication stre
YAL013W	-0.179	0.387	0.918	-0.212	0.135	0.444	-0.318	0.438	0.631	0.124131	0.361489	0.243787	DEP1	FUN54	Component of the Rpd3L histone deacetylase complex; required for diauxic shift-induced histone H2B deposition onto rDNA genes; transcriptional modulator involved in regulation of structural phospholipid biosynthesis genes and metabolically unrelated genes
YAL014C	-0.925	-0.35	-0.364	-0.527	-0.194	-0.468	-1	-0.453	-0.041	0.00658	0.004539	0.040364	SYN8	SLT2|UIP2	Endosomal SNARE related to mammalian syntaxin 8
YAL015C	0.68	0.062	0.233	0.593	0.154	0.392	0.82	0.389	0.477	0.040069	0.006182	0.001472	NTG1	bifunctional N-glycosylase/AP lyase NTG1|ogg2|SCR1|FUN33	DNA N-glycosylase and apurinic/apyrimidinic (AP) lyase; involved in base excision repair; acts in both nucleus and mitochondrion; creates a double-strand break at mtDNA origins that stimulates replication in response to oxidative stress; required for main
YAL016W	-0.423	-0.013	0.001	-0.266	-0.19	-0.167	-0.539	-0.188	0.083	0.278252	0.037894	0.232404	TPD3	FUN32	Regulatory subunit A of the heterotrimeric PP2A complex; the heterotrimeric protein phosphatase 2A (PP2A) complex also contains regulatory subunit Cdc55p and either catalytic subunit Pph21p or Pph22p; required for cell morphogenesis and transcription by R
YAL017W	-0.169	-0.001	-0.227	-0.611	-0.655	-0.589	-0.99	-0.464	-0.073	0.084151	7e-06	0.031428	PSK1	FUN31	PAS domain-containing serine/threonine protein kinase; coordinately regulates protein synthesis and carbohydrate metabolism and storage in response to a unknown metabolite that reflects nutritional status; PSK1 has a paralog, PSK2, that arose from the who
YAL018C	1.837	-0.221	-0.025	1.682	0.441	-0.252	-0.353	0	0.405	0.427782	0.340105	0.953767	LDS1		Protein Involved in spore wall assembly; localizes to lipid droplets found on or outside of the prospore membrane; shares similarity with Lds2p and Rrt8p, and a strain mutant for all 3 genes exhibits reduced dityrosine fluorescence relative to the single
YAL019W	-0.617	-0.575	-0.26	0.295	0.603	0.599	0.532	0.347	-0.32	0.003052	0.001321	0.335053	FUN30		Snf2p family member with ATP-dependent chromatin remodeling activity; has a role in silencing at the mating type locus, telomeres and centromeres; enriched at centromeres and is required for correct chromatin structure around centromeres, as well as at th
YAL020C	0.154	0.147	0.732	0.152	0.198	0.89	0.461	0.599	0.487	0.041015	0.042656	7e-06	ATS1	KTI13|FUN28	Protein required for modification of wobble nucleosides in tRNA; acts with Elongator complex, Kti11p, and Kti12p; has a potential role in regulatory interactions between microtubules and the cell cycle
YAL021C	-1.74	-0.091	-0.155	-0.759	-0.111	-0.141	-1.255	0.064	0.253	0.11276	0.061091	0.350357	CCR4	NUT21|FUN27	Component of the CCR4-NOT transcriptional complex; CCR4-NOT is involved in regulation of gene expression; component of the major cytoplasmic deadenylase, which is involved in mRNA poly(A) tail shortening
YAL022C	0.461	0.299	0.57	0.442	0.162	0.518	0.332	0.417	0.15	0.000324	0.003083	0.002772	FUN26		Vacuolar membrane transporter with broad nucleoside selectivity; may regulate balance of nicotinamide riboside (NmR) levels between cytosol and vacuole, contributing to salvage of NmR for use in cytosolic NAD+ synthesis
YAL023C	-0.162	0.308	0.424	0.198	0.571	0.445	0.202	0.427	-0.045	0.181041	0.003192	0.099472	PMT2	FUN25	Protein O-mannosyltransferase of the ER membrane; transfers mannose residues from dolichyl phosphate-D-mannose to protein serine/threonine residues; involved in ER quality control; acts in a complex with Pmt1p, can instead interact with Pmt5p; antifungal
YAL024C	-0.064	0.29	0.199	0.43	0.049	0.219	0.269	0.339	-0.255	0.125112	0.035156	0.409123	LTE1	MSI2	Protein similar to GDP/GTP exchange factors; without detectable GEF activity; required for asymmetric localization of Bfa1p at daughter-directed spindle pole bodies and for mitotic exit at low temperatures
YAL025C	0.812	-0.154	0.393	0.574	2.08	1.422	1.706	1.003	-0.016	0.105186	0.004493	0.036469	MAK16		Essential nuclear protein; constituent of 66S pre-ribosomal particles; required for maturation of 25S and 5.8S rRNAs; required for maintenance of M1 satellite double-stranded RNA of the L-A virus
YAL026C	-0.794	-1.125	-1.061	-0.423	-0.609	-0.545	-0.327	-0.386	-0.3	6.1e-05	0.000155	0.000751	DRS2	aminophospholipid-translocating P4-type ATPase DRS2|SWA3|FUN38	Trans-golgi network aminophospholipid translocase (flippase); maintains membrane lipid asymmetry in post-Golgi secretory vesicles; contributes to clathrin-coated vesicle formation and endocytosis; mutations in human homolog ATP8B1 result in liver disease
YAL027W	0.55	0.284	0.13	-0.213	-0.265	-0.091	-0.184	-0.244	-0.128	0.009373	0.007819	0.016465	SAW1		5'- and 3'-flap DNA binding protein; recruits Rad1p-Rad10p to single-strand annealing intermediates with 3' non-homologous tails for removal during double-strand break repair; complexes with Rad1p-Rad10p and stimulates its endonuclease activity; green flu
YAL028W	-0.304	0.048	0.113	-0.299	-0.476	-0.303	-0.961	-0.05	0.58	0.63563	0.000718	0.634792	FRT2	HPH2	Tail-anchored ER membrane protein of unknown function; interacts with homolog Frt1p; promotes growth in conditions of high Na+, alkaline pH, or cell wall stress, possibly via a role in posttranslational translocation; potential Cdc28p substrate; FRT2 has
YAL029C	0.191	0.129	0.179	0.284	0.503	0.042	0.109	0.003	-0.368	0.003121	0.022545	0.401038	MYO4	myosin 4|SHE1|FUN22	Type V myosin motor involved in actin-based transport of cargos; required for mRNA transport, including ASH1 mRNA, and facilitating the growth and movement of ER tubules into the growing bud along with She3p; MYO4 has a paralog, MYO2, that arose from the
YAL030W	0.485	-0.017	-0.461	-0.524	-0.942	-0.687	-0.36	-0.669	-0.173	0.989311	0.000606	0.010349	SNC1		Vesicle membrane receptor protein (v-SNARE); involved in the fusion between Golgi-derived secretory vesicles with the plasma membrane; proposed to be involved in endocytosis; member of the synaptobrevin/VAMP family of R-type v-SNARE proteins; SNC1 has a p
YAL031C	-0.511	-0.513	-0.599	-0.292	-0.636	-0.509	-0.528	-0.41	-0.262	0.000299	0.002551	0.00386	GIP4	FUN21	Cytoplasmic protein that regulates protein phosphatase 1 Glc7p; protein overexpression relocalizes Glc7p from the nucleus and prevents chromosome segregation; potential Cdc28p substrate
YAL032C	0.439	0.294	0.245	0.066	0.241	0.139	0.405	0.076	0.153	0.001932	0.031344	0.043688	PRP45	FUN20	Protein required for pre-mRNA splicing; associates with the spliceosome and interacts with splicing factors Prp22p and Prp46p; orthologous to human transcriptional coactivator SKIP and can activate transcription of a reporter gene
YAL033W	0.986	0.652	0.194	-0.04	0.308	0.101	0.222	-0.052	-0.006	0.014056	0.138074	0.42323	POP5	FUN53	Subunit of both RNase MRP and nuclear RNase P; RNase MRP cleaves pre-rRNA, while nuclear RNase P cleaves tRNA precursors to generate mature 5' ends and facilitates turnover of nuclear RNAs
YAL034C	-0.266	-0.268	-0.218	-0.476	-0.403	-0.324	-0.674	-0.159	0.427	0.000386	0.000501	0.556101	FUN19		Non-essential protein of unknown function; expression induced in response to heat stress; FUN19 has a paralog, YOR338W, that arose from the whole genome duplication
YAL034C-B	<invalid>	<invalid>	1.663	<invalid>	0.315	-0.156	-1.329	-0.394	0.463	1	0.620624	0.260571		YAL035C-A	Dubious open reading frame; unlikely to encode a functional protein, based on available experimental and comparative sequence data
YAL034W-A	1.202	0.657	0.477	0.504	0.027	0.173	1.303	0.509	0.027	0.004148	0.122088	0.048313	MTW1	NSL2|DSN3	Essential component of the MIND kinetochore complex; joins kinetochore subunits contacting DNA to those contacting microtubules; critical to kinetochore assembly; complex consists of Mtw1p Including Nnf1p-Nsl1p-Dsn1p (MIND)
YAL035W	-0.128	-0.056	0.232	0.227	0.729	0.42	0.286	0.28	-0.255	0.864396	0.005584	0.428531	FUN12	eIF5B|yIF2	Translation initiation factor eIF5B; GTPase that promotes Met-tRNAiMet binding to ribosomes and ribosomal subunit joining; promotes GTP-dependent maturation of 18S rRNA by Nob1p; protein abundance increases in response to DNA replication stress; homolog o
YAL036C	0.099	-0.419	-0.129	0.566	1.085	0.895	0.903	0.655	-0.366	0.178151	0.000307	0.168921	RBG1	FUN11	Member of the DRG family of GTP-binding proteins; associates with translating ribosomes; interacts with Tma46p, Ygr250cp, Gir2p and Yap1p via two-hybrid
YAL037W	0.85	0.766	0.625	0.093	0.062	0.13	-0.299	-0.186	-0.247	8.6e-05	0.012061	0.000582			Putative protein of unknown function; YAL037W has a paralog, YOR342C, that arose from the whole genome duplication
YAL038W	-0.953	-0.564	-0.741	-0.893	0.655	-0.481	-0.655	-0.297	-1.319	0.004531	0.4813	0.024873	CDC19	pyruvate kinase CDC19|PYK1	Pyruvate kinase; functions as a homotetramer in glycolysis to convert phosphoenolpyruvate to pyruvate, the input for aerobic (TCA cycle) or anaerobic (glucose fermentation) respiration; regulated via allosteric activation by fructose bisphosphate; CDC19 h
YAL039C	0.03	-0.219	0.245	-0.595	-0.087	0.026	-0.031	-0.028	0.068	0.834617	0.134742	0.92829	CYC3	holocytochrome c synthase CYC3|CCHL|cytochrome c heme lyase	Cytochrome c heme lyase (holocytochrome c synthase); attaches heme to apo-cytochrome c (Cyc1p or Cyc7p) in the mitochondrial intermembrane space; human ortholog may have a role in microphthalmia with linear skin defects (MLS)
YAL040C	-0.589	-1.21	-0.682	-0.632	0.294	0.21	-0.31	-0.167	0.421	0.001304	0.829929	0.940722	CLN3	WHI1|FUN10|DAF1	G1 cyclin involved in cell cycle progression; activates Cdc28p kinase to promote the G1 to S phase transition; plays a role in regulating transcription of the other G1 cyclins, CLN1 and CLN2; regulated by phosphorylation and proteolysis; acetly-CoA induce
YAL041W	-0.311	-0.275	-0.284	0.052	-0.02	-0.342	0.015	-0.354	-0.461	2.6e-05	0.238015	0.034179	CDC24	CLS4	Guanine nucleotide exchange factor for Cdc42p; also known as a GEF or GDP-release factor; required for polarity establishment and maintenance, and mutants have morphological defects in bud formation and shmooing; relocalizes from nucleus to cytoplasm upon
YAL042C-A	0.728	0.029	0.223	-0.656	0.046	0.071	0.037	-0.506	0.018	0.165241	0.422563	0.412567		YAL043C-A	Dubious open reading frame; unlikely to encode a functional protein, based on available experimental and comparative sequence data; partially overlaps verified ORF ERV46/YAL042W; YAL042C-A is a non-essential gene
YAL042W	-0.004	0.046	0.413	-0.043	0.146	0.376	0.122	0.357	0.054	0.153376	0.103204	0.327985	ERV46	FUN9	Protein localized to COPII-coated vesicles; forms a complex with Erv41p; involved in the membrane fusion stage of transport
YAL043C	-0.353	-0.251	0.014	-0.3	-0.192	-0.035	-0.058	0.106	-0.087	0.121866	0.145991	0.879893	PTA1	FUN39	Subunit of holo-CPF; holo-CPF is a multiprotein complex and functional homolog of mammalian CPSF, required for the cleavage and polyadenylation of mRNA and snoRNA 3' ends; involved in pre-tRNA processing; binds to the phosphorylated CTD of RNAPII
YAL044C	0.151	-0.747	-0.618	0.369	-0.867	-0.122	0.472	-0.213	-1	0.073073	0.407227	0.413779	GCV3	glycine decarboxylase subunit H	H subunit of the mitochondrial glycine decarboxylase complex; glycine decarboxylase is required for the catabolism of glycine to 5,10-methylene-THF; also required for all protein lipoylation; expression is regulated by levels of 5,10-methylene-THF
YAL044W-A	0.083	-0.452	-0.625	-0.485	-0.522	-0.508	-0.034	-0.336	-0.278	0.058236	3e-06	0.017504			Putative protein of unknown function; similar to S. pombe uvi31 which is a putative DNA repair protein
YAL045C	3.506	-1.182	-0.207	-0.7	0.013	0.154	0.584	0.048	-0.926	0.680982	0.676069	0.780436			Dubious open reading frame; unlikely to encode a functional protein, based on available experimental and comparative sequence data; almost completely overlaps YAL044W-A
YAL046C	0.654	0.002	0.369	-0.102	-0.122	0.257	0.594	0.205	-0.231	0.045096	0.900571	0.267742	AIM1		Protein involved in mitochondrial function or organization; null mutant displays elevated frequency of mitochondrial genome loss
YAL047C	0.395	0.3	0.54	0.113	0.21	0.382	0.146	0.149	0.065	0.006327	0.051339	0.147253	SPC72	LDB4	Component of the cytoplasmic Tub4p (gamma-tubulin) complex; binds spindle pole bodies and links them to microtubules; is regulated by Cdc5 kinase; has roles in astral microtubule formation and stabilization
YAL048C	-0.505	0.345	0.57	0.306	0.578	0.349	-0.03	0.45	0.342	0.55417	0.003698	0.073309	GEM1	GON1	Outer mitochondrial membrane GTPase, subunit of the ERMES complex; potential regulatory subunit of the ERMES complex that links the ER to mitochondria and may promote inter-organellar calcium and phospholipid exchange as well as coordinating mitochondrial
YAL049C	0.558	0.17	0.018	-0.221	-0.417	-0.237	-0.181	-0.21	-0.084	0.063188	0.001645	0.007525	AIM2		Cytoplasmic protein involved in mitochondrial function or organization; null mutant displays reduced frequency of mitochondrial genome loss; potential Hsp82p interactor
YAL051W	-1.078	-0.562	-0.522	-0.58	-0.432	-0.486	-0.84	-0.325	-0.415	0.002191	0.00053	0.005891	OAF1	YAF1	Oleate-activated transcription factor; acts alone and as a heterodimer with Pip2p; activates genes involved in beta-oxidation of fatty acids and peroxisome organization and biogenesis; involved in diauxic shift; OAF1 has a paralog, PIP2, that arose from t
YAL053W	-0.19	-0.38	-0.41	-0.373	-0.162	0.22	0.614	0.259	0.285	0.001372	0.393664	0.003787	FLC2	HUF2	Putative FAD transporter; required for uptake of FAD into endoplasmic reticulum; involved in cell wall maintenance; FLC2 has a paralog, YOR365C, that arose from the whole genome duplication
YAL054C	-0.546	0.627	1.12	-0.744	-1.555	0.139	1.027	1.142	2.357	0.258449	0.068362	0.002595	ACS1	acetate--CoA ligase 1|FUN44	Acetyl-coA synthetase isoform; along with Acs2p, acetyl-coA synthetase isoform is the nuclear source of acetyl-coA for histone acetylation; expressed during growth on nonfermentable carbon sources and under aerobic conditions
YAL055W	0.275	0.165	-0.223	-0.454	-0.45	-0.299	-0.516	-0.48	-0.35	0.587934	0.003623	0.001648	PEX22	YAF5	Putative peroxisomal membrane protein; required for import of peroxisomal proteins; functionally complements a Pichia pastoris pex22 mutation
YAL056C-A	<invalid>	<invalid>	0.562	1.818	0.013	0.006	2.2	0.417	<invalid>	0.325599	0.366856	0.232212		YAL058C-A	Dubious open reading frame; unlikely to encode a functional protein, based on available experimental and comparative sequence data
YAL056W	-0.096	0.217	0.173	-0.326	-0.126	-0.098	-0.44	-0.148	0.059	0.270558	0.066333	0.172151	GPB2	KRH1	Multistep regulator of cAMP-PKA signaling; inhibits PKA downstream of Gpa2p and Cyr1p, thereby increasing cAMP dependency; inhibits Ras activity through direct interactions with Ira1p/2p; regulated by G-alpha protein Gpa2p; GPB2 has a paralog, GPB1, that
YAL058W	0.657	0.171	0.193	0.411	0.135	0.09	0.262	0.06	-0.211	0.025125	0.047908	0.719616	CNE1	FUN48	Calnexin; integral membrane ER chaperone involved in folding and quality control of glycoproteins; chaperone activity is inhibited by Mpd1p, with which Cne1p interacts; 24% identical to mammalian calnexin; Ca+ binding not yet shown in yeast
YAL059W	-0.991	-1.017	-1.234	-0.147	0.442	-0.142	-0.177	-0.28	-1.081	4e-06	0.704239	0.0372	ECM1		Pre-ribosomal factor involved in 60S ribosomal protein subunit export; associates with the pre-60S particle; shuttles between the nucleus and cytoplasm
YAL060W	0.622	0.37	0.569	0.291	-0.174	-0.131	-0.337	-0.112	-0.078	0.000333	0.966708	0.161233	BDH1	(R,R)-butanediol dehydrogenase|(2R,3R)-2,3-butanediol dehydrogenase|BDH	NAD-dependent (R,R)-butanediol dehydrogenase; catalyzes oxidation of (R,R)-2,3-butanediol to (3R)-acetoin, oxidation of meso-butanediol to (3S)-acetoin, and reduction of acetoin; enhances use of 2,3-butanediol as an aerobic carbon source
YAL061W	-1.044	-0.224	-0.769	-1.895	-2.47	-1.486	-2.171	-0.863	-0.435	0.007649	0.000148	0.017288	BDH2	putative dehydrogenase BDH2	Putative medium-chain alcohol dehydrogenase with similarity to BDH1; transcription induced by constitutively active PDR1 and PDR3
YAL062W	-2.094	-1.803	-0.443	-1.274	-0.704	-0.155	-0.943	0.496	1.404	0.006643	0.019235	0.495031	GDH3	glutamate dehydrogenase (NADP(+)) GDH3|FUN51	NADP(+)-dependent glutamate dehydrogenase; synthesizes glutamate from ammonia and alpha-ketoglutarate; rate of alpha-ketoglutarate utilization differs from Gdh1p; expression regulated by nitrogen and carbon sources; GDH3 has a paralog, GDH1, that arose fr
YAL063C	<invalid>	<invalid>	0.2	-0.149	-0.122	-0.021	-0.362	0	-0.322	0.455152	0.296082	0.083662	FLO9		Lectin-like protein with similarity to Flo1p; thought to be expressed and involved in flocculation
YAL064C-A	1.113	-0.165	0.564	-0.584	0.123	0.183	-0.008	0.119	1.07	0.078472	0.975695	0.147789	TDA8	YAL065C-A	Putative protein of unknown function; null mutant is sensitive to expression of the top1-T722A allele; not an essential gene
YAL064W	-1.008	-0.928	-0.687	-0.023	-0.071	-0.346	0.376	-0.061	0.684	0.000384	0.189933	0.076966			Protein of unknown function; may interact with ribosomes, based on co-purification experiments
YAL064W-B	0.596	0.759	0.001	0.57	0.068	-0.103	-0.14	-0.208	-0.17	0.056095	0.276766	0.079539			Fungal-specific protein of unknown function
YAL065C	0.02	-1.34	-0.04	-0.827	-0.35	-0.42	-0.182	-0.358	-0.091	0.370719	0.036023	0.050247			Putative protein of unknown function; has homology to FLO1; possible pseudogene
YAL066W	<invalid>	<invalid>	0.506	<invalid>	-0.083	-0.598	<invalid>	0.215	<invalid>	1	0.123027	0.783934			Dubious open reading frame; unlikely to encode a functional protein, based on available experimental and comparative sequence data
YAL067C	0.776	1.659	1.578	-0.053	-2.451	-0.225	-0.152	0.378	-0.015	0.000881	0.123554	0.608069	SEO1		Putative permease; member of the allantoate transporter subfamily of the major facilitator superfamily; mutation confers resistance to ethionine sulfoxide
YAL068C	-0.492	-0.384	-0.385	-0.842	0.475	-0.149	-1.235	-0.428	-0.724	0.00058	0.517287	0.004207	PAU8		Protein of unknown function; member of the seripauperin multigene family encoded mainly in subtelomeric regions
YAL069W	1.577	0.693	0.723	-0.238	0.093	0.006	0.631	0.297	0.347	0.004735	0.619861	0.024402			Dubious open reading frame; unlikely to encode a functional protein, based on available experimental and comparative sequence data
YAR002C-A	-0.276	-0.293	-0.602	0.17	-0.288	-0.213	0.346	0.061	-0.352	0.002707	0.329173	0.894938	ERP1		Member of the p24 family involved in ER to Golgi transport; forms heterotrimeric complex with Erp2p, Emp24p, and Erv25p; localized to COPII-coated vesicles; ERP1 has a paralog, ERP6, that arose from the whole genome duplication
YAR002W	-0.016	-0.033	0.234	-0.057	0.239	0.185	0.308	0.149	0.047	0.432197	0.188866	0.047878	NUP60		FG-nucleoporin component of central core of the nuclear pore complex; contributes directly to nucleocytoplasmic transport and maintenance of the nuclear pore complex (NPC) permeability barrier and is involved in gene tethering at the nuclear periphery; re
YAR003W	-0.745	-0.294	-0.168	-0.089	-0.386	0.286	-0.026	0.154	0.309	0.015282	0.632206	0.071121	SWD1	SAF49|CPS50|FUN16	Subunit of the COMPASS (Set1C) complex; COMPASS methylates histone H3 on lysine 4 and is required in transcriptional silencing near telomeres; WD40 beta propeller superfamily member with similarity to mammalian Rbbp7
YAR007C	0.616	0.705	0.671	0.063	-0.307	0.285	0.107	0.197	0.044	2e-06	0.90722	0.044306	RFA1	RPA70|RPA1|FUN3|BUF2	Subunit of heterotrimeric Replication Protein A (RPA); which is a highly conserved single-stranded DNA binding protein involved in DNA replication, repair, and recombination; relocalizes to the cytosol in response to hypoxia
YAR008W	1.322	1.159	1.207	0.496	0.4	0.866	1.187	0.89	0.18	0	0.001578	0.010563	SEN34	tRNA splicing endonuclease subunit|FUN4	Subunit of the tRNA splicing endonuclease; tRNA splicing endonuclease is composed of Sen2p, Sen15p, Sen34p, and Sen54p; Sen34p contains the active site for tRNA 3' splice site cleavage and has similarity to Sen2p and to Archaeal tRNA splicing endonuclease
YAR014C	-0.314	-0.076	0.116	0.364	0.084	0.302	-0.314	0.041	-0.254	0.325045	0.005673	0.052277	BUD14		Protein involved in bud-site selection; Bud14p-Glc7p complex is a cortical regulator of dynein; inhibitor of the actin assembly factor Bnr1p (formin); diploid mutants display a random budding pattern instead of the wild-type bipolar pattern; relative dist
YAR015W	0.09	-0.384	-0.008	0.109	-0.758	0.033	0.325	-0.091	-0.558	0.321226	0.295153	0.534538	ADE1	phosphoribosylaminoimidazolesuccinocarboxamide synthase	N-succinyl-5-aminoimidazole-4-carboxamide ribotide synthetase; required for 'de novo' purine nucleotide biosynthesis; red pigment accumulates in mutant cells deprived of adenine; protein abundance increases in response to DNA replication stress
YAR018C	0.647	0.322	0.569	0.227	0.225	0.121	0.712	0.448	0.146	0.000455	0.017834	0.00903	KIN3	NPK1|FUN52	Nonessential serine/threonine protein kinase; possible role in DNA damage response; influences tolerance to high levels of ethanol
YAR019C	-1.088	-0.439	-0.673	-0.595	-0.849	-0.585	-1.138	-0.561	-0.379	0.002101	0.000494	0.005454	CDC15	LYT1	Protein kinase of the Mitotic Exit Network; localized to the spindle pole bodies at late anaphase; promotes mitotic exit by directly switching on the kinase activity of Dbf2p; required for spindle disassembly after meiosis II; relocalizes to the cytoplasm
YAR020C	-0.18	0.06	-0.155	-0.305	-0.591	-0.289	-0.631	-0.161	0.359	0.199242	0.001589	0.463075	PAU7		Member of the seripauperin multigene family; active during alcoholic fermentation, regulated by anaerobiosis, inhibited by oxygen, repressed by heme
YAR023C	-0.153	0.075	-0.276	0.06	0.09	-0.306	-0.591	-0.405	-0.048	0.162649	0.552839	0.019197			Putative integral membrane protein; member of DUP240 gene family
YAR027W	0.408	0.736	0.138	-0.049	-0.177	0.223	-0.248	-0.19	0.072	0.011477	0.993354	0.112633	UIP3		Putative integral membrane protein of unknown function; interacts with Ulp1p at the nuclear periphery; member of DUP240 gene family
YAR028W	0.283	0.183	-0.151	0.251	0.431	0.141	0.117	0.227	0.385	0.2991	0.007198	0.010141			Putative integral membrane protein; member of DUP240 gene family; GFP-fusion protein is induced in response to the DNA-damaging agent MMS
YAR029W	-0.198	-0.368	-0.108	0.225	0.386	0.047	-0.502	-0.155	0.357	0.010593	0.086609	0.564204			Member of DUP240 gene family but contains no transmembrane domains; green fluorescent protein (GFP)-fusion protein localizes to the cytoplasm in a punctate pattern
YAR030C	0.074	0.483	0.442	-0.12	0.212	-0.047	-0.563	-0.25	0.356	0.011519	0.830092	0.437952			Dubious open reading frame; unlikely to encode a functional protein, based on available experimental and comparative sequence data; partially overlaps the uncharacterized ORF YAR029W and the verified gene PRM9
YAR031W	<invalid>	<invalid>	0.976	-0.693	0.438	-0.437	-0.565	0.071	0.063	0.646469	0.604018	0.564605	PRM9		Pheromone-regulated protein; contains 3 predicted transmembrane segments and an FF sequence, a motif involved in COPII binding; member of DUP240 gene family; PRM9 has a paralog, PRM8, that arose from a segmental duplication
YAR033W	-0.688	-0.015	-0.661	0.383	-0.478	-0.596	-0.696	-0.567	-0.875	0.052502	0.395114	7.3e-05	MST28		Putative integral membrane protein, involved in vesicle formation; forms complex with Mst27p; member of DUP240 gene family; binds COPI and COPII vesicles; MST28 has a paralog, MST27, that arose from a segmental duplication
YAR035W	-0.098	0.076	2.029	-0.978	0.109	1.083	0.585	1.775	2.265	0.194848	0.864376	0.006422	YAT1	carnitine O-acetyltransferase YAT1	Outer mitochondrial carnitine acetyltransferase; minor ethanol-inducible enzyme involved in transport of activated acyl groups from the cytoplasm into the mitochondrial matrix; phosphorylated
YAR042W	-0.692	0.218	0.17	-0.128	-0.059	0.119	-0.933	0.315	0.39	0.684357	0.813454	0.79235	SWH1	OSH1|YAR044W	Protein similar to mammalian oxysterol-binding protein; contains ankyrin repeats; localizes to the Golgi and the nucleus-vacuole junction; SWH1 has a paralog, OSH2, that arose from the whole genome duplication
YAR044W	-0.124	-0.063	0.17	-0.313	-0.222	-0.206	-0.081	0.14	0.113	0.928426	0.000799	0.299668
YAR047C	<invalid>	<invalid>	<invalid>	<invalid>	-0.181	-0.586	<invalid>	-1.373	<invalid>	1	0.310502	0.75338			Dubious open reading frame; unlikely to encode a functional protein, based on available experimental and comparative sequence data
YAR050W	0.702	0.45	0.804	-0.116	0.112	-0.03	-0.352	0.067	0.414	0.000229	0.815298	0.779446	FLO1	FLO4|FLO2	Lectin-like protein involved in flocculation; cell wall protein that binds mannose chains on the surface of other cells, confers floc-forming ability that is chymotrypsin sensitive and heat resistant; FLO1 has a paralog, FLO5, that arose from a segmental
YAR053W	0.799	0.191	0.303	0.74	0.038	-0.156	0.073	0.028	-0.243	0.106333	0.37756	0.516116			Dubious open reading frame; unlikely to encode a functional protein, based on available experimental and comparative sequence data
YAR060C	0.027	0.749	0.951	0.823	0.251	0.969	-0.127	0.461	0.246	0.026869	0.005517	0.150219			Dubious open reading frame; unlikely to encode a functional protein, based on available experimental and comparative sequence data; YAR060C has a paralog, YHR212C, that arose from a segmental duplication
YAR061W	1.348	1.929	1.733	0.382	0.234	0.295	0.76	0.119	1.146	0.012918	0.025507	0.047734			Pseudogenic fragment with similarity to flocculins; YAR061W has a paralog, YHR212W-A, that arose from a segmental duplication
YAR062W	1.437	1.556	1.683	0.284	0.536	0.484	0.074	0.461	0.73	1e-06	0.000945	0.018078			Pseudogenic fragment with similarity to flocculins; YAR062W has a paralog, YHR213W, that arose from a segmental duplication
YAR064W	0.809	1.697	-0.125	1.75	-0.279	0.72	1.092	0.242	0.159	0.072801	0.11736	0.054315			Pseudogenic fragment with similarity to flocculins; YAR064W has a paralog, YHR213W-B, that arose from a segmental duplication
YAR066W	1.689	0.679	0.709	2.095	-0.09	-0.096	0.174	0.026	0.039	0.012122	0.235401	0.403135			Putative GPI protein; YAR066W has a paralog, YHR214W, that arose from a segmental duplication
YAR068W	0.986	0.743	0.524	1.85	0.396	-0.05	-0.043	0.035	1.045	0.00438	0.100626	0.210716			Fungal-specific protein of unknown function; induced in respiratory-deficient cells; YAR068W has a paralog, YHR214W-A, that arose from a segmental duplication
YAR069C	0.743	0.946	0.21	0.795	-0.008	0.03	0.36	0.126	0.212	0.009667	0.226255	0.030885			Dubious open reading frame; unlikely to encode a protein, based on available experimental and comparative sequence data; YAR069C has a paralog, YHR214C-D, that arose from a segmental duplication
YAR070C	1.571	<invalid>	0.357	-0.923	-0.08	0.021	1.203	0.049	0.13	0.357693	0.334804	0.255698			Dubious open reading frame; unlikely to encode a protein, based on available experimental and comparative sequence data; YAR070C has a paralog, YHR214C-B, that arose from a segmental duplication
YAR071W	-0.608	-0.359	-0.448	-0.533	-0.765	-0.449	-0.653	-0.552	-0.251	0.000222	0.000372	0.0016	PHO11		One of three repressible acid phosphatases; glycoprotein that is transported to the cell surface by the secretory pathway; induced by phosphate starvation and coordinately regulated by PHO4 and PHO2; PHO11 has a paralog, PHO12, that arose from a segmental
YAR073W	0.731	0.552	0.269	0.677	2.191	0.403	1.234	0.982	-0.075	0.006064	0.027953	0.040086	IMD1		Nonfunctional protein with homology to IMP dehydrogenase; blocked reading frame, located close to the telomere; not expressed at detectable levels; YAR073W and YAR075W comprise a continuous reading frame in most strains of S. cerevisiae; YAR073W/YAR075W t
YAR075W	-0.702	-1.591	-0.08	<invalid>	-0.095	0.279	1.017	0.353	-1.142	0.230356	0.590819	0.860134			Non-functional protein with homology IMP dehydrogenase; YAR073W/IMD1 and YAR075W comprise a continuous reading frame in most strains of S. cerevisiae; YAR073W/YAR075W together have a paralog, IMD2, that arose from a segmental duplication
YBL001C	1.03	0.605	-0.259	0.119	-0.362	-0.323	-0.092	-0.395	-0.129	0.115103	0.115404	0.031915	ECM15		Non-essential protein of unknown function; likely exists as tetramer, may be regulated by the binding of small-molecule ligands (possibly sulfate ions), may have a role in yeast cell-wall biogenesis
YBL002W	0.708	-0.307	-0.481	-0.115	-0.503	-0.24	1.412	0.439	0.165	0.91642	0.020833	0.04293	HTB2		Histone H2B; core histone protein required for chromatin assembly and chromosome function; nearly identical to HTB1; Rad6p-Bre1p-Lge1p mediated ubiquitination regulates transcriptional activation, meiotic DSB formation and H3 methylation
YBL003C	0.432	-0.123	-0.692	0.029	-0.809	-0.272	0.851	0.225	-0.184	0.579915	0.075476	0.19921	HTA2	H2A2	Histone H2A; core histone protein required for chromatin assembly and chromosome function; one of two nearly identical (see also HTA1) subtypes; DNA damage-dependent phosphorylation by Mec1p facilitates DNA repair; acetylated by Nat4p
YBL004W	-0.542	-1.121	-0.902	-0.683	-0.133	-0.236	0.076	-0.139	-0.671	0.000891	0.028881	0.160884	UTP20		Component of the small-subunit (SSU) processome; SSU processome is involved in the biogenesis of the 18S rRNA
YBL005W	-1.312	-0.653	-0.637	-0.867	-0.4	-0.48	-1.013	-0.523	-0.473	0.001803	0.001903	0.002021	PDR3	TPE2|AMY2	Transcriptional activator of the pleiotropic drug resistance network; regulates expression of ATP-binding cassette (ABC) transporters through binding to cis-acting PDRE sites (PDR responsive elements); post-translationally up-regulated in cells lacking fu
YBL006C	0.302	0.281	0.075	0.064	0.33	0.166	-0.205	-0.238	-0.171	0.005631	0.017962	0.001993	LDB7	RSC14	Component of the RSC chromatin remodeling complex; interacts with Rsc3p, Rsc30p, Npl6p, and Htl1p to form a module important for a broad range of RSC functions
YBL007C	0.253	0.355	0.952	-0.177	0.024	0.333	-0.02	0.455	0.296	0.01713	0.610567	0.058577	SLA1		Cytoskeletal protein binding protein; required for assembly of the cortical actin cytoskeleton; interacts with proteins regulating actin dynamics and proteins required for endocytosis; found in the nucleus and cell cortex; has 3 SH3 domains
YBL008W	0.248	0.245	0.293	0.042	0.209	0.051	0.237	0.141	-0.107	0.000152	0.187392	0.286868	HIR1		Subunit of the HIR complex; HIR is a nucleosome assembly complex involved in regulation of histone gene transcription; contributes to nucleosome formation, heterochromatic gene silencing, and formation of functional kinetochores
YBL009W	0.44	0.31	0.356	0.22	0.031	-0.154	0.766	0.065	-0.018	0.003455	0.701954	0.323002	ALK2		Protein kinase; along with its paralog, ALK1, required for proper spindle positioning and nuclear segregation following mitotic arrest, proper organization of cell polarity factors in mitosis, proper localization of formins and polarity factors, and survi
YBL010C	1.054	0.807	0.887	0.71	0.205	0.667	1.06	0.615	0.01	6e-06	0.003874	0.033917			Putative protein of unknown function; green fluorescent protein (GFP)-fusion protein colocalizes with clathrin-coated vesicles
YBL011W	-1.084	-0.127	0.092	-0.642	0.169	-0.019	-0.804	0.067	0.265	0.164272	0.342238	0.48843	SCT1	bifunctional glycerol-3-phosphate/glycerone-phosphate O-acyltransferase SCT1|GAT2	Glycerol 3-phosphate/dihydroxyacetone phosphate sn-1 acyltransferase; dual substrate-specific acyltransferase of the glycerolipid biosynthesis pathway; prefers 16-carbon fatty acids; similar to Gpt2p; gene is constitutively transcribed
YBL012C	0.639	0.119	0.953	<invalid>	0.113	0.34	0.84	0.254	-0.409	0.012356	0.203386	0.701585			Dubious open reading frame; unlikely to encode a functional protein, based on available experimental and comparative sequence data
YBL013W	-1.125	0.969	1.12	-0.293	-0.2	0.176	0.755	0.257	0.334	0.313706	0.356669	0.300056	FMT1	methionyl-tRNA transformylase	Methionyl-tRNA formyltransferase; catalyzes the formylation of initiator Met-tRNA in mitochondria; potential Cdc28p substrate
YBL014C	-0.107	0.061	0.159	-0.133	0.322	-0.005	-0.128	-0.054	0.111	0.697635	0.514547	0.640886	RRN6		Component of the core factor (CF) rDNA transcription factor complex; CF is required for transcription of 35S rRNA genes by RNA polymerase I and is composed of Rrn6p, Rrn7p, and Rrn11p
YBL015W	-1.407	-0.956	-0.28	-1.361	-0.587	-0.528	-0.376	0.214	0.631	0.011196	0.008498	0.474402	ACH1		Protein with CoA transferase activity; particularly for CoASH transfer from succinyl-CoA to acetate; has minor acetyl-CoA-hydrolase activity; phosphorylated; required for acetate utilization and for diploid pseudohyphal growth
YBL016W	0.231	-0.077	0.341	0.018	0.097	0.19	0.151	0.07	-0.105	0.094862	0.029658	0.488538	FUS3	DAC2	Mitogen-activated serine/threonine protein kinase involved in mating; phosphoactivated by Ste7p; substrates include Ste12p, Far1p, Bni1p, Sst2p; inhibits invasive growth during mating by phosphorylating Tec1p, promoting its degradation
YBL017C	-0.523	-0.082	-0.207	-0.646	-0.514	-0.276	-0.614	-0.229	0.102	0.029564	0.001174	0.12318	PEP1	VPT1|VPS10	Type I transmembrane sorting receptor for multiple vacuolar hydrolases; cycles between the late-Golgi and prevacuolar endosome-like compartments
YBL018C	0.208	-0.455	-0.325	0.509	0.278	-0.057	0.864	0.125	-0.026	0.238869	0.071078	0.195371	POP8		Subunit of both RNase MRP and nuclear RNase P; RNase MRP cleaves pre-rRNA, while nuclear RNase P cleaves tRNA precursors to generate mature 5' ends and facilitates turnover of nuclear RNAs; relocalizes to the cytosol in response to hypoxia
YBL019W	-0.432	0.281	0.337	-0.064	0.287	0.084	-0.537	-0.045	0.047	0.746527	0.333745	0.248	APN2	DNA-(apurinic or apyrimidinic site) lyase APN2|ETH1	Class II abasic (AP) endonuclease involved in repair of DNA damage; homolog of human HAP1 and E. coli exoIII
YBL020W	-2.219	-0.429	-0.365	-0.836	0.003	-0.141	-1.252	0.054	-0.049	0.047597	0.106398	0.1781	RFT1		Membrane protein required for translocation of Man5GlcNac2-PP-Dol; required for translocation of Man5GlcNac2-PP-Dol from the cytoplasmic side to the lumenal side of the ER membrane but is not the flippase; mutation is suppressed by expression of human p53
YBL021C	1.04	0.313	0.476	-0.029	0.673	0.588	0.561	0.201	0.031	0.011053	0.043713	0.061339	HAP3		Subunit of the Hap2p/3p/4p/5p CCAAT-binding complex; complex is heme-activated and glucose-repressed; complex is a transcriptional activator and global regulator of respiratory gene expression; contains sequences contributing to both complex assembly and
YBL022C	-0.24	0.09	0.392	-0.461	-0.193	-0.02	-0.495	-0.032	-0.142	0.564439	0.070394	0.162764	PIM1	LON1	ATP-dependent Lon protease; involved in degradation of misfolded proteins in mitochondria; required for biogenesis and maintenance of mitochondria
YBL023C	-0.017	0.253	0.521	0.06	0.333	0.321	0.193	0.498	0.043	0.053024	0.009224	0.039561	MCM2		Protein involved in DNA replication; component of the Mcm2-7 hexameric helicase complex that binds chromatin as a part of the pre-replicative complex; relative distribution to the nucleus increases upon DNA replication stress
YBL024W	-0.725	-0.402	-0.121	0.412	1.095	0.538	0.631	0.659	-0.077	0.013597	0.003838	0.046589	NCL1	TRM4	S-adenosyl-L-methionine-dependent tRNA: m5C-methyltransferase; methylates cytosine to m5C at several positions in tRNAs and intron-containing pre-tRNAs; increases proportion of tRNALeu(CAA) with m5C at wobble position in response to hydrogen peroxide, cau
YBL025W	-0.189	-0.097	0.289	0.077	0.618	0.469	0.5	0.189	0.088	0.992379	0.020013	0.043501	RRN10		Protein involved in promoting high level transcription of rDNA; subunit of UAF (upstream activation factor) for RNA polymerase I
YBL026W	0.439	0.361	0.226	-0.35	-0.116	-0.151	-0.128	-0.412	-0.259	0.002936	0.015519	0.02089	LSM2	SNP3|SMX5	Lsm (Like Sm) protein; part of heteroheptameric complexes (Lsm2p-7p and either Lsm1p or 8p): cytoplasmic Lsm1p complex involved in mRNA decay; nuclear Lsm8p complex part of U6 snRNP and possibly involved in processing tRNA, snoRNA, and rRNA; relocalizes f
YBL027W	-0.416	-1.012	-1.329	-0.065	-0.145	-0.674	0.507	-0.31	-0.952	0.003663	0.081536	0.404849	RPL19B	ribosomal 60S subunit protein L19B|L19e|rpl5L|YL14|L23B|L19B	Ribosomal 60S subunit protein L19B; rpl19a and rpl19b single null mutations result in slow growth, while the double null mutation is lethal; homologous to mammalian ribosomal protein L19, no bacterial homolog; RPL19B has a paralog, RPL19A, that arose from
YBL028C	1.331	-0.204	-0.224	1.52	0.01	-0.079	0.481	-0.111	-1.243	0.539586	0.238655	0.771059			Protein of unknown function that may interact with ribosomes; green fluorescent protein (GFP)-fusion protein localizes to the nucleolus; predicted to be involved in ribosome biogenesis
YBL029C-A	-0.673	-0.981	-0.983	-1.105	-1.442	-1.247	-0.941	-0.827	-0.575	4.8e-05	9e-06	9.4e-05			Protein of unknown function; green fluorescent protein (GFP)-fusion protein localizes to the cell periphery; protein abundance increases in response to DNA replication stress; has potential orthologs in Saccharomyces species and in Yarrowia lipolytica
YBL029W	0.841	-0.199	0.261	-0.343	-0.313	-0.081	0.343	-0.119	0.262	0.205914	0.065602	0.286158			Non-essential protein of unknown function
YBL030C	-0.64	0.071	0.685	-0.35	-0.222	-0.157	-0.292	0.528	-0.067	0.906682	0.284701	0.813289	PET9	OP1|ANC2|AAC2	Major ADP/ATP carrier of the mitochondrial inner membrane; exchanges cytosolic ADP for mitochondrially synthesized ATP; also imports heme and ATP; phosphorylated; required for viability in many lab strains that carry a sal1 mutation; PET9 has a paralog, A
YBL031W	-0.273	0.532	0.869	0.551	0.347	0.401	-0.165	0.143	-0.068	0.152304	0.00101	0.643393	SHE1		Mitotic spindle protein; interacts with components of the Dam1 (DASH) complex, its effector Sli15p, and microtubule-associated protein Bim1p; also localizes to nuclear microtubules and to the bud neck in a ring-shaped structure; inhibits dynein function
YBL032W	0.324	-0.089	0.083	-0.548	-0.403	-0.304	0.052	0.081	0.343	0.247614	0.001215	0.089708	HEK2	KHD1	RNA binding protein involved in asymmetric localization of ASH1 mRNA; represses translation of ASH1 mRNA, an effect reversed by Yck1p-dependent phosphoryation; regulates telomere position effect and length; similarity to hnRNP-K
YBL033C	0.502	-0.325	0.071	0.149	-0.177	-0.204	0.427	-0.008	-0.23	0.610373	0.374394	0.632544	RIB1	GTP cyclohydrolase II	GTP cyclohydrolase II; catalyzes the first step of the riboflavin biosynthesis pathway
YBL034C	-0.301	-0.012	0.188	0.015	-0.131	0.148	0.196	0.268	-0.12	0.679144	0.863135	0.210645	STU1		Component of the mitotic spindle; binds to interpolar microtubules via its association with beta-tubulin (Tub2p); required for interpolar microtubules to provide an outward force on the spindle poles
YBL035C	0.624	0.219	0.529	0.386	0.296	0.49	1.013	0.799	-0.133	0.002122	0.000229	0.053956	POL12		B subunit of DNA polymerase alpha-primase complex; required for initiation of DNA replication during mitotic and premeiotic DNA synthesis; also functions in telomere capping and length regulation
YBL036C	-0.026	-0.029	-0.082	-0.256	0.386	-0.063	0.164	-0.186	-0.237	0.052919	0.863175	0.33419			Putative non-specific single-domain racemase; based on structural similarity; binds pyridoxal 5'-phosphate; expression of GFP-fusion protein induced in response to the DNA-damaging agent MMS
YBL037W	0.353	0.208	0.766	-0.698	-0.126	-0.006	0.279	0.521	0.27	0.013978	0.122188	0.008353	APL3		Alpha-adaptin; large subunit of the clathrin associated protein complex (AP-2); involved in vesicle mediated transport
YBL038W	0.737	0.528	0.414	-0.135	0.154	0.158	0.248	0.018	0.069	0.00041	0.399641	0.080199	MRPL16	RML16|mitochondrial 54S ribosomal protein YmL47|YmL47	Mitochondrial ribosomal protein of the large subunit; homologous to bacterial L16 ribosomal protein
YBL039C	-0.589	-0.587	-0.309	0.645	1.667	0.665	0.656	0.656	-0.534	0.001869	0.006202	0.355334	URA7	CTP synthase URA7	Major CTP synthase isozyme (see also URA8); catalyzes the ATP-dependent transfer of the amide nitrogen from glutamine to UTP, forming CTP, the final step in de novo biosynthesis of pyrimidines; involved in phospholipid biosynthesis; capable of forming cyt
YBL040C	0.772	0.519	0.252	0.509	0.186	0.65	0.852	0.397	0.324	0.003451	0.00436	0.00466	ERD2		HDEL receptor; an integral membrane protein that binds to the HDEL motif in proteins destined for retention in the endoplasmic reticulum; has a role in maintenance of normal levels of ER-resident proteins
YBL041W	0.451	0.427	0.164	0.072	0.157	0.267	-0.017	-0.09	0.208	0.002389	0.005896	0.632496	PRE7	proteasome core particle subunit beta 6|PRS3	Beta 6 subunit of the 20S proteasome
YBL042C	-0.415	-0.606	-0.339	0.699	1.047	0.783	0.604	0.407	-0.032	0.00044	6.1e-05	0.040726	FUI1		High affinity uridine permease, localizes to the plasma membrane; also mediates low but significant transport of the cytotoxic nucleoside analog 5-fluorouridine; not involved in uracil transport; relative distribution to the vacuole increases upon DNA rep
YBL043W	-1.023	-1.194	-0.748	-1.005	-0.992	-0.828	0.519	-0.058	-0.57	0.00021	5.5e-05	0.872896	ECM13		Non-essential protein of unknown function; induced by treatment with 8-methoxypsoralen and UVA irradiation; ECM13 has a paralog, YJR115W, that arose from the whole genome duplication
YBL044W	0.457	0.846	0.326	0.186	0.105	-0.168	0.25	-0.022	0.993	0.003317	0.595957	0.09862			Putative protein of unknown function; YBL044W is not an essential protein
YBL045C	0.483	0.097	0.144	-0.107	-0.374	0	0.189	0.123	0.068	0.037676	0.115276	0.049358	COR1	ubiquinol--cytochrome-c reductase subunit COR1|QCR1	Core subunit of the ubiquinol-cytochrome c reductase complex; the ubiquinol-cytochrome c reductase complex (bc1 complex) is a component of the mitochondrial inner membrane electron transport chain
YBL046W	0.781	0.195	0.394	0.303	0.205	0.508	0.844	0.457	0.299	0.010365	0.018411	0.005691	PSY4		Regulatory subunit of protein phosphatase PP4; presence of Psy4p in the PP4 complex (along with catalytic subunit Pph3p and Psy2p) is required for dephosphorylation of the histone variant H2AX, but not for dephosphorylation of Rad53p, during recovery from
YBL047C	-0.117	0.105	0.334	-0.47	-0.17	-0.314	-0.429	-0.125	0.082	0.290744	0.003213	0.16975	EDE1	BUD15	Endocytic protein; involved in a network of interactions with other endocytic proteins, binds membranes in a ubiquitin-dependent manner, may also bind ubiquitinated membrane-associated proteins; interacts with Cmk2 and functions upstream of CMK2 in regula
YBL048W	-0.357	0.395	0.446	-0.408	-0.255	-0.189	-1.372	-0.472	-0.039	0.393059	0.002455	0.053705	RRT1		Protein of unknown function; identified in a screen for mutants with increased levels of rDNA transcription; dubious open reading frame unlikely to encode a protein, based on experimental and comparative sequence data
YBL049W	-0.363	0.387	0.265	-0.607	-0.406	-0.419	-1.498	-0.519	0.048	0.546633	0.000214	0.072564	MOH1		Protein of unknown function; has homology to kinase Snf7p; not required for growth on nonfermentable carbon sources; essential for survival in stationary phase; possibly linked with vacuolar transport
YBL050W	0.358	0.108	-0.168	-0.081	-0.434	-0.239	-0.279	-0.289	0.029	0.36512	0.014957	0.054034	SEC17	RNS3	Alpha-SNAP cochaperone; SNARE-complex adaptor for Sec18 (NSF) during the disassembly of postfusion cis-SNARE complexes; stimulates the ATPase activity of Sec18p; peripheral membrane protein required for vesicular transport between ER and Golgi, the 'primi
YBL051C	-0.113	0.533	0.691	0.265	0.841	0.407	-0.436	0.297	0.355	0.069526	0.007096	0.680183	PIN4	MDT1	Protein involved in G2/M phase progression and response to DNA damage; interacts with Rad53p; contains an RNA recognition motif, a nuclear localization signal, and several SQ/TQ cluster domains; hyperphosphorylated in response to DNA damage
YBL052C	0.212	0.566	0.519	0.046	0.121	0.364	-0.086	0.062	0.065	0.008381	0.066511	0.780357	SAS3	KAT6	Histone acetyltransferase catalytic subunit of NuA3 complex; acetylates histone H3, involved in transcriptional silencing; homolog of the mammalian MOZ proto-oncogene; mutant has aneuploidy tolerance; sas3gcn5 double mutation is lethal
YBL053W	<invalid>	<invalid>	1.007	<invalid>	0.12	0.256	-0.245	-0.364	-0.411	0.196537	0.320589	0.023745			Dubious open reading frame; unlikely to encode a functional protein, based on available experimental and comparative sequence data
YBL054W	0.322	-0.233	-0.159	0.473	1.254	0.815	1.011	0.697	-0.342	0.843266	0.002038	0.138918	TOD6	PBF1	PAC motif binding protein involved in rRNA and ribosome biogenesis; subunit of the RPD3L histone deacetylase complex; Myb-like HTH transcription factor; hypophosphorylated by rapamycin treatment in a Sch9p-dependent manner; TOD6 has a paralog, DOT6, that
YBL055C	-0.084	-0.566	-0.77	0.051	0.014	0.111	0.684	0.142	-0.157	0.014976	0.353813	0.233068		3'-5'-exodeoxyribonuclease|Tat-D	3'-->5' exonuclease and endonuclease with a possible role in apoptosis; has similarity to mammalian and C. elegans apoptotic nucleases
YBL056W	-0.316	0.327	0.512	0.112	0.399	0.191	-0.521	0.011	0.219	0.376679	0.116356	0.609986	PTC3		Type 2C protein phosphatase (PP2C); dephosphorylates Hog1p (see also Ptc2p) to limit maximal kinase activity induced by osmotic stress; dephosphorylates T169 phosphorylated Cdc28p (see also Ptc2p); role in DNA damage checkpoint inactivation; PTC3 has a pa
YBL057C	0.377	-0.332	-0.453	0.015	-0.163	-0.005	0.637	-0.044	-0.113	0.466448	0.427214	0.356353	PTH2		One of two mitochondrially-localized peptidyl-tRNA hydrolases; negatively regulates the ubiquitin-proteasome pathway via interactions with ubiquitin-like ubiquitin-associated proteins; dispensable for cell growth; see also PTH1
YBL058W	-0.001	0.297	-0.002	-0.056	0.1	0.008	-0.467	-0.214	0.072	0.256451	0.731228	0.119441	SHP1	UBX1	UBX (ubiquitin regulatory X) domain-containing protein; regulates Glc7p phosphatase activity and interacts with Cdc48p; interacts with ubiquitylated proteins in vivo and is required for degradation of a ubiquitylated model substrate
YBL059C-A	0.193	-0.096	-0.664	-0.633	-0.375	-0.633	-0.198	-0.417	-0.264	0.306234	0.000222	0.003915	CMC2		Protein involved in respiratory chain complex assembly or maintenance; protein of the mitochondrial intermembrane space; contains twin Cx9C motifs that can form coiled coil-helix-coiled-coil helix fold
YBL059W	0.351	0.011	-0.336	-0.197	-0.078	-0.331	0.169	-0.303	-0.324	0.955908	0.043835	0.259324			Putative protein of unknown function; the authentic, non-tagged protein is detected in highly purified mitochondria in high-throughput studies; YBL059W has a paralog, YER093C-A, that arose from the whole genome duplication
YBL060W	0.405	-0.091	0.01	0.008	-0.147	-0.037	0.365	0.115	-0.041	0.348118	0.305871	0.152851	YEL1		Guanine nucleotide exchange factor specific for Arf3p; localized to the bud neck and tip; required for localization of Arf3p to the bud neck and tip
YBL061C	0.077	-0.196	0.279	0.852	0.22	-0.038	0.735	0.223	-0.369	0.579967	0.115989	0.389219	SKT5	CSD4|CHS4|CAL2	Activator of Chs3p (chitin synthase III) during vegetative growth; recruits Chs3p to the bud neck via interaction with Bni4p; SKT5 has a paralog, SHC1, that arose from the whole genome duplication
YBL062W	<invalid>	<invalid>	0.477	<invalid>	0.023	-0.656	1.936	-0.036	<invalid>	1	0.500087	0.466209			Dubious open reading frame; unlikely to encode a functional protein, based on available experimental and comparative sequence data
YBL063W	0.129	0.71	0.714	0.079	-0.181	0.179	-0.41	-0.006	0.143	0.011435	0.745966	0.442358	KIP1	CIN9	Kinesin-related motor protein; required for mitotic spindle assembly, chromosome segregation, and 2 micron plasmid partitioning; functionally redundant with Cin8p for chromosomal but not plasmid functions
YBL064C	-0.211	-0.247	-0.43	-0.636	-0.61	-0.592	-0.67	-0.587	-0.17	0.015142	0.000103	0.008813	PRX1		Mitochondrial peroxiredoxin with thioredoxin peroxidase activity; has a role in reduction of hydroperoxides; reactivation requires Trr2p and glutathione; induced during respiratory growth and oxidative stress; phosphorylated; protein abundance increases i
YBL065W	1.859	2.384	2.119	1.295	0.516	1.185	-0.176	0.696	1.307	4e-06	0.001367	0.076873			Dubious open reading frame; unlikely to encode a functional protein, based on available experimental and comparative sequence data; partially overlaps verified ORF SEF1/YBL066C; YBL065W is a non-essential gene
YBL066C	-1.56	-0.821	-0.451	-0.982	-0.184	-0.544	-0.937	-0.073	-0.119	0.006355	0.013515	0.089637	SEF1		Putative transcription factor; has homolog in Kluyveromyces lactis
YBL067C	0.015	1.061	0.747	0.389	0.479	0.712	-0.159	0.445	0.64	0.027179	0.000374	0.102243	UBP13		Ubiquitin-specific protease that cleaves Ub-protein fusions; UBP13 has a paralog, UBP9, that arose from the whole genome duplication
YBL068W	-0.335	-0.836	-0.771	0.075	0.203	0.025	0.676	0.212	-0.429	0.001428	0.039164	0.48553	PRS4	ribose phosphate diphosphokinase subunit PRS4	5-phospho-ribosyl-1(alpha)-pyrophosphate synthetase, synthesizes PRPP; which is required for nucleotide, histidine, and tryptophan biosynthesis; one of five related enzymes, which are active as heteromultimeric complexes; PRS4 has a paralog, PRS2, that ar
YBL069W	-0.669	-0.273	0.399	-0.054	1.282	0.513	-0.071	0.351	-0.188	0.405881	0.065628	0.810316	AST1		Lipid raft associated protein; interacts with the plasma membrane ATPase Pma1p and has a role in its targeting to the plasma membrane by influencing its incorporation into lipid rafts; sometimes classified in the medium-chain dehydrogenase/reductases (MDR
YBL070C	1.458	-2.815	0.044	-0.442	-0.141	-0.266	0.884	-0.352	-0.251	0.749132	0.024921	0.837619			Dubious open reading frame; unlikely to encode a functional protein, based on available experimental and comparative sequence data
YBL071C	<invalid>	0.478	-0.171	1.388	0.266	0.319	1.138	-0.053	-0.196	0.882799	0.085835	0.565753			Dubious open reading frame; unlikely to encode a functional protein, based on available experimental and comparative sequence data; predicted protein contains a peroxisomal targeting signal
YBL071W-A	-0.085	0.561	-0.082	0.742	-0.147	-0.064	0.133	-0.01	0.012	0.599331	0.524486	0.572732	KTI11	DPH3	Zn-ribbon protein that co-purifies with Dph1 and Dph2; in a complex required for synthesis of diphthamide on translation factor eEF2 and with Elongator subunits Iki3p, Elp2p, and Elp3p; involved in modification of wobble nucleosides in tRNAs
YBL072C	-2.24	-1.985	-2.892	-0.839	-0.615	-1.425	-1.35	-1.09	-1.557	3.8e-05	0.001509	2.2e-05	RPS8A	ribosomal 40S subunit protein S8A|S8e|rp19|YS9|S8A|S14A	Protein component of the small (40S) ribosomal subunit; homologous to mammalian ribosomal protein S8, no bacterial homolog; RPS8A has a paralog, RPS8B, that arose from the whole genome duplication
YBL073W	<invalid>	<invalid>	0.501	<invalid>	0.1	-0.523	1.01	0.747	-1.76	0.052219	0.415687	0.794272			Dubious open reading frame; unlikely to encode a functional protein, based on available experimental and comparative sequence data; partially overlaps the essential gene AAR2/YBL074C
YBL074C	<invalid>	<invalid>	-0.258	<invalid>	0.029	0.063	<invalid>	-0.083	<invalid>	1	0.467331	0.127229	AAR2		Component of the U5 snRNP complex; required for splicing of U3 precursors; originally described as a splicing factor specifically required for splicing pre-mRNA of the MATa1 cistron
YBL075C	-2.082	-1.268	-1.08	-0.578	-1.157	-0.778	-1.261	-0.676	0.491	0.000658	0.000661	0.20141	SSA3	Hsp70 family ATPase SSA3|YG106	ATPase involved in protein folding and the response to stress; plays a role in SRP-dependent cotranslational protein-membrane targeting and translocation; member of the heat shock protein 70 (HSP70) family; localized to the cytoplasm; SSA3 has a paralog,
YBL076C	-0.153	-0.483	-0.375	0.089	0.236	-0.188	0.386	-0.058	-0.207	0.00392	0.618772	0.735206	ILS1	isoleucine--tRNA ligase ILS1|isoleucyl-tRNA synthetase	Cytoplasmic isoleucine-tRNA synthetase; target of the G1-specific inhibitor reveromycin A
YBL077W	<invalid>	<invalid>	-1.701	<invalid>	0.034	-0.71	0.568	-0.181	-0.979	1	0.362443	0.92431			Dubious open reading frame; unlikely to encode a functional protein, based on available experimental and comparative sequence data; partially overlaps the verified gene ILS1/YBL076C
YBL078C	0.385	0.642	0.092	-0.108	-0.486	-0.713	-0.5	-0.579	-0.209	0.014117	0.01244	0.001833	ATG8	AUT7|CVT5|APG8	Component of autophagosomes and Cvt vesicles; unique ubiquitin-like protein whose &#65532;conjugation target is the lipid phosphatidylethanolamine (PE); Atg8p-PE is anchored to membranes, is involved in phagophore expansion, and may mediate membrane fusio
YBL079W	-0.369	-0.324	-0.368	-0.389	-0.151	-0.382	-0.26	-0.097	-0.069	0.002352	0.008234	0.074618	NUP170	NLE3	Subunit of the inner ring of the nuclear pore complex (NPC); contributes to NPC assembly and nucleocytoplasmic transport; both Nup170p and NUP157p are similar to human Nup155p; NUP170 has a paralog, NUP157, that arose from the whole genome duplication
YBL080C	0.633	0.662	0.428	-0.301	-0.105	-0.053	-0.127	0.001	0.168	0.002069	0.062778	0.859834	PET112	glutamyl-tRNA(Gln) amidotransferase subunit PET112	Subunit of the trimeric GatFAB AmidoTransferase(AdT) complex; involved in the formation of Q-tRNAQ; mutation is functionally complemented by the bacterial GatB ortholog
YBL081W	-0.105	-0.583	-0.269	0.371	1.702	0.649	0.57	0.534	-0.469	0.022072	0.016981	0.378166			Non-essential protein of unknown function; null mutation results in a decrease in plasma membrane electron transport
YBL082C	-0.539	0.239	0.759	0.022	0.42	0.639	-0.465	0.468	0.071	0.5568	0.033628	0.894498	ALG3	dolichyl-P-Man:Man(5)GlcNAc(2)-PP-dolichol alpha-1,3-mannosyltransferase|RHK1	Dolichol-P-Man dependent alpha(1-3) mannosyltransferase; involved in the synthesis of dolichol-linked oligosaccharide donor for N-linked glycosylation of proteins
YBL083C	-0.16	0.136	0.562	0.137	0.363	0.48	-0.105	0.409	-0.063	0.298934	0.020984	0.563398			Dubious open reading frame; unlikely to encode a functional protein, based on available experimental and comparative sequence data; overlaps verified ORF ALG3
YBL084C	-0.659	-0.304	-0.755	-0.848	-0.66	-0.837	-1.148	-0.703	-0.566	0.003659	7.9e-05	0.001094	CDC27	anaphase promoting complex subunit CDC27|SNB1|APC3	Subunit of the Anaphase-Promoting Complex/Cyclosome (APC/C); APC/C is a ubiquitin-protein ligase required for degradation of anaphase inhibitors, including mitotic cyclins, during the metaphase/anaphase transition
YBL085W	-0.365	-0.234	-0.624	-0.041	-0.541	-0.233	-0.092	-0.451	-1.065	0.005897	0.046688	0.035002	BOI1	BOB1|GIN7	Protein implicated in polar growth; functionally redundant with Boi2p; interacts with bud-emergence protein Bem1p; contains an SH3 (src homology 3) domain and a PH (pleckstrin homology) domain; relocalizes from bud neck to cytoplasm upon DNA replication s
YBL086C	0.016	-0.19	-0.507	-0.515	-0.682	-0.31	-0.667	-0.403	-0.256	0.115776	0.001514	0.002876			Protein of unknown function; green fluorescent protein (GFP)-fusion protein localizes to the cell periphery
YBL087C	-0.698	-1.237	-1.379	-0.484	0.436	-0.048	0.141	-0.225	-0.986	0.000669	0.870905	0.163499	RPL23A	ribosomal 60S subunit protein L23A|L14|YL32|L23A|L17aA	Ribosomal 60S subunit protein L23A; homologous to mammalian ribosomal protein L23 and bacterial L14; RPL23A has a paralog, RPL23B, that arose from the whole genome duplication
YBL088C	-0.184	0.122	0.088	-0.677	-0.136	-0.277	-0.543	0.034	0.425	0.905945	0.023059	0.882987	TEL1		Protein kinase primarily involved in telomere length regulation; contributes to cell cycle checkpoint control in response to DNA damage; functionally redundant with Mec1p; regulates P-body formation induced by replication stress; homolog of human ataxia-t
YBL089W	0.327	0.353	0.402	0.227	0.088	0.262	0.149	0.093	0.389	0.000351	0.003466	0.015683	AVT5		Putative transporter; member of a family of seven S. cerevisiae genes (AVT1-7) related to vesicular GABA-glycine transporters; AVT5 has a paralog, AVT6, that arose from the whole genome duplication
YBL090W	0.081	0.266	-0.092	-0.638	0.018	-0.005	-0.241	-0.047	-0.288	0.290142	0.193135	0.018165	MRP21	mitochondrial 37S ribosomal protein MRP21|MRP50	Mitochondrial ribosomal protein of the small subunit; MRP21 exhibits genetic interactions with mutations in the COX2 and COX3 mRNA 5'-untranslated leader sequences
YBL091C	0.024	0.079	0.092	-0.062	0.011	0.128	0.052	0.089	0.249	0.12712	0.510381	0.024235	MAP2		Methionine aminopeptidase; catalyzes the cotranslational removal of N-terminal methionine from nascent polypeptides; function is partially redundant with that of Map1p
YBL091C-A	0.047	-0.411	-0.502	0.059	-0.293	-0.361	-0.306	-0.488	-0.057	0.048262	0.064721	0.016193	SCS22		Protein involved in regulation of phospholipid metabolism; one of 6 proteins (Ist2p, Scs2p, Scs22p, Tcb1p, Tcb2p, Tcb3p) that connect ER to the plasma membrane (PM) and regulate PM phosphatidylinositol-4-phosphate (PI4P) levels by controlling access of Sa
YBL092W	-0.109	-0.74	-1.007	0.347	0.349	-0.099	0.572	-0.15	-0.984	0.015134	0.095301	0.539896	RPL32	ribosomal 60S subunit protein L32|L32e|L32	Ribosomal 60S subunit protein L32; overexpression disrupts telomeric silencing; homologous to mammalian ribosomal protein L32, no bacterial homolog
YBL093C	0.776	0.241	0.378	0.118	0.545	0.472	0.04	-0.184	-0.047	0.006185	0.008429	0.346071	ROX3	MED19|SSN7|NUT3	Subunit of the RNA polymerase II mediator complex; associates with core polymerase subunits to form the RNA polymerase II holoenzyme
YBL094C	0.361	0.89	0.716	0.136	0.036	0.191	-0.287	-0.076	0.64	0.003318	0.269756	0.66391			Dubious open reading frame; unlikely to encode a functional protein, based on available experimental and comparative sequence data; partially overlaps uncharacterized ORF YBL095W
YBL095W	0.071	0.197	-0.082	-0.197	-0.458	0.023	-0.082	0.036	0.25	0.383212	0.071268	0.337579			Putative protein of unknown function; the authentic, non-tagged protein is detected in highly purified mitochondria in high-throughput studies
YBL096C	0.743	0.917	0.825	0.127	0.256	0.301	0.036	0.01	0.237	1.3e-05	0.00217	0.221432			Non-essential protein of unknown function
YBL097W	<invalid>	1.212	0.691	<invalid>	0.358	-0.226	0.041	0.078	0.416	0.017942	0.732861	0.66713	BRN1		Subunit of the condensin complex; required for chromosome condensation and for clustering of tRNA genes at the nucleolus; may influence multiple aspects of chromosome transmission
YBL098W	-0.747	-0.845	-1.092	-0.857	-1.061	-0.723	-0.766	-0.732	-0.475	0.000168	6.4e-05	0.000265	BNA4	kynurenine 3-monooxygenase	Kynurenine 3-mono oxygenase; required for the de novo biosynthesis of NAD from tryptophan via kynurenine; expression regulated by Hst1p; putative therapeutic target for Huntington disease
YBL099W	-0.943	-0.18	0.007	-0.558	-0.443	-0.534	-0.56	0.013	0.043	0.107778	0.000146	0.259033	ATP1	F1F0 ATP synthase subunit alpha	Alpha subunit of the F1 sector of mitochondrial F1F0 ATP synthase; which is a large, evolutionarily conserved enzyme complex required for ATP synthesis; F1 translationally regulates ATP6 and ATP8 expression to achieve a balanced output of ATP synthase gen
YBL100C	0.246	0.006	0.503	-0.281	-0.149	-0.149	0.061	0.148	0.146	0.075029	0.014965	0.035458			Dubious open reading frame; unlikely to encode a functional protein, based on available experimental and comparative sequence data; almost completely overlaps the 5' end of ATP1
YBL101C	-1.867	-1.036	-0.838	-0.996	-1.275	-0.909	-0.962	-0.583	-0.603	0.001565	4.1e-05	0.000327	ECM21	ART2	Protein involved in regulating endocytosis of plasma membrane proteins; identified as a substrate for ubiquitination by Rsp5p and deubiquitination by Ubp2p; promoter contains several Gcn4p binding elements; ECM21 has a paralog, CSR2, that arose from the w
YBL102W	-0.179	0.129	0.001	0.424	0.017	0.121	-0.135	-0.142	0.039	0.809397	0.100348	0.092111	SFT2		Tetra-spanning membrane protein found mostly in the late Golgi; non-essential; can suppress some sed5 alleles; may be part of the transport machinery, but precise function is unknown; similar to mammalian syntaxin 5
YBL103C	0.684	0.195	0.303	0.403	0.502	0.371	0.787	0.334	0.428	0.018923	0.00038	0.004821	RTG3		bHLH/Zip transcription factor for retrograde (RTG) and TOR pathways; forms a complex with another bHLH/Zip protein, Rtg1p, to activate the pathways
YBL104C	-0.154	-0.577	-0.435	-0.369	-0.561	-0.606	0.015	-0.331	-0.378	0.00478	0.000144	0.035653	SEA4	YBL103C-A	Subunit of the SEA (Seh1-associated) complex; SEA is a coatomer-related complex that associates dynamically with the vacuole; has an N-terminal beta-propeller fold and a C-terminal RING motif; promoter contains multiple GCN4 binding sites
YBL105C	-0.833	-0.236	-0.259	-0.7	-0.521	-0.408	-0.626	-0.148	0.119	0.016845	0.000169	0.18881	PKC1	CLY7|CLY5|STT1|HPO2|CLY15	Protein serine/threonine kinase; essential for cell wall remodeling during growth; localized to sites of polarized growth and the mother-daughter bud neck; homolog of the alpha, beta, and gamma isoforms of mammalian protein kinase C (PKC)
YBL106C	-0.12	0.027	-0.008	-0.6	-0.287	-0.228	0.071	0.095	-0.094	0.421278	0.006761	0.666928	SRO77	SNI2|SOP2	Protein with roles in exocytosis and cation homeostasis; functions in docking and fusion of post-Golgi vesicles with plasma membrane; homolog of Drosophila lethal giant larvae tumor suppressor; interacts with SNARE protein Sec9p; SRO77 has a paralog, SRO7
YBL107C	0.703	0.826	0.429	-0.144	0.829	0.27	0.322	0.055	0.293	0.000345	0.136159	0.018361	MIC23		Mitochondrial intermembrane space protein of unknown function; imported via the MIA import machinery; contains an unusual twin cysteine motif (CX13C CX14C)
YBL107W-A	1.01	1.156	0.97	1.387	0.391	0.35	-0.952	-0.544	-1.282	2.6e-05	0.023464	0.001203			Dubious open reading frame; unlikely to encode a functional protein, based on available experimental and comparative sequence data; completely overlaps the Ty2 LTR YBLWdelta2; YBL107W-A has a paralog, YER138W-A, that arose from a single-locus duplication
YBL108C-A	-0.186	-0.078	-0.255	-0.455	0.426	-0.078	-0.861	-0.263	-0.083	0.006538	0.835475	0.046316	PAU9		Protein of unknown function; member of the seripauperin multigene family encoded mainly in subtelomeric regions
YBL108W	<invalid>	<invalid>	0.941	<invalid>	-0.233	0.217	<invalid>	0.274	<invalid>	0.274034	0.961205	0.685668			Dubious open reading frame; unlikely to encode a functional protein, based on available experimental and comparative sequence data
YBL109W	0.215	-0.05	0.04	-0.642	-0.204	-0.32	0.024	-0.087	0.078	0.257165	0.008159	0.918454			Dubious open reading frame; unlikely to encode a functional protein, based on available experimental and comparative sequence data
YBL111C	-0.062	0.829	1.049	-0.062	0.087	0.57	-0.584	0.515	0.698	0.037713	0.169385	0.447419			Helicase-like protein encoded within the telomeric Y' element; relocalizes from mitochondrion to cytoplasm upon DNA replication stress
YBL112C	0.045	1.069	1.203	0.022	0.2	0.695	-0.434	0.685	0.888	0.021563	0.063044	0.204139			Putative protein of unknown function; YBL112C is contained within TEL02L
YBL113C	0.059	0.682	1.293	-0.02	0.334	0.84	-0.138	0.89	0.794	0.039577	0.090524	0.082659			Helicase-like protein encoded within the telomeric Y' element
YBR001C	-0.368	0.199	-0.012	-0.319	-0.356	0.024	-0.526	-0.01	0.169	0.652274	0.072816	0.440154	NTH2	alpha,alpha-trehalase NTH2	Putative neutral trehalase, required for thermotolerance; may mediate resistance to other cellular stresses; NTH2 has a paralog, NTH1, that arose from the whole genome duplication
YBR002C	-0.652	0.085	0.326	0.527	1.375	0.763	0.174	0.257	0.45	0.685129	0.002636	0.002823	RER2		Cis-prenyltransferase involved in dolichol synthesis; participates in endoplasmic reticulum (ER) protein sorting
YBR003W	0.079	0.138	-0.158	0.124	-0.204	-0.135	-0.347	-0.149	-0.105	0.840523	0.46042	0.068868	COQ1	trans-hexaprenyltranstransferase	Hexaprenyl pyrophosphate synthetase; catalyzes the first step in ubiquinone (coenzyme Q) biosynthesis
YBR004C	-1.597	-1.381	-1.513	-1.256	-0.815	-0.46	0.098	-0.525	-0.521	1e-06	0.003188	0.075233	GPI18	FMP44	Functional ortholog of human PIG-V; PIG-V is a mannosyltransferase that transfers the second mannose in glycosylphosphatidylinositol biosynthesis; the authentic, non-tagged protein was localized to mitochondria
YBR005W	-1.398	-1.097	-1.248	-1.279	-1.23	-0.725	-0.157	-0.414	-0.488	5e-06	0.000223	0.003771	RCR1	SSH6	Protein of the ER membrane involved in cell wall chitin deposition; may function in the endosomal-vacuolar trafficking pathway, helping determine whether plasma membrane proteins are degraded or routed to the plasma membrane; RCR1 has a paralog, RCR2, tha
YBR006W	-0.482	-0.042	-0.069	-0.331	-0.87	0.079	0.187	0.043	0.284	0.100168	0.087132	0.024851	UGA2	succinate-semialdehyde dehydrogenase (NAD(P)(+))|UGA5	Succinate semialdehyde dehydrogenase; involved in the utilization of gamma-aminobutyrate (GABA) as a nitrogen source; part of the 4-aminobutyrate and glutamate degradation pathways; localized to the cytoplasm
YBR007C	0.131	-0.138	-0.083	0.848	0.3	0.422	0.78	0.331	-0.034	0.771111	0.004577	0.095494	DSF2		Deletion suppressor of mpt5 mutation; relocalizes from bud neck to cytoplasm upon DNA replication stress
YBR008C	-0.607	0.331	0.642	-0.122	-0.17	-0.3	-1.225	-0.14	0.426	0.633818	0.008046	0.353992	FLR1		Plasma membrane transporter of the major facilitator superfamily; member of the 12-spanner drug:H(+) antiporter DHA1 family; involved in efflux of fluconazole, diazaborine, benomyl, methotrexate, and other drugs; expression induced in cells treated with t
YBR009C	0.456	-0.065	-0.317	-0.275	-0.329	-0.187	0.706	0.228	-0.069	0.891121	0.048905	0.145846	HHF1		Histone H4; core histone protein required for chromatin assembly and chromosome function; one of two identical histone proteins (see also HHF2); contributes to telomeric silencing; N-terminal domain involved in maintaining genomic integrity
YBR010W	0.608	-0.184	-0.11	-0.339	-0.439	-0.376	0.255	0.152	0.013	0.614659	0.021838	0.236227	HHT1	SIN2|BUR5	Histone H3; core histone protein required for chromatin assembly, part of heterochromatin-mediated telomeric and HM silencing; one of two identical histone H3 proteins (see HHT2); regulated by acetylation, methylation, and phosphorylation
YBR011C	0.271	-0.49	-0.422	-0.37	-0.73	-0.515	0.183	-0.252	-0.545	0.22518	0.000503	0.193197	IPP1	PPA1	Cytoplasmic inorganic pyrophosphatase (PPase); homodimer that catalyzes the rapid exchange of oxygens from Pi with water, highly expressed and essential for viability, active-site residues show identity to those from E. coli PPase
YBR012C	<invalid>	<invalid>	<invalid>	<invalid>	-0.346	-0.315	<invalid>	0.318	-2.962	1	0.03947	0.580313			Dubious open reading frame; unlikely to encode a functional protein, based on available experimental and comparative sequence data; expression induced by iron-regulated transcriptional activator Aft2p
YBR013C	<invalid>	<invalid>	1.304	<invalid>	0.229	-0.29	<invalid>	-0.877	-1.209	1	0.859694	0.161389			Putative protein of unknown function; haploid deletion mutant exhibits synthetic phenotype with alpha-synuclein
YBR014C	0.046	-0.547	-0.924	-0.359	-0.762	-0.414	0.459	-0.28	-0.312	0.047437	0.001441	0.792048	GRX7	glutathione-disulfide reductase GRX7	Cis-golgi localized monothiol glutaredoxin; more similar in activity to dithiol than other monothiol glutaredoxins; involved in the oxidative stress response; does not bind metal ions; GRX7 has a paralog, GRX6, that arose from the whole genome duplication
YBR015C	-0.358	0.191	0.316	0.115	-0.082	0.194	-0.266	0.19	-0.014	0.721291	0.367441	0.762684	MNN2	LDB8|CRV4|TTP1	Alpha-1,2-mannosyltransferase; responsible for addition of the first alpha-1,2-linked mannose to form the branches on the mannan backbone of oligosaccharides, localizes to an early Golgi compartment
YBR016W	-0.028	-0.415	-0.235	-0.455	-0.396	0.003	0.338	-0.007	0.069	0.279006	0.210963	0.484164			Tail-anchored plasma membrane protein with a conserved CYSTM module; predicted to be palmitoylated; has similarity to hydrophilins, which are involved in the adaptive response to hyperosmotic conditions; YBR016W has a paralog, YDL012C, that arose from the
YBR017C	-1.663	-0.672	-0.464	-0.174	0.505	0.111	-0.425	0.097	-0.163	0.010696	0.295614	0.150654	KAP104		Transportin or cytosolic karyopherin beta 2; functions in the rg-nuclear localization signal-mediated nuclear import/reimport of mRNA-binding proteins Nab2p and Hrp1p; regulates asymmetric protein synthesis in daughter cells during mitosis
YBR018C	-0.059	0.222	0.376	0.058	-0.384	-0.481	-1.144	-0.769	-0.872	0.097422	0.094088	9.9e-05	GAL7	UDP-glucose:hexose-1-phosphate uridylyltransferase	Galactose-1-phosphate uridyl transferase; synthesizes glucose-1-phosphate and UDP-galactose from UDP-D-glucose and alpha-D-galactose-1-phosphate in the second step of galactose catabolism
YBR019C	<invalid>	<invalid>	0.447	0.287	-0.018	-0.189	-0.411	-0.144	-0.061	0.662807	0.800571	0.192534	GAL10	bifunctional UDP-glucose 4-epimerase/aldose 1-epimerase	UDP-glucose-4-epimerase; catalyzes the interconversion of UDP-galactose and UDP-D-glucose in galactose metabolism; also catalyzes the conversion of alpha-D-glucose or alpha-D-galactose to their beta-anomers
YBR020W	-0.891	-0.036	0.158	-0.825	-0.535	-0.524	-1.212	-0.127	0.209	0.276374	0.000801	0.232007	GAL1	galactokinase	Galactokinase; phosphorylates alpha-D-galactose to alpha-D-galactose-1-phosphate in the first step of galactose catabolism; expression regulated by Gal4p; GAL1 has a paralog, GAL3, that arose from the whole genome duplication
YBR021W	-1.407	-1.165	-0.607	-0.674	0.869	-0.122	-0.966	-0.247	-0.644	0.001021	0.935381	0.007363	FUR4		Plasma membrane localized uracil permease; expression is tightly regulated by uracil levels and environmental cues; conformational alterations induced by unfolding or substrate binding result in Rsp5p-mediated ubiquitination and degradation
YBR022W	0.658	0.394	-0.094	-0.014	0.176	-0.279	0.343	-0.214	-0.037	0.077001	0.661835	0.793161	POA1		Phosphatase that is highly specific for ADP-ribose 1''-phosphate; a tRNA splicing metabolite; may have a role in regulation of tRNA splicing
YBR023C	-0.239	-0.075	0.152	0.643	0.197	0.496	0.403	0.487	-0.396	0.498622	0.003185	0.399538	CHS3	chitin synthase CHS3|KTI2|DIT101|CSD2|CAL1	Chitin synthase III; catalyzes the transfer of N-acetylglucosamine (GlcNAc) to chitin; required for synthesis of the majority of cell wall chitin, the chitin ring during bud emergence, and spore wall chitosan; contains overlapping di-leucine and di-acidic
YBR024W	0.502	0.859	0.376	0.351	0.097	0.38	0.168	0.161	0.584	0.001623	0.005493	0.021736	SCO2		Protein anchored to mitochondrial inner membrane; may have a redundant function with Sco1p in delivery of copper to cytochrome c oxidase; interacts with Cox2p; SCO2 has a paralog, SCO1, that arose from the whole genome duplication
YBR025C	-0.189	-0.197	-0.233	0.248	0.804	0.37	0.555	0.062	-0.414	0.005685	0.009023	0.720057	OLA1		P-loop ATPase with similarity to human OLA1 and bacterial YchF; identified as specifically interacting with the proteasome; protein abundance increases in response to hydrogen peroxide and to DNA replication stress
YBR026C	0.791	0.566	0.335	0.252	-0.713	-0.101	0.072	-0.129	0.338	0.001222	0.345521	0.324079	ETR1	2-enoyl thioester reductase, E.C. 1.3.1.-|MRF1'|MRF1	2-enoyl thioester reductase; member of the medium chain dehydrogenase/reductase family; localized to in mitochondria, where it has a probable role in fatty acid synthesis
YBR027C	0.055	-0.412	0.242	-0.271	-0.053	0.009	-0.258	0.114	0.308	0.812426	0.316893	0.700942			Dubious open reading frame; unlikely to encode a functional protein, based on available experimental and comparative sequence data
YBR028C	-0.538	0.112	0.296	0.057	0.649	0.4	0.142	0.326	0.279	0.800416	0.019683	0.003575	YPK3		AGC kinase; phosphorylated by cAMP-dependent protein kinase (PKA) in a TORC1-dependent manner
YBR029C	-0.851	0.122	0.163	-0.006	-0.058	-0.305	-0.66	0.076	-0.287	0.417979	0.15985	0.08761	CDS1	phosphatidate cytidylyltransferase|CDG1	Phosphatidate cytidylyltransferase (CDP-diglyceride synthetase); an enzyme that catalyzes that conversion of CTP + phosphate into diphosphate + CDP-diaclglyerol, a critical step in the synthesis of all major yeast phospholipids
YBR030W	0.189	-0.388	-0.098	-0.252	0.323	0.096	0.686	0.37	0.067	0.40059	0.62606	0.024788	RKM3		Ribosomal lysine methyltransferase; specific for monomethylation of Rpl42ap and Rpl42bp (lysine 40); nuclear SET domain containing protein; relocalizes to the cytosol in response to hypoxia
YBR031W	-0.579	-0.419	-0.082	0.064	0.293	0.517	0.434	0.449	-0.356	0.020654	0.031502	0.390402	RPL4A	ribosomal 60S subunit protein L4A|L4|rp2|YL2|L4A|L2A	Ribosomal 60S subunit protein L4A; N-terminally acetylated; homologous to mammalian ribosomal protein L4 and bacterial L4; RPL4A has a paralog, RPL4B, that arose from the whole genome duplication
YBR032W	-2.972	-2.899	-2.486	-2.684	-1.428	-1.412	-1.994	-1.393	-1.294	2e-06	0.001248	0.000103			Dubious open reading frame; unlikely to encode a functional protein, based on available experimental and comparative sequence data
YBR033W	0.24	0.55	0.714	-0.468	-0.067	-0.297	-0.109	-0.022	0.437	0.003401	0.016134	0.389009	EDS1		Putative zinc cluster protein, predicted to be a transcription factor; not an essential gene; EDS1 has a paralog, RGT1, that arose from the whole genome duplication
YBR034C	0.886	0.408	0.557	1.251	1.718	0.996	1.583	1.112	0.515	0.001095	0.000194	0.002808	HMT1	RMT1|ODP1|HCP1	Nuclear SAM-dependent mono- and asymmetric methyltransferase; modifies hnRNPs, including Npl3p and Hrp1p, affecting their activity and nuclear export; methylates U1 snRNP protein Snp1p and ribosomal protein Rps2p; interacts genetically with genes encoding
YBR035C	0.201	-0.233	-0.324	-0.218	-0.472	-0.113	0.123	-0.176	0.187	0.350678	0.012198	0.640726	PDX3	pyridoxamine-phosphate oxidase PDX3	Pyridoxine (pyridoxamine) phosphate oxidase; has homologs in E. coli and Myxococcus xanthus; transcription is under the general control of nitrogen metabolism
YBR036C	-0.515	0.03	-0.106	-0.362	-0.124	-0.042	-0.724	-0.124	-0.055	0.301861	0.275685	0.179227	CSG2	mannosylinositol phosphorylceramide synthase regulatory subunit|CLS2	Endoplasmic reticulum membrane protein; required for mannosylation of inositolphosphorylceramide and for growth at high calcium concentrations; protein abundance increases in response to DNA replication stress
YBR037C	0.3	0.531	0.588	-0.123	-0.014	-0.015	-0.156	0.097	0.06	0.000466	0.196535	0.998462	SCO1	PET161	Copper-binding protein of mitochondrial inner membrane; required for cytochrome c oxidase activity and respiration; may function to deliver copper to cytochrome c oxidase; similar to thioredoxins; SCO1 has a paralog, SCO2, that arose from the whole genome
YBR038W	0.149	0.367	0.531	-0.177	-0.198	-0.081	0.058	0.4	0.341	0.004214	0.007444	0.017537	CHS2	chitin synthase CHS2	Chitin synthase II; catalyzes transfer of N-acetylglucosamine (GlcNAc) to chitin upon activation of zymogenic form; required for chitin synthesis in the primary septum during cytokinesis; localization regulated by Cdk1p during mitosis; phosphorylation by
YBR039W	0.23	-0.227	-0.182	-0.498	-0.678	-0.645	0.013	-0.255	-0.462	0.568712	6.2e-05	0.049377	ATP3	F1F0 ATP synthase subunit gamma	Gamma subunit of the F1 sector of mitochondrial F1F0 ATP synthase; F1F0 ATP synthase is a large, evolutionarily conserved enzyme complex required for ATP synthesis
YBR040W	1	0.733	0.43	-0.476	0.106	-0.546	-0.907	-0.64	-0.117	0.004026	0.185072	0.016566	FIG1		Integral membrane protein required for efficient mating; may participate in or regulate the low affinity Ca2+ influx system, which affects intracellular signaling and cell-cell fusion during mating
YBR041W	0.23	0.352	0.075	0.197	0.27	-0.081	-0.162	-0.141	-0.054	0.038634	0.178484	0.135736	FAT1	long-chain fatty acid transporter FAT1	Very long chain fatty acyl-CoA synthetase and fatty acid transporter; activates imported fatty acids with a preference for very long lengths (C20-C26); has a separate function in the transport of long chain fatty acids
YBR042C	0.406	0.362	0.323	0.471	0.638	0.549	0.422	-0.056	-0.212	0.006567	0.000687	0.706652	CST26	PSI1	Putative transferase involved in phospholipid biosynthesis; required for incorporation of stearic acid into phosphatidylinositol; affects chromosome stability when overexpressed; CST26 has a paralog, YDR018C, that arose from the whole genome duplication
YBR043C	0.952	0.871	1.367	0.848	-0.219	0.953	0.859	0.766	0.659	0.000136	0.079297	8e-06	QDR3	AQR2	Multidrug transporter of the major facilitator superfamily; member of the 12-spanner drug:H(+) antiporter DHA1 family; has a role in polyamine homeostasis; involved in spore wall asembly; sequence similarity to DTR1 and QDR1, and the triple mutant dtr1 qd
YBR044C	-0.019	-0.16	-0.443	-0.476	-0.518	-0.367	-0.096	-0.323	-0.401	0.092469	0.000161	0.013582	TCM62		Protein involved in assembly of the succinate dehydrogenase complex; mitochondrial; putative chaperone
YBR045C	0.085	0.373	0.157	-0.55	-0.67	-0.235	-0.051	0.133	1.011	0.014797	0.002637	0.139772	GIP1		Meiosis-specific regulatory subunit of the Glc7p protein phosphatase; regulates spore wall formation and septin organization, required for expression of some late meiotic genes and for normal localization of Glc7p
YBR046C	0.015	0.342	0.312	0.436	-0.565	0.101	0.216	0.319	0.885	0.052891	0.963692	0.021763	ZTA1		NADPH-dependent quinone reductase; GFP-tagged protein localizes to the cytoplasm and nucleus; has similarity to E. coli quinone oxidoreductase and to human zeta-crystallin
YBR047W	0.233	-0.463	-1.104	-0.243	-0.731	-0.713	0.124	-0.584	0.157	0.130831	0.003889	0.540235	FMP23		Putative protein of unknown function; proposed to be involved in iron or copper homeostasis; the authentic, non-tagged protein is detected in highly purified mitochondria in high-throughput studies
YBR048W	-1.431	-0.855	-0.93	0.13	0.623	0.235	0.243	0.28	-0.718	0.000346	0.041281	0.780603	RPS11B	ribosomal 40S subunit protein S11B|S17|rp41B|YS12|S18B|S11B	Protein component of the small (40S) ribosomal subunit; homologous to mammalian ribosomal protein S11 and bacterial S17; RPS11B has a paralog, RPS11A, that arose from the whole genome duplication
YBR049C	0.175	0.53	0.422	0.134	0.072	0.363	0.092	0.318	0.49	0.005718	0.027157	0.012739	REB1	GRF2	RNA polymerase I enhancer binding protein; DNA binding protein that binds to genes transcribed by both RNA polymerase I and RNA polymerase II; required for termination of RNA polymerase I transcription; REB1 has a paralog, NSI1, that arose from the whole
YBR050C	-0.628	-0.652	-0.801	-1.508	-1.412	-0.549	0.483	-0.169	0.291	7e-06	0.001891	0.1636	REG2		Regulatory subunit of the Glc7p type-1 protein phosphatase; involved with Reg1p, Glc7p, and Snf1p in regulation of glucose-repressible genes, also involved in glucose-induced proteolysis of maltose permease; REG2 has a paralog, REG1, that arose from the w
YBR051W	0.045	0.016	0.211	-0.544	-0.193	0.094	0.584	0.048	1.218	0.391747	0.150933	0.039995			Dubious open reading frame; unlikely to encode a functional protein, based on available experimental and comparative sequence data; partially overlaps the REG2/YBR050C regulatory subunit of the Glc7p type-1 protein phosphatase
YBR052C	-0.37	-0.159	-0.296	-0.359	-0.298	0.113	-0.096	-0.087	-0.261	0.228726	0.445183	0.477108	RFS1		Protein of unknown function; member of a flavodoxin-like fold protein family that includes Pst2p and Ycp4p; green fluorescent protein (GFP)-fusion protein localizes to the cytoplasm in a punctate pattern; RFS1 has a paralog, PST2, that arose from the whol
YBR053C	-0.16	-0.454	-0.925	-0.827	-1.266	-1.127	-0.388	-0.561	-0.005	0.015071	5.5e-05	0.028914			Putative protein of unknown function; induced by cell wall perturbation
YBR054W	-3.786	-1.347	-1.342	-3	0.106	-1.818	-3.348	-1.049	-0.483	0.008796	0.042017	0.032945	YRO2		Protein of unknown function with similarity to archaeal rhodopsins; the authentic, non-tagged protein is detected in a phosphorylated state in highly purified mitochondria in high-throughput studies; transcriptionally regulated by Haa1p; YRO2 has a paralo
YBR055C	-1.069	-0.681	-0.831	-0.389	0.097	-0.45	-0.513	-0.531	-0.563	8.5e-05	0.077876	0	PRP6	TSM7269|RNA6	Splicing factor; component of the U4/U6-U5 snRNP complex
YBR056W	0.826	0.501	0.176	0.056	-0.495	0.21	-0.223	-0.073	0.792	0.009233	0.602689	0.448393		17-beta-hydroxysteroid dehydrogenase-like protein	Putative glycoside hydrolase of the mitochondrial intermembrane space
YBR057C	0.321	0.158	0.192	0.553	0.03	0.296	0.056	-0.041	0.076	0.002121	0.028985	0.296197	MUM2	SPOT8	Protein essential for meiotic DNA replication and sporulation; cytoplasmic protein; subunit of the MIS complex which controls mRNA methylation during during the induction of sporulation; also interacts with Orc2p, which is a component of the origin recogn
YBR058C	-0.091	-0.419	-0.548	-0.424	-0.195	-0.336	-0.086	-0.227	0.03	0.010712	0.001255	0.107569	UBP14	GID6	Ubiquitin-specific protease; specifically disassembles unanchored ubiquitin chains; involved in fructose-1,6-bisphosphatase (Fbp1p) degradation; similar to human isopeptidase T
YBR058C-A	-0.538	-0.87	-1.403	-0.285	-0.353	-0.777	-0.225	-0.667	-0.561	0.002226	0.009855	0.007195	TSC3		Protein that stimulates the activity of serine palmitoyltransferase; involved in sphingolipid biosynthesis; Lcb1p and Lcb2p are the two components of serine palmitoyltransferase
YBR059C	-0.462	-0.051	-0.105	-0.484	-0.347	-0.395	-0.642	-0.226	-0.075	0.061542	4.4e-05	0.036986	AKL1		Ser-Thr protein kinase; member (with Ark1p and Prk1p) of the Ark kinase family; involved in endocytosis and actin cytoskeleton organization
YBR060C	-0.093	-0.155	0.041	-0.137	0.205	0.079	0.159	0.03	-0.149	0.165572	0.490348	0.824184	ORC2	origin recognition complex subunit 2|SIR5|RRR1	Subunit of the origin recognition complex (ORC); ORC directs DNA replication by binding to replication origins and is also involved in transcriptional silencing; interacts with Spp1p and with trimethylated histone H3; phosphorylated by Cdc28p
YBR061C	0.063	0.061	-0.033	0.402	0.578	0.425	0.586	0.519	0.075	0.501964	0.000308	0.015151	TRM7	2'-O-ribose tRNA anticodon loop methyltransferase	2'-O-ribose methyltransferase; methylates the 2'-O-ribose of tRNA-Phe, tRNA-Trp, and tRNA-Leu at positions C32 and N34 of the tRNA anticodon loop; crucial biological role likely modification of tRNA-Phe; interacts with Trm732p and Rtt10p in 2'-O-methylati
YBR062C	0.811	0.775	0.281	0.148	0.364	0.221	-0.383	-0.254	0.024	0.003445	0.005196	0.064111			Protein of unknown function that interacts with Msb2p; may play a role in activation of the filamentous growth pathway
YBR063C	-0.985	-0.98	-0.74	-0.906	-0.248	-0.466	-0.135	-0.189	0.454	2.4e-05	0.008016	0.757324			Putative protein of unknown function; YBR063C is not an essential gene
YBR064W	<invalid>	<invalid>	0.342	-0.103	0.318	0.221	0.658	0.62	-1.967	0.376266	0.312569	0.888215			Dubious open reading frame; unlikely to encode a functional protein, based on available experimental and comparative sequence data; partially overlaps the uncharacterized ORF YBR063C
YBR065C	-0.946	-0.268	0.026	-0.183	0.232	-0.069	0.283	0.195	0.78	0.174176	0.943938	0.035471	ECM2	SLT11	Pre-mRNA splicing factor; facilitates the cooperative formation of U2/U6 helix II in association with stem II in the spliceosome, function may be regulated by Slu7p
YBR066C	0.712	0.214	0.723	-0.367	-0.05	0.15	0.013	-0.067	-0.022	0.04265	0.405407	0.813786	NRG2		Transcriptional repressor; mediates glucose repression and negatively regulates filamentous growth; NRG2 has a paralog, NRG1, that arose from the whole genome duplication
YBR067C	-0.501	-0.048	-0.141	0.386	-0.47	-0.652	0.559	0.108	0.242	0.051434	0.281916	0.024538	TIP1		Major cell wall mannoprotein with possible lipase activity; transcription is induced by heat- and cold-shock; member of the Srp1p/Tip1p family of serine-alanine-rich proteins
YBR068C	-1.174	0.049	-0.308	-0.779	-0.706	-0.573	-0.896	-0.139	0.197	0.109954	0.000656	0.259366	BAP2		High-affinity leucine permease; functions as a branched-chain amino acid permease involved in uptake of leucine, isoleucine and valine; contains 12 predicted transmembrane domains; BAP2 has a paralog, BAP3, that arose from the whole genome duplication
YBR069C	-4.015	-3.582	-3.203	0.183	0.53	0.493	0.493	0.646	-1.774	4e-06	0.004665	0.687559	TAT1	VAP1|TAP1	Amino acid transporter for valine, leucine, isoleucine, and tyrosine; low-affinity tryptophan and histidine transporter; overexpression confers FK506 and FTY720 resistance; protein abundance increases in response to DNA replication stress
YBR070C	1.26	0.887	0.565	0.541	0.091	0.561	0.7	0.502	0.79	0.000865	0.013178	0.000194	ALG14	N-acetylglucosaminyldiphosphodolichol N-acetylglucosaminyltransferase anchoring subunit ALG14	Component of UDP-GlcNAc transferase; required for the second step of dolichyl-linked oligosaccharide synthesis; anchors the catalytic subunit Alg13p to the ER membrane; similar to bacterial and human glycosyltransferases
YBR071W	-0.316	0.302	-0.009	0.184	0.077	0.111	0.174	0.35	-0.106	0.947672	0.004566	0.160635			Protein of unknown function found in the cytoplasm and bud neck; mRNA expression may be regulated by the cell cycle and/or cell wall stress; overexpression of YBR071W affects endocytic protein trafficking
YBR072W	-0.916	-0.652	-0.857	-0.874	-1.293	-0.833	-1.671	-1.148	0.298	0.005051	0.002235	0.089942	HSP26		Small heat shock protein (sHSP) with chaperone activity; forms hollow, sphere-shaped oligomers that suppress unfolded proteins aggregation; oligomer activation requires heat-induced conformational change; also has mRNA binding activity
YBR073W	0.763	0.504	0.734	0.623	0.036	0.794	0.023	0.279	-0.142	8e-05	0.021206	0.524209	RDH54	DNA-dependent ATPase RDH54|TID1	DNA-dependent ATPase; DNA recombination/repair factor, supercoils DNA and promotes DNA strand opening; stimulates strand exchange by modifying the topology of double-stranded DNA; involved in recombinational repair of DNA double-strand breaks during mitos
YBR074W	-2.465	0.495	0.455	-0.057	0.671	0.423	-1.363	0.291	0.204	0.459416	0.072202	0.436903	PFF1	YBR075W	Multi-spanning vacuolar membrane protease; glycosylated transmembrane protein bearing homology to the M28 family of metalloproteases; has a lumenal-facing protease domain; proposed role in vacuole physiology
YBR075W	-0.491	-0.136	-0.03	-0.539	0.064	-0.29	-0.647	-0.227	-0.236	0.088822	0.07809	0.020267
YBR076W	-0.635	-1.081	-0.938	0.418	-0.371	-0.297	0.475	-0.299	0.025	0.00018	0.640937	0.688393	ECM8		Non-essential protein of unknown function
YBR077C	0.035	-0.396	-0.449	-0.196	-0.125	-0.23	-0.117	-0.243	-0.119	0.071802	0.047828	0.095604	SLM4	GSE1|NIR1|EGO3	Component of the EGO and GSE complexes; EGO is involved in the regulation of microautophagy and GSE is required for proper sorting of amino acid permease Gap1p; gene exhibits synthetic genetic interaction with MSS4
YBR078W	0.209	-0.445	-0.32	0.297	-0.092	0.089	0.498	0.05	-0.533	0.300816	0.526157	0.983551	ECM33		GPI-anchored protein of unknown function; possible role in apical bud growth; GPI-anchoring on the plasma membrane crucial to function; phosphorylated in mitochondria; similar to Sps2p; ECM33 has a paralog, PST1, that arose from the whole genome duplicati
YBR079C	-0.196	-0.613	-0.129	-0.092	0.097	-0.161	0.436	0.285	-0.11	0.04803	0.462314	0.167941	RPG1	TIF32	eIF3a subunit of the eukaryotic translation initiation factor 3 (eIF3); subunit of the core complex of eIF3; essential for translation; part of a Prt1p-Rpg1p-Nip1p subcomplex that stimulates binding of mRNA and tRNA(i)Met to ribosomes; involved in transla
YBR080C	-0.767	-0.164	-0.078	-0.153	0.043	-0.153	-0.265	-0.121	-0.258	0.065457	0.238167	0.004508	SEC18	ANU4	AAA ATPase and SNARE disassembly chaperone; required for vesicular transport between ER and Golgi, the 'priming' step in homotypic vacuole fusion, autophagy, and protein secretion; releases Sec17p from SNAP complexes; has similarity to mammalian N-ethylma
YBR081C	-0.13	-0.115	-0.014	0.095	-0.022	0.035	-0.055	0.108	0.056	0.246305	0.626142	0.591957	SPT7	GIT2	Subunit of the SAGA transcriptional regulatory complex; involved in proper assembly of the complex; also present as a C-terminally truncated form in the SLIK/SALSA transcriptional regulatory complex
YBR082C	0.289	-0.056	-0.084	0.236	0.123	0.103	0.278	-0.29	-0.487	0.574655	0.050713	0.341205	UBC4	E2 ubiquitin-conjugating protein UBC4	Ubiquitin-conjugating enzyme (E2); mediates degradation of abnormal or excess proteins, including calmodulin and histone H3; interacts with many SCF ubiquitin protein ligases; component of the cellular stress response; UBC4 has a paralog, UBC5, that arose
YBR083W	0.973	1.169	1.089	0.399	-0.23	-0.395	-0.718	-0.12	-0.222	1e-06	0.643367	0.029609	TEC1	ROC1	Transcription factor targeting filamentation genes and Ty1 expression; Ste12p activation of most filamentation gene promoters depends on Tec1p and Tec1p transcriptional activity is dependent on its association with Ste12p; binds to TCS elements upstream o
YBR084C-A	-0.773	-0.491	-0.657	-0.037	0.604	0.247	0.309	0.095	-0.761	0.000302	0.104896	0.607504	RPL19A	ribosomal 60S subunit protein L19A|L19e|rpl5L|YL14|L23A|L19A	Ribosomal 60S subunit protein L19A; rpl19a and rpl19b single null mutations result in slow growth, while the double null mutation is lethal; homologous to mammalian ribosomal protein L19, no bacterial homolog; RPL19A has a paralog, RPL19B, that arose from
YBR084W	-0.759	-0.805	-1.134	0.107	0.128	0.091	0.505	0.071	-0.836	9.4e-05	0.003925	0.743785	MIS1	trifunctional formate-tetrahydrofolate ligase/methenyltetrahydrofolate cyclohydrolase/methylenetetrahydrofolate dehydrogenase MIS1	Mitochondrial C1-tetrahydrofolate synthase; involved in interconversion between different oxidation states of tetrahydrofolate (THF); provides activities of formyl-THF synthetase, methenyl-THF cyclohydrolase, and methylene-THF dehydrogenase
YBR085C-A	-0.105	-0.328	-0.707	-0.914	-1.176	-0.629	-0.545	-0.421	-0.472	0.019169	0.000309	6.4e-05			Protein of unknown function; green fluorescent protein (GFP)-fusion protein localizes to the cytoplasm and to the nucleus; protein abundance increases in response to DNA replication stress
YBR085W	1.393	1.039	1.111	1.352	0.66	0.287	2.844	0.813	1.512	5.2e-05	0.016411	0.006096	AAC3	ANC3	Mitochondrial inner membrane ADP/ATP translocator; exchanges cytosolic ADP for mitochondrially synthesized ATP; expressed under anaerobic conditions; similar to Aac1p; has roles in maintenance of viability and in respiration; AAC3 has a paralog, PET9, tha
YBR086C	-0.494	-0.182	-0.456	-0.449	-0.515	-0.541	-0.817	-0.448	0.089	0.00602	0.000175	0.073538	IST2		Cortical ER protein involved in ER-plasma membrane tethering; one of 6 proteins (Ist2p, Scs2p, Scs22p, Tcb1p, Tcb2p, Tcb3p) that connect ER to the plasma membrane (PM) and regulate PM phosphatidylinositol-4-phosphate (PI4P) levels by controlling access of
YBR087W	0.75	-0.1	0.125	0.688	-0.144	-0.056	1.048	-0.225	-0.114	0.235567	0.427459	0.401198	RFC5	replication factor C subunit 5	Subunit of heteropentameric Replication factor C (RF-C); RF-C is a DNA binding protein and ATPase that acts as a clamp loader of the proliferating cell nuclear antigen (PCNA) processivity factor for DNA polymerases delta and epsilon
YBR088C	1.338	0.717	0.709	0.635	-0.422	0.303	0.896	0.329	-0.707	0.000933	0.423822	0.588338	POL30	PCNA	Proliferating cell nuclear antigen (PCNA); functions as the sliding clamp for DNA polymerase delta; may function as a docking site for other proteins required for mitotic and meiotic chromosomal DNA replication and for DNA repair
YBR089C-A	0.292	-0.323	-0.815	-0.521	-0.634	-0.556	-0.082	-0.453	-0.166	0.222734	1.1e-05	0.028099	NHP6B	YBR090C-A	High-mobility group (HMG) protein, binds to and remodels nucleosomes; involved in recruiting FACT and other chromatin remodelling complexes to the chromosomes; functionally redundant with Nhp6Ap; homologous to mammalian HMGB1 and HMGB2; NHP6B has a paralo
YBR089W	<invalid>	<invalid>	-0.169	<invalid>	-0.003	0.222	0.445	0.125	-1.094	0.768116	0.393204	0.788574			Dubious open reading frame; unlikely to encode a functional protein, based on available experimental and comparative sequence data; almost completely overlaps the verified gene POL30
YBR090C	0.753	0.462	-0.082	-0.226	-0.207	-0.262	-0.16	-0.017	0.045	0.111743	0.098072	0.725214			Putative protein of unknown function; green fluorescent protein (GFP)-fusion protein localizes to the cytoplasm and nucleus
YBR091C	0.968	-0.019	0.046	0.038	0.351	-0.022	0.606	-0.025	-0.352	0.163289	0.226244	0.689424	TIM12	MRS5	Essential protein of the inner mitochondrial membrane; peripherally localized; component of the TIM22 complex, which is a twin-pore translocase that mediates insertion of numerous multispanning inner membrane proteins
YBR092C	-1.287	-1.227	-0.932	0.491	1.316	0.218	1.29	0.375	-0.806	3.4e-05	0.023706	0.489366	PHO3	phoC	Constitutively expressed acid phosphatase similar to Pho5p; brought to the cell surface by transport vesicles; hydrolyzes thiamin phosphates in the periplasmic space, increasing cellular thiamin uptake; expression is repressed by thiamin
YBR093C	-0.404	-0.31	-0.538	-0.863	-0.779	-0.71	-0.976	-0.543	-0.027	0.001861	1.1e-05	0.035598	PHO5	phoE	Repressible acid phosphatase; 1 of 3 repressible acid phosphatases that also mediates extracellular nucleotide-derived phosphate hydrolysis; secretory pathway derived cell surface glycoprotein; induced by phosphate starvation and coordinately regulated by
YBR094W	-0.254	0.36	0.027	0.138	0.16	0.293	0.213	0.168	0.283	0.720955	0.009905	0.000666	PBY1		Putative tubulin tyrosine ligase associated with P-bodies; forms cytoplasmic foci upon DNA replication stress
YBR095C	0.418	0.271	0.416	-0.174	0.367	-0.061	0.146	0.084	0.407	0.000265	0.69501	0.031608	RXT2	RAF60	Component of the histone deacetylase Rpd3L complex; possibly involved in cell fusion and invasive growth; relocalizes to the cytosol in response to hypoxia
YBR096W	0.366	-0.472	-0.457	0.069	-0.441	-0.758	0.608	-0.438	-0.553	0.342058	0.065845	0.610221			Putative protein of unknown function; green fluorescent protein (GFP)-fusion protein localizes to the ER
YBR097W	-0.672	-0.052	-0.043	-0.375	-0.47	-0.322	-0.402	-0.119	0.132	0.11961	0.000473	0.252523	VPS15	VPS40|VPL19|VAC4|GRD8	Serine/threonine protein kinase involved in vacuolar protein sorting; functions as a membrane-associated complex with Vps34p; active form recruits Vps34p to the Golgi membrane; interacts with the GDP-bound form of Gpa1p; myristoylated; a fraction is local
YBR098W	-0.404	0.484	0.486	0.013	0.013	0.057	-0.266	0.158	-0.088	0.363762	0.537317	0.509028	MMS4	YBR100W|SLX2	Subunit of structure-specific Mms4p-Mus81p endonuclease; cleaves branched DNA; involved in recombination, DNA repair, and joint molecule formation/resolution during meiotic recombination; phosphorylation of the non-catalytic subunit Mms4p by Cdc28p and Cd
YBR099C	-1.005	0.004	0.229	-0.473	-0.249	-0.445	-0.581	-0.161	0.24	0.349813	0.006834	0.373768			Dubious open reading frame; unlikely to encode a functional protein, based on available experimental and comparative sequence data; completely overlaps the verified gene MMS4
YBR100W	0.058	0.117	0.198	-0.263	-0.275	-0.252	-0.017	-0.017	0.027	0.068537	0.001581	0.904388
YBR101C	0.814	0.267	0.777	0.4	-0.108	-0.097	0.787	0.224	0.227	0.002846	0.573844	0.019114	FES1		Hsp70 (Ssa1p) nucleotide exchange factor; required for the release of misfolded proteins from the Hsp70 system to the Ub-proteasome machinery for destruction; cytosolic homolog of Sil1p, which is the nucleotide exchange factor for BiP (Kar2p) in the endop
YBR102C	-0.202	0.236	0.059	0.138	0.229	0.114	-0.027	0.05	0.29	0.719729	0.004333	0.192076	EXO84	USA3	Exocyst subunit with dual roles in exocytosis and spliceosome assembly; subunit of the the exocyst complex which mediates polarized targeting and tethering of post-Golgi secretory vesicles to active sites of exocytosis at the plasma membrane (PM) prior to
YBR103C-A	<invalid>	<invalid>	3.167	<invalid>	0.653	0.204	-0.598	-0.274	0.385	1	0.192013	0.521084			Dubious open reading frame; unlikely to encode a functional protein, based on available experimental and comparative sequence data; identified by homology to related yeast
YBR103W	0.151	0.14	0.274	0.128	-0.217	0.247	0.191	0.069	0.159	0.00685	0.609548	0.040786	SIF2	EMB1	WD40 repeat-containing subunit of Set3C histone deacetylase complex; complex represses early/middle sporulation genes; antagonizes telomeric silencing; binds specifically to the Sir4p N-terminus
YBR104W	1.804	1.138	1.316	1.899	1.878	1.516	2.27	1.37	1.179	0.0001	5e-06	0.00066	YMC2		Putative mitochondrial inner membrane transporter; proposed role in oleate metabolism and glutamate biosynthesis; member of the mitochondrial carrier (MCF) family; YMC2 has a paralog, YMC1, that arose from the whole genome duplication
YBR105C	-0.947	-0.326	0.198	-0.021	0.472	0.473	-0.342	0.073	0.832	0.151348	0.037667	0.428129	VID24	glucose-induced degradation complex subunit VID24|GID4	GID Complex regulatory subunit; binds GID Complex in response to glucose through interactions with complex member Vid28p; regulates fructose-1,6-bisphosphatase (FBPase) targeting to the vacuole; promotes proteasome-dependent catabolite degradation of FBPa
YBR106W	-0.087	0.338	0.158	0.109	0.852	0.486	0.188	0.116	-0.417	0.15976	0.01662	0.767276	PHO88		Probable membrane protein; involved in phosphate transport; pho88 pho86 double null mutant exhibits enhanced synthesis of repressible acid phosphatase at high inorganic phosphate concentrations
YBR107C	0.193	-0.196	-0.246	-0.189	-0.195	-0.066	0.212	-0.24	-0.169	0.438394	0.00744	0.500071	IML3	MCM19	Outer kinetochore protein and component of the Ctf19 complex; involved in the establishment of pericentromeric cohesion during mitosis; prevents non-disjunction of sister chromatids during meiosis II; required for localization of Sgo1p to pericentric site
YBR108W	-1.055	-0.344	0.03	-0.745	-0.284	-0.179	-0.725	0.061	0.099	0.108035	0.021113	0.366032	AIM3		Protein interacting with Rvs167p; null mutant is viable and displays elevated frequency of mitochondrial genome loss
YBR109C	0.218	-0.17	-0.441	-0.044	-0.471	-0.379	-0.1	-0.269	-0.108	0.351904	0.018942	0.052066	CMD1	CaM	Calmodulin; Ca++ binding protein that regulates Ca++ independent processes (mitosis, bud growth, actin organization, endocytosis, etc.) and Ca++ dependent processes (stress-activated pathways), targets include Nuf1p, Myo2p and calcineurin
YBR110W	-0.627	-0.539	-0.611	-0.363	-0.179	-0.246	-0.209	-0.125	-0.138	0.000112	0.012848	0.087522	ALG1	chitobiosyldiphosphodolichol beta-1,4 mannosyltransferase	Mannosyltransferase; involved in asparagine-linked glycosylation in the endoplasmic reticulum (ER); essential for viability, mutation is functionally complemented by human ortholog
YBR111C	0.808	0.885	0.564	-0.446	-0.241	-0.316	-0.427	-0.314	0.251	8.2e-05	0.000545	0.280851	YSA1	RMA2	Nudix hydrolase family member with ADP-ribose pyrophosphatase activity; shown to metabolize O-acetyl-ADP-ribose to AMP and acetylated ribose 5'-phosphate
YBR112C	0.848	0.647	0.862	0.184	0.23	0.318	0.781	0.819	0.388	6.8e-05	0.004281	0.000851	CYC8	[OCT]|[OCT1+]|SSN6|CRT8	General transcriptional co-repressor; acts together with Tup1p; also acts as part of a transcriptional co-activator complex that recruits the SWI/SNF and SAGA complexes to promoters; can form the prion [OCT+]
YBR113W	0.718	0.731	-0.109	0.044	-0.163	-0.129	0.811	0.111	-0.083	0.082621	0.518345	0.275881			Dubious open reading frame; unlikely to encode a functional protein, based on available experimental and comparative sequence data; partially overlaps the verified gene CYC8
YBR114W	-0.165	-0.151	0.205	-0.203	0.096	0.256	0.086	-0.048	-0.029	0.677851	0.588883	0.938896	RAD16	PSO5	Protein that binds damaged DNA during NER; binds DNA in an ATP-dependent manner (with Rad7p) during nucleotide excision repair (NER); subunit of Nucleotide Excision Repair Factor 4 (NEF4) and the Elongin-Cullin-Socs (ECS) ligase complex
YBR115C	0.06	-0.682	-0.411	0.317	-0.854	-0.113	0.554	0.06	-0.338	0.053936	0.363786	0.598754	LYS2	L-aminoadipate-semialdehyde dehydrogenase	Alpha aminoadipate reductase; catalyzes the reduction of alpha-aminoadipate to alpha-aminoadipate 6-semialdehyde, which is the fifth step in biosynthesis of lysine; activation requires posttranslational phosphopantetheinylation by Lys5p
YBR116C	-4.051	-2.859	-2.166	-2.128	-3.563	-0.833	-2.045	-0.688	0.797	0.000432	0.008057	0.278614			Dubious open reading frame; unlikely to encode a functional protein, based on available experimental and comparative sequence data; partially overlaps the verified gene TKL2
YBR117C	-4.038	-2.599	-2.009	-2.233	-3.295	-0.859	-2.134	-0.814	1.103	0.00066	0.005063	0.350611	TKL2	transketolase TKL2	Transketolase; catalyzes conversion of xylulose-5-phosphate and ribose-5-phosphate to sedoheptulose-7-phosphate and glyceraldehyde-3-phosphate in the pentose phosphate pathway; needed for synthesis of aromatic amino acids; TKL2 has a paralog, TKL1, that a
YBR118W	-0.643	-0.667	-0.366	-0.207	0.26	-0.096	-0.034	-0.004	-0.601	0.034539	0.94365	0.382415	TEF2	eEF1A|EF-1 alpha	Translational elongation factor EF-1 alpha; also encoded by TEF1; functions in the binding reaction of aminoacyl-tRNA (AA-tRNA) to ribosomes; may also have a role in tRNA re-export from the nucleus; TEF2 has a paralog, TEF1, that arose from the whole geno
YBR119W	0.117	-0.429	-0.401	-0.509	-0.362	-0.668	-0.688	-0.582	-0.348	0.105425	0.000588	0.000641	MUD1	U1A|U1-A	U1 snRNP A protein; homolog of human U1-A; involved in nuclear mRNA splicing
YBR120C	1.608	1.076	0.285	0.092	-0.153	-0.261	-0.24	0.217	-0.322	0.016098	0.433887	0.404201	CBP6		Mitochondrial protein required for translation of the COB mRNA; forms a complex with Cbp3p that binds to mt ribosomes near the polypeptide tunnel exit and promotes efficient translation of the COB mRNA; Cbp3p-Cbp6p complex also interacts with newly synthe
YBR121C	0.137	-0.054	-0.153	0.228	0.461	0.241	0.477	0.187	-0.4	0.768197	0.024095	0.637528	GRS1	glycine--tRNA ligase|glycyl-tRNA synthetase	Cytoplasmic and mitochondrial glycyl-tRNA synthase; ligates glycine to the cognate anticodon-bearing tRNA; transcription termination factor that may interact with the 3'-end of pre-mRNA to promote 3'-end formation; GRS1 has a paralog, GRS2, that arose fro
YBR122C	0.728	0.361	-0.208	-0.359	-0.291	-0.126	0.007	-0.119	0.159	0.182048	0.034659	0.854556	MRPL36	mitochondrial 54S ribosomal protein YmL36|YmL36	Mitochondrial ribosomal protein of the large subunit; overproduction suppresses mutations in the COX2 leader peptide-encoding region
YBR123C	0.763	0.201	0.42	0.026	-0.094	0.257	0.657	0.351	0.367	0.0078	0.392699	0.000891	TFC1	tau 95	Subunit of RNA polymerase III transcription initiation factor complex; one of six subunits of the RNA polymerase III transcription initiation factor complex (TFIIIC); part of the TauA globular domain of TFIIIC that binds DNA at the BoxA promoter sites of
YBR124W	-0.3	-0.506	-0.917	-0.801	-0.761	-0.54	0.14	-0.641	0.829	0.060533	0.005513	0.821016			Putative protein of unknown function
YBR125C	-0.424	0.012	0.182	-0.333	-0.174	-0.139	-0.491	-0.011	0.245	0.548674	0.012737	0.571618	PTC4	GCT1	Cytoplasmic type 2C protein phosphatase (PP2C); identified as a high-copy number suppressor of cnb1 mpk1 synthetic lethality; overexpression decreases high-osmolarity induced Hog1p phosphorylation and kinase activity
YBR126C	-0.776	-0.305	-0.353	-0.758	-0.632	-0.177	-0.969	-0.316	0.284	0.004845	0.00677	0.207725	TPS1	alpha,alpha-trehalose-phosphate synthase (UDP-forming) TPS1|TSS1|GLC6|GGS1|FDP1|CIF1|BYP1	Synthase subunit of trehalose-6-P synthase/phosphatase complex; synthesizes the storage carbohydrate trehalose; also found in a monomeric form; expression is induced by the stress response and repressed by the Ras-cAMP pathway; protein abundance increases
YBR127C	-0.979	0.314	0.374	-0.348	0.316	0.096	-0.974	-0.068	0.189	0.747099	0.882765	0.269611	VMA2	ATPSV|VAT2	Subunit B of V1 peripheral membrane domain of vacuolar H+-ATPase; an electrogenic proton pump found throughout the endomembrane system; contains nucleotide binding sites; also detected in the cytoplasm; protein abundance increases in response to DNA repli
YBR128C	0.015	-0.214	-0.346	-0.532	-0.554	-0.436	-0.848	-0.671	-0.144	0.05654	0.000575	0.011812	ATG14	APG14|CVT12	Autophagy-specific subunit of phosphatidylinositol 3-kinase complex I; Atg14p targets complex I to the phagophore assembly site (PAS); required for localizing additional ATG proteins to the PAS; required for overflow degradation of misfolded proteins when
YBR129C	-0.683	-0.417	-0.619	-0.526	-0.711	-0.244	-0.15	-0.344	-0.218	0.001477	0.006574	0.046268	OPY1		Protein of unknown function; overproduction blocks cell cycle arrest in the presence of mating pheromone; the authentic, non-tagged protein is detected in highly purified mitochondria in high-throughput studies
YBR130C	0.356	-0.151	0.256	0.715	0.447	0.174	0.612	0.13	0.073	0.225801	0.014104	0.073894	SHE3		Protein adaptor between Myo4p and the She2p-mRNA complex; part of the mRNA localization machinery that restricts accumulation of certain proteins to the bud; also required for cortical ER inheritance
YBR131W	0.077	0.036	0.28	0.457	0.561	0.238	0.541	0.286	0.292	0.067934	0.00127	0.001498	CCZ1	CVT16	Protein involved in vacuolar assembly; essential for autophagy and the cytoplasm-to-vacuole pathway
YBR132C	-3.78	-1.86	-2.016	-1.855	-1.38	-0.931	-1.383	-0.318	-0.44	0.001562	0.000667	0.021187	AGP2		Plasma membrane regulator of polyamine and carnitine transport; has similarity to transporters but lacks transport activity; may act as a sensor that transduces environmental signals; has a positive or negative regulatory effect on transcription of many t
YBR133C	0.562	0.648	0.689	0.279	0.125	0.234	-0.063	0.134	0.06	0.000263	0.046417	0.646876	HSL7		Protein arginine N-methyltransferase; exhibits septin and Hsl1p-dependent bud neck localization and periodic Hsl1p-dependent phosphorylation; required along with Hsl1p for bud neck recruitment, phosphorylation, and degradation of Swe1p; relocalizes away f
YBR134W	-0.175	-0.78	0.551	-4.666	-0.121	-0.237	1.029	-0.008	1.053	0.944514	0.299751	0.080973			Dubious open reading frame; unlikely to encode a functional protein, based on available experimental and comparative sequence data
YBR135W	0.615	0.176	-0.293	0.008	-0.309	-0.127	0.273	-0.256	-0.189	0.369637	0.10674	0.653835	CKS1		Cyclin-dependent protein kinase regulatory subunit and adaptor; interacts with Cdc28p(Cdk1p); required for G1/S and G2/M phase transitions and budding; mediates the phosphorylation and degradation of Sic1p; modulates proteolysis of M-phase targets through
YBR136W	0.309	0.254	-0.177	-0.238	-0.125	-0.211	0.138	-0.023	0.167	0.257917	0.027871	0.081823	MEC1	RAD31|SAD3|ESR1	Genome integrity checkpoint protein and PI kinase superfamily member; Mec1p and Dun1p function in same pathway to regulate both dNTP pools and telomere length; signal transducer required for cell cycle arrest and transcriptional responses prompted by dama
YBR137W	0.696	0.148	-0.622	-0.244	-0.474	-0.544	0.161	-0.389	0.063	0.773039	0.001215	0.636431			Protein of unknown function; localized to the cytoplasm; binds to Replication Protein A (RPA); also interacts with Sgt2p; YBR137W is not an essential gene
YBR138C	0.469	0.082	-0.159	0.118	-0.736	-0.352	0.166	-0.182	-0.131	0.325885	0.096437	0.524144		HDR1	Cytoplasmic protein of unknown function; potentially phosphorylated by Cdc28p; YBR138C is not an essential gene
YBR139W	0.31	0.465	0.359	-0.249	-0.543	-0.053	-0.281	-0.104	0.115	0.000207	0.027064	0.278865		carboxypeptidase C	Putative serine type carboxypeptidase; role in phytochelatin synthesis; green fluorescent protein (GFP)-fusion protein localizes to the vacuole; expression induced by nitrogen limitation in a GLN3, GAT1-independent manner
YBR140C	-0.535	-0.395	-0.205	-0.789	-0.524	-0.538	-0.568	-0.175	0.303	0.003482	0.000134	0.403347	IRA1	PPD1|GLC1	GTPase-activating protein; negatively regulates RAS by converting it from the GTP- to the GDP-bound inactive form, required for reducing cAMP levels under nutrient limiting conditions, mediates membrane association of adenylate cyclase; IRA1 has a paralog
YBR141C	0.136	-0.729	-0.219	0.749	1.184	0.75	1.227	0.743	-0.216	0.151495	0.00027	0.082682	BMT2		Nucleolar S-adenosylmethionine-dependent rRNA methyltransferase; methylates adenine (m1A) of the large subunit (LSU) rRNA at position 2142; belongs to Rossmann fold superfamily; green fluorescent protein (GFP)-fusion protein localizes to the nucleolus; YB
YBR142W	-0.352	-0.287	-0.235	0.398	0.983	0.384	0.465	0.254	-0.655	0.000373	0.005708	0.926486	MAK5		Essential nucleolar protein; putative DEAD-box RNA helicase required for maintenance of M1 dsRNA virus; involved in biogenesis of large (60S) ribosomal subunits
YBR143C	-0.262	-0.071	-0.098	0.144	0.959	0.46	0.416	0.24	-0.151	0.062167	0.019078	0.205911	SUP45	eRF1|SUP47|SUP1|SAL4	Polypeptide release factor (eRF1) in translation termination; mutant form acts as a recessive omnipotent suppressor; methylated by Mtq2p-Trm112p in ternary complex eRF1-eRF3-GTP; mutation of methylation site confers resistance to zymocin; has a role in cy
YBR144C	<invalid>	<invalid>	-0.196	-3.004	-0.165	-0.344	0.376	-0.169	-0.941	0.012518	0.222321	0.707603			Dubious open reading frame; unlikely to encode a functional protein, based on available experimental and comparative sequence data; YBR144C is not an essential gene
YBR145W	-0.879	-1.346	-1.111	-0.778	-1.338	-0.904	-0.516	-0.634	-0.866	9.1e-05	0.000288	0.000186	ADH5	alcohol dehydrogenase ADH5	Alcohol dehydrogenase isoenzyme V; involved in ethanol production; ADH5 has a paralog, ADH1, that arose from the whole genome duplication
YBR146W	0.523	0.809	0.463	0.106	0.233	0.078	0.228	0.247	0.273	0.000598	0.008187	0.001995	MRPS9	mitochondrial 37S ribosomal protein MRPS9	Mitochondrial ribosomal protein of the small subunit
YBR147W	-0.188	-0.424	-0.457	0.843	-1.128	0.124	0.36	0.152	0.054	0.001638	0.889256	0.032438	RTC2	YPQ3|RRT11	Putative vacuolar membrane transporter for cationic amino acids; likely contributes to amino acid homeostasis by exporting cationic amino acids from the vacuole; positive regulation by Lys14p suggests that lysine may be the primary substrate; member of th
YBR148W	-0.731	-0.46	-0.098	-0.625	-0.896	-0.216	-0.272	-0.357	0.342	0.030919	0.010145	0.561917	YSW1		Protein required for normal prospore membrane formation; interacts with Gip1p, which is the meiosis-specific regulatory subunit of the Glc7p protein phosphatase; expressed specifically in spores and localizes to the prospore membrane; YSW1 has a paralog,
YBR149W	-0.112	0.407	0.379	-0.196	-0.468	0.062	-0.482	-0.056	0.264	0.112368	0.125377	0.565995	ARA1	D-arabinose 1-dehydrogenase (NAD(P)(+)) ARA1	NADP+ dependent arabinose dehydrogenase; involved in carbohydrate metabolism; purified as homodimer; naturally occurs with a N-terminus degradation product
YBR150C	-2.036	-1.527	-1.288	-2.426	-1.781	-1.04	-1.391	-0.522	-0.499	0.000157	0.001182	0.00863	TBS1		Putative protein of unknown function; the authentic, non-tagged protein is detected in highly purified mitochondria in high-throughput studies; TBS1 has a paralog, HAL9, that arose from the whole genome duplication
YBR151W	-0.606	-0.331	-0.444	-0.134	0.04	-0.214	-0.816	-0.465	-0.182	0.000853	0.116635	0.013317	APD1		Protein of unknown function; required for normal localization of actin patches and for normal tolerance of sodium ions and hydrogen peroxide; localizes to both cytoplasm and nucleus
YBR152W	-0.372	0.134	0.339	-0.139	0.242	-0.12	-0.286	0.061	0.407	0.819107	0.949975	0.660087	SPP381		mRNA splicing factor, component of U4/U6.U5 tri-snRNP; interacts genetically and physically with Prp38p; relocalizes to the cytosol in response to hypoxia
YBR153W	0.409	0.36	0.484	0.274	0.473	0.392	0.483	0.42	0.42	3.2e-05	0.000244	1.6e-05	RIB7		Diaminohydroxyphoshoribosylaminopyrimidine deaminase; catalyzes the second step of the riboflavin biosynthesis pathway
YBR154C	0.661	-0.201	-0.3	0.436	0.466	0.311	0.931	0.228	-0.248	0.798411	0.003681	0.224743	RPB5	ABC27	RNA polymerase subunit ABC27; common to RNA polymerases I, II, and III; contacts DNA and affects transactivation
YBR155W	1.271	0.421	0.847	1.139	1.774	1.204	2.041	0.883	0.622	0.002961	0.000124	0.007998	CNS1		TPR-containing co-chaperone; binds both Hsp82p (Hsp90) and Ssa1p (Hsp70) and stimulates the ATPase activity of SSA1, ts mutants reduce Hsp82p function while over expression suppresses the phenotypes of an HSP82 ts allele and a cpr7 deletion
YBR156C	-0.351	0.285	0.592	0.325	-0.063	0.014	0.025	0.261	-0.285	0.390273	0.292398	0.999011	SLI15		Subunit of the conserved chromosomal passenger complex (CPC); complex regulates kinetochore-microtubule attachments, activation of the spindle tension checkpoint, and mitotic spindle disassembly; other complex members are Ipl1p, Bir1p, and Nbl1p
YBR157C	-1.654	-0.151	-0.72	-0.869	-0.725	-0.814	-0.62	-0.352	-0.086	0.02946	9e-06	0.017367	ICS2		Protein of unknown function; null mutation does not confer any obvious defects in growth, spore germination, viability, or carbohydrate utilization
YBR158W	0.468	1.228	0.855	0.558	0.473	0.08	-0.546	0.182	0.067	0.001778	0.012772	0.530851	AMN1	CST13|ICS4	Protein required for daughter cell separation; multiple mitotic checkpoints, and chromosome stability; contains 12 degenerate leucine-rich repeat motifs; expression is induced by the Mitotic Exit Network (MEN)
YBR159W	0.944	0.618	0.466	0.277	-0.011	0.296	0.665	0.297	-0.079	0.001252	0.073001	0.083446	IFA38	ketoreductase	Microsomal beta-keto-reductase; contains oleate response element (ORE) sequence in the promoter region; mutants exhibit reduced VLCFA synthesis, accumulate high levels of dihydrosphingosine, phytosphingosine and medium-chain ceramides
YBR160W	0.6	-0.096	-0.443	-0.106	-0.164	0.011	0.528	-0.166	-0.338	0.926269	0.428304	0.968423	CDC28	SRM5|HSL5|CDK1	Cyclin-dependent kinase (CDK) catalytic subunit; master regulator of mitotic and meiotic cell cycles; alternately associates with G1 (CLNs), S and G2/M (CLBs) phase cyclins, which provide substrate specificity; regulates cell cycle transcriptional program
YBR161W	-0.247	-0.092	-0.196	0.221	-0.286	-0.148	-0.234	-0.206	-0.04	0.002883	0.50136	0.018305	CSH1	mannosylinositol phosphorylceramide synthase catalytic subunit CSH1	Mannosylinositol phosphorylceramide (MIPC) synthase catalytic subunit; forms a complex with regulatory subunit Csg2p; function in sphingolipid biosynthesis is overlapping with that of Sur1p; CSH1 has a paralog, SUR1, that arose from the whole genome dupli
YBR162C	-1.372	0.387	0.601	0.003	0.427	0.798	-0.141	0.83	0.212	0.759336	0.037527	0.157904	TOS1		Covalently-bound cell wall protein of unknown function; identified as a cell cycle regulated SBF target gene; deletion mutants are highly resistant to treatment with beta-1,3-glucanase; has sequence similarity to YJL171C
YBR162W-A	0.23	-0.271	-0.617	0.204	0.15	0.31	0.635	-0.152	-0.607	0.276057	0.037351	0.87415	YSY6		Protein of unknown function; expression suppresses a secretory pathway mutation in E. coli; has similarity to the mammalian RAMP4 protein involved in secretion
YBR163W	0.1	0.296	0.171	-0.153	0.195	0.056	-0.225	-0.193	0.168	0.090103	0.764821	0.457697	EXO5	DEM1	Mitochondrial 5'-3' exonuclease and sliding exonuclease; required for mitochondrial genome maintenance; distantly related to the RecB nuclease domain of bacterial RecBCD recombinases; may be regulated by the transcription factor Ace2
YBR164C	0.62	0.054	-0.164	0.412	0.146	0.139	0.917	0.22	-0.091	0.302889	0.014714	0.126072	ARL1	DLP2	Soluble GTPase with a role in regulation of membrane traffic; regulates potassium influx; G protein of the Ras superfamily, similar to ADP-ribosylation factor
YBR165W	-0.279	-0.317	-0.42	-0.451	-0.512	-0.604	-0.526	-0.458	-0.032	0.002967	0.000375	0.027237	UBS1		Ubiquitin-conjugating enzyme suppressor that regulates Cdc34p; functions as a general positive regulator of Cdc34p activity; nuclear protein that may represent a link between nucleocytoplasmic transport and ubiquitin ligase activity
YBR166C	-0.27	-0.741	-0.71	0.634	0.277	0.072	0.68	0.069	-0.073	0.004899	0.051588	0.23127	TYR1	pprephenate dehydrogenase (NADP(+))	Prephenate dehydrogenase involved in tyrosine biosynthesis; expression is dependent on phenylalanine levels
YBR167C	0.073	-0.378	-0.813	0.009	-0.282	-0.228	-0.109	-0.498	-0.133	0.077851	0.039402	0.065524	POP7	RPP2	Subunit of both RNase MRP and nuclear RNase P; forms a soluble heterodimer with Pop6p that binds P3 domain of RNase MRP and RNase P RNAs; RNase MRP cleaves pre-rRNA, while nuclear RNase P cleaves tRNA precursors to generate mature 5' ends and facilitates
YBR168W	0.291	0.261	-0.353	-0.367	-0.791	-0.456	-0.312	-0.351	0.097	0.664774	0.002772	0.162761	PEX32		Peroxisomal integral membrane protein; involved in negative regulation of peroxisome size; partially functionally redundant with Pex31p; genetic interactions suggest action at a step downstream of steps mediated by Pex28p and Pex29p
YBR169C	-0.966	0.239	-0.075	-0.316	-0.135	-0.096	-1.24	-0.44	0.191	0.304588	0.008587	0.117123	SSE2		Member of the heat shock protein 70 (HSP70) family; may be involved in protein folding; localized to the cytoplasm; SSE2 has a paralog, SSE1, that arose from the whole genome duplication
YBR170C	-0.316	0.063	0.074	0.097	-0.024	0.088	-0.248	-0.171	0.15	0.545092	0.164232	0.339241	NPL4	HRD4	Substrate-recruiting cofactor of the Cdc48p-Npl4p-Ufd1p segregase; assists Cdc48p in the dislocation of misfolded, polyubiquitinated ERAD substrates that are subsequently delivered to the proteasome for degradation; also involved in the regulated destruct
YBR171W	0.073	0.073	0.295	0.395	0.46	0.393	0.698	0.203	-0.1	0.140169	0.003234	0.15969	SEC66	SEC71|HSS1	Non-essential subunit of Sec63 complex; with Sec61 complex, Kar2p/BiP and Lhs1p forms a channel competent for SRP-dependent and post-translational SRP-independent protein targeting and import into the ER; other members are Sec63p, Sec62p, and Sec72p
YBR172C	-0.86	-0.504	-0.312	-0.338	0.653	0.106	-0.137	0.133	-0.4	0.003958	0.486535	0.249887	SMY2		Protein of unknown function involved in COPII vesicle formation; interacts with the Sec23p/Sec24p subcomplex; overexpression suppresses the temperature sensitivity of a myo2 mutant; similar to S. pombe Mpd2; SMY2 has a paralog, SYH1, that arose from the w
YBR173C	0.324	-0.342	-0.49	-0.11	-0.381	-0.537	-0.004	-0.457	-0.3	0.349933	0.012834	0.036242	UMP1	RNS2	Chaperone required for correct maturation of the 20S proteasome; short-lived chaperone; may inhibit premature dimerization of proteasome half-mers; degraded by proteasome upon completion of its assembly
YBR174C	<invalid>	<invalid>	0.272	<invalid>	0.187	0.239	3.423	-0.014	-0.892	0.801993	0.318233	0.559325			Dubious open reading frame; unlikely to encode a functional protein, based on available experimental and comparative sequence data; partially overlaps the verified ORF YBR175W; null mutant is viable and sporulation defective
YBR175W	0.469	0.013	0.033	1.133	0.607	0.454	0.814	0.298	0.287	0.189237	0.002797	0.015936	SWD3	SAF35|CPS30	Essential subunit of the COMPASS (Set1C) complex; COMPASS methylates histone H3 on lysine 4 and is required in transcriptional silencing near telomeres; WD40 beta propeller superfamily member and ortholog of mammalian WDR5
YBR176W	0.864	0.283	0.035	0.403	0.156	0.152	0.747	-0.086	0.086	0.085918	0.034629	0.205664	ECM31	3-methyl-2-oxobutanoate hydroxymethyltransferase	Ketopantoate hydroxymethyltransferase; required for pantothenic acid biosynthesis, converts 2-oxoisovalerate into 2-dehydropantoate
YBR177C	-0.501	0.246	0.379	-0.379	-0.989	-0.694	-0.952	0.081	-0.033	0.827065	0.002252	0.213028	EHT1		Acyl-coenzymeA:ethanol O-acyltransferase; plays a minor role in medium-chain fatty acid ethyl ester biosynthesis; possesses short-chain esterase activity; localizes to lipid particles and the mitochondrial outer membrane; EHT1 has a paralog, EEB1, that ar
YBR178W	1.136	1.893	0.04	0.415	-0.131	-0.034	-1.032	-0.2	-0.349	0.057685	0.638164	0.113469			Dubious open reading frame; unlikely to encode a functional protein, based on available experimental and comparative sequence data; partially overlaps the verified gene YBR177C
YBR179C	-0.23	0.2	0.059	-0.776	-0.5	-0.587	-0.595	-0.248	-0.061	0.910095	8.7e-05	0.030026	FZO1		Mitofusin; integral membrane protein involved in mitochondrial outer membrane tethering and fusion; role in mitochondrial genome maintenance; efficient tethering and degradation of Fzo1p requires an intact N-terminal GTPase domain; targeted for destructio
YBR180W	0.306	0.531	0.85	-0.643	-0.223	-0.193	-0.195	0.205	0.681	0.003572	0.035521	0.233098	DTR1		Putative dityrosine transporter of the major facilitator superfamily; member of the 12-spanner drug:H(+) antiporter DHA1 family; required for spore wall synthesis; sequence similarity to QDR1 and QDR3, and the triple mutant dtr1 qdr1 qdr3 exhibits reduced
YBR181C	-0.28	-0.769	-0.984	0.02	0.429	-0.035	0.553	-0.003	-0.871	0.005948	0.281396	0.714223	RPS6B	ribosomal 40S subunit protein S6B|S6e|RPS102|RPS101|LPG18	Protein component of the small (40S) ribosomal subunit; homologous to mammalian ribosomal protein S6, no bacterial homolog; RPS6B has a paralog, RPS6A, that arose from the whole genome duplication
YBR182C	-0.199	0.61	0.23	1.254	2.528	2.039	1.724	0.844	1.539	0.2273	0.000444	0.000551	SMP1		Putative transcription factor of the MADS-box family; involved in regulating the response to osmotic stress; SMP1 has a paralog, RLM1, that arose from the whole genome duplication
YBR183W	-0.412	0.22	0.06	-0.105	-0.409	0.109	-0.607	-0.062	0.191	0.746462	0.270762	0.361586	YPC1	phytoceramidase|alkaline ceramidase	Alkaline ceramidase; also has reverse (CoA-independent) ceramide synthase activity; catalyzes both breakdown and synthesis of phytoceramide; overexpression confers fumonisin B1 resistance; YPC1 has a paralog, YDC1, that arose from the whole genome duplica
YBR184W	0.283	-0.185	-0.286	1.576	0.169	-0.215	-0.157	-0.359	0.313	0.790111	0.383672	0.791182			Putative protein of unknown function; YBR184W is not an essential gene
YBR185C	0.731	0.212	-0.322	-0.025	-0.211	-0.302	0.194	-0.148	-0.425	0.36286	0.056107	0.341809	MBA1		Membrane-associated mitochondrial ribosome receptor; forms a complex with Mdm38p that may facilitate recruitment of mRNA-specific translational activators to ribosomes; possible role in protein export from the matrix to inner membrane
YBR186W	-3.541	-0.554	-0.354	0.78	0.136	0.168	-1.013	0.166	-0.219	0.164408	0.067214	0.204899	PCH2		Hexameric ring ATPase that remodels chromosome axis protein Hop1p; nucleolar component of the pachytene checkpoint, which prevents chromosome segregation when recombination and chromosome synapsis are defective; also represses meiotic interhomolog recombi
YBR187W	-0.408	0.052	0.197	0.351	0.383	0.067	0.251	0.33	-0.179	0.674623	0.010639	0.26035	GDT1		Protein of unknown function involved in calcium homeostasis; localizes to the cis- and medial-Golgi apparatus; GFP-fusion protein localizes to the vacuole; TMEM165, a human gene which causes Congenital Disorders of Glycosylation is orthologous and functio
YBR188C	<invalid>	<invalid>	0.301	<invalid>	-0.307	0.066	0.385	0.067	<invalid>	0.01282	0.523813	0.47296	NTC20		Member of the NineTeen Complex (NTC); this complex contains Prp19p and stabilizes U6 snRNA in catalytic forms of the spliceosome containing U2, U5, and U6 snRNAs
YBR189W	-0.701	-1.158	-1.442	0.216	0.464	-0.092	0.435	0.058	-0.747	0.000481	0.112637	0.717322	RPS9B	ribosomal 40S subunit protein S9B|rp21|YS11|S9B|S4|S13|SUP46|RPS13A	Protein component of the small (40S) ribosomal subunit; homologous to mammalian ribosomal protein S9 and bacterial S4; RPS9B has a paralog, RPS9A, that arose from the whole genome duplication
YBR190W	<invalid>	<invalid>	-0.25	<invalid>	0.034	0.085	<invalid>	-0.004	<invalid>	0.202789	0.687705	0.988473			Dubious open reading frame; unlikely to encode a functional protein, based on available experimental and comparative sequence data; partially overlaps the verified ribosomal protein gene RPL21A/YBR191W
YBR191W	-0.521	-1.112	-0.892	-0.444	-0.084	-0.406	0.319	-0.3	-0.884	0.001819	0.022972	0.29137	RPL21A	ribosomal 60S subunit protein L21A|L21e|L21A|URP1	Ribosomal 60S subunit protein L21A; homologous to mammalian ribosomal protein L21, no bacterial homolog; RPL21A has a paralog, RPL21B, that arose from the whole genome duplication
YBR192W	0.613	0.409	0.477	0.589	0.763	0.644	0.968	0.626	0.155	0.000143	1.2e-05	0.012281	RIM2	PYT1	Mitochondrial pyrimidine nucleotide transporter; imports pyrimidine nucleoside triphosphates and exports pyrimidine nucleoside monophosphates; member of the mitochondrial carrier family
YBR193C	0.182	-0.263	-0.177	0.181	-0.071	-0.259	0.147	-0.137	-0.086	0.365726	0.58054	0.680717	MED8		Subunit of the RNA polymerase II mediator complex; associates with core polymerase subunits to form the RNA polymerase II holoenzyme; essential for transcriptional regulation
YBR194W	0.076	-0.018	-0.247	0.411	0.144	-0.041	-0.668	-0.477	-0.43	0.484894	0.12313	0.001184	AIM4	SOY1	Protein proposed to be associated with the nuclear pore complex; null mutant is viable, displays elevated frequency of mitochondrial genome loss and is sensitive to freeze-thaw stress
YBR195C	0.906	0.55	0.487	0.4	0.654	0.285	1.177	0.207	0.277	0.000756	0.001385	0.038028	MSI1	CAC3	Subunit of chromatin assembly factor I (CAF-1); chromatin assembly by CAF-1 is important for multiple processes including silencing at telomeres, mating type loci, and rDNA; maintenance of kinetochore structure; deactivation of the DNA damage checkpoint a
YBR196C	-0.12	-0.006	0.069	0.135	0.518	-0.098	0.197	-0.093	-0.466	0.803053	0.183859	0.403706	PGI1	glucose-6-phosphate isomerase|CDC30	Glycolytic enzyme phosphoglucose isomerase; catalyzes the interconversion of glucose-6-phosphate and fructose-6-phosphate; required for cell cycle progression and completion of the gluconeogenic events of sporulation
YBR197C	-0.903	-0.52	-0.243	-0.051	-0.059	-0.077	-0.201	-0.043	0.049	0.007861	0.002286	0.234585			Protein of unknown function; green fluorescent protein (GFP)-fusion protein localizes to the cytoplasm and nucleus; YBR197C is not an essential gene; relative distribution to the nucleus increases upon DNA replication stress; YBR197C has a paralog, YPL077
YBR198C	0.332	0.363	0.693	0.203	0.626	0.341	0.099	0.474	0.586	0.001473	0.004394	0.009498	TAF5	TafII90|TAF90	Subunit (90 kDa) of TFIID and SAGA complexes; involved in RNA polymerase II transcription initiation and in chromatin modification
YBR199W	-0.207	-0.27	-0.526	-0.174	-0.152	-0.197	-0.366	-0.448	-0.314	0.00401	3.3e-05	2.6e-05	KTR4		Putative mannosyltransferase involved in protein glycosylation; member of the KRE2/MNT1 mannosyltransferase family
YBR200W	-0.112	0.558	0.766	-0.238	0.077	-0.003	-0.247	-0.076	0.181	0.061455	0.406004	0.585035	BEM1	SRO1	Protein containing SH3-domains; involved in establishing cell polarity and morphogenesis; functions as a scaffold protein for complexes that include Cdc24p, Ste5p, Ste20p, and Rsr1p
YBR201W	0.966	0.438	0.091	0.338	0.404	0.179	0.354	-0.206	0.121	0.035227	0.004605	0.523281	DER1		Endoplasmic reticulum membrane protein; required for ER-associated protein degradation of misfolded or unassembled proteins; N- and C- termini protrude into the cytoplasm, has similarity to Dfm1p
YBR202W	-0.386	-0.174	-0.003	-0.751	-0.181	-0.17	0.236	0.246	0.257	0.159436	0.039974	0.020386	MCM7	CDC47	Component of the Mcm2-7 hexameric helicase complex; MCM2-7 primes origins of DNA replication in G1 and becomes an active ATP-dependent helicase that promotes DNA melting and elongation in S-phase; forms an Mcm4p-6p-7p subcomplex
YBR203W	-0.456	0.845	0.458	0.158	0.1	0.275	-0.594	0.365	0.619	0.304203	0.023019	0.609244	COS111		Protein required for antifungal drug ciclopirox olamine resistance; not related to the subtelomerically-encoded COS family; the authentic, non-tagged protein is detected in highly purified mitochondria in high-throughput studies
YBR204C	-0.371	-0.108	-0.393	-0.377	-0.581	-0.677	-0.919	-0.532	-0.297	0.006466	0.000244	0.004279	LDH1		Serine hydrolase; exhibits active esterase plus weak triacylglycerol lipase activities; proposed role in lipid homeostasis, regulating phospholipid and non-polar lipid levels and required for mobilization of LD-stored lipids; localizes to the lipid drople
YBR205W	0.638	0.557	0.689	0.432	0.214	0.336	0.266	0.097	-0.225	0.000132	0.008015	0.687429	KTR3		Putative alpha-1,2-mannosyltransferase; involved in O- and N-linked protein glycosylation; member of the KRE2/MNT1 mannosyltransferase family; Svp26p mediates uptake of Ktr3p into COPII vesicles; relocalizes from nucleus to vacuole upon DNA replication st
YBR206W	1.047	0.945	1.025	0.525	0.312	0.678	0.387	0.239	0.073	0	0.00088	0.017061			Dubious open reading frame; unlikely to encode a functional protein, based on available experimental and comparative sequence data; partially overlaps the verified gene KTR3
YBR207W	-0.365	-0.001	-0.108	-0.374	0.112	-0.113	-0.415	-0.359	-0.071	0.147506	0.309971	0.043232	FTH1		Putative high affinity iron transporter; involved in transport of intravacuolar stores of iron; forms complex with Fet5p; expression is regulated by iron; proposed to play indirect role in endocytosis; protein abundance increases in response to DNA replic
YBR208C	0.769	0.287	1.142	1.196	0.294	1.198	0.448	0.272	0.809	0.007659	0.007207	0.00537	DUR1,2	bifunctional urea carboxylase/allophanate hydrolase|DUR80	Urea amidolyase; contains both urea carboxylase and allophanate hydrolase activities, degrades urea to CO2 and NH3; expression sensitive to nitrogen catabolite repression and induced by allophanate, an intermediate in allantoin degradation; protein abunda
YBR209W	<invalid>	<invalid>	0.518	<invalid>	-0.038	0.02	1.915	0.803	<invalid>	0.699328	0.870798	0.114032			Dubious open reading frame; unlikely to encode a functional protein, based on available experimental and comparative sequence data; YBR209W is not an essential gene
YBR210W	-0.142	-0.046	-0.596	-0.475	-0.4	-0.363	-0.518	-0.457	-0.285	0.08732	0.00025	0.00387	ERV15		Protein involved in export of proteins from the endoplasmic reticulum; ERV15 has a paralog, ERV14, that arose from the whole genome duplication
YBR211C	0.7	0.437	-0.02	0.243	0.268	0.1	0.145	-0.108	0.329	0.043819	0.004729	0.209789	AME1	ARP100	Essential kinetochore protein associated with microtubules and SPBs; component of the kinetochore sub-complex COMA (Ctf19p, Okp1p, Mcm21p, Ame1p); involved in spindle checkpoint maintenance; orthologous to human centromere constitutive-associated network
YBR212W	-0.615	-0.186	-0.337	-0.549	-1.022	-0.603	-0.753	-0.323	-0.028	0.007604	0.000651	0.046721	NGR1	RBP1	RNA binding protein that negatively regulates growth rate; interacts with the 3' UTR of the mitochondrial porin (POR1) mRNA and enhances its degradation; overexpression impairs mitochondrial function; interacts with Dhh1p to mediate POR1 mRNA decay; expre
YBR213W	1.212	1.019	1.816	-0.137	-0.227	-0.123	-0.129	0.528	0.751	0.00038	0.064281	0.076262	MET8	bifunctional precorrin-2 dehydrogenase/sirohydrochlorin ferrochelatase MET8	Bifunctional dehydrogenase and ferrochelatase; involved in the biosynthesis of siroheme, a prosthetic group used by sulfite reductase; required for sulfate assimilation and methionine biosynthesis
YBR214W	-0.627	-0.153	0.214	-0.824	-0.505	-0.512	-1.19	-0.131	0.567	0.28188	0.000556	0.476653	SDS24		Protein involved in cell separation during budding; one of two S. cerevisiae homologs (Sds23p and Sds24p) of the S. pombe Sds23 protein, which is implicated in APC/cyclosome regulation; may play an indirect role in fluid-phase endocytosis; protein abundan
YBR215W	-0.177	0.269	0.323	0.175	0.029	0.146	-0.004	0.068	0.246	0.241319	0.024046	0.174599	HPC2		Subunit of the HIR complex; HIR is a nucleosome assembly complex involved in regulation of histone gene transcription; mutants display synthetic defects with subunits of FACT, a complex that allows passage of RNA Pol II through nucleosomes
YBR216C	-0.703	-0.092	-0.494	-0.593	-0.573	-0.842	-0.827	-0.541	-0.092	0.013203	7.1e-05	0.01603	YBP1		Protein involved in cellular response to oxidative stress; required for oxidation of specific cysteine residues of transcription factor Yap1p, resulting in nuclear localization of Yap1p in response to stress; YBP1 has a paralog, YBP2, that arose from the
YBR217W	0.294	-0.014	-0.31	-0.063	-0.087	-0.164	-0.056	-0.513	-0.062	0.934843	0.364017	0.099488	ATG12	APG12	Ubiquitin-like modifier involved in autophagy and the Cvt pathway; conserved; conjugated to Atg5p to form a complex involved in Atg8p lipidation; Atg5p-Atg12p cojugate also forms a complex with Atg16p; the Atg5-Atg12/Atg16 complex binds to membranes and i
YBR218C	-0.234	-0.151	0.342	0.539	-0.243	0.059	0.08	0.28	0.234	0.922166	0.556798	0.189335	PYC2	pyruvate carboxylase 2	Pyruvate carboxylase isoform; cytoplasmic enzyme that converts pyruvate to oxaloacetate; differentially regulated than isoform Pyc1p; mutations in the human homolog are associated with lactic acidosis; PYC2 has a paralog, PYC1, that arose from the whole g
YBR219C	<invalid>	<invalid>	-0.16	<invalid>	-0.111	-0.136	-0.679	-0.211	0.723	0.751182	0.015405	0.492281			Putative protein of unknown function; YBR219C is not an essential gene
YBR220C	-0.687	-0.596	-0.727	-0.762	-0.615	-0.555	-0.471	-0.212	-0.323	6.2e-05	0.000189	0.002852			Putative protein of unknown function; YBR220C is not an essential gene
YBR221C	-0.172	-0.062	-0.055	-0.215	-0.548	-0.422	-0.207	-0.192	-0.264	0.018043	0.00143	2.3e-05	PDB1	pyruvate dehydrogenase (acetyl-transferring) subunit E1 beta	E1 beta subunit of the pyruvate dehydrogenase (PDH) complex; PDH is an evolutionarily conserved multi-protein complex found in mitochondria
YBR222C	-0.794	-0.907	-0.902	-1.287	-0.822	-1.073	-0.477	-0.654	0.069	2.9e-05	0.000115	0.067464	PCS60	FAT2	Oxalyl-CoA synthetase; capable of catalyzing conversion of oxalate to oxalyl-CoA; catalyzes first step in pathway of oxalate degradation that functions to protect yeast from inhibitory effects of oxalate; peroxisomal protein that binds mRNA; localizes to
YBR223C	-1.126	0.376	0.553	-0.336	0.096	0.191	-0.79	0.271	0.523	0.856392	0.892194	0.996619	TDP1	tyrosyl-DNA phosphodiesterase 1	Tyrosyl-DNA phosphodiesterase I; hydrolyzes 3' and 5'-phosphotyrosyl bonds; involved in the repair of DNA lesions created by topoisomerase I and topoisomerase II; mutations in human homolog result in the neurodegenerative disease SCANI
YBR224W	<invalid>	<invalid>	-0.939	<invalid>	-0.258	0.214	0.252	-0.194	-2.637	1	0.906619	0.368565			Dubious open reading frame; unlikely to encode a functional protein, based on available experimental and comparative sequence data; partially overlaps the verified gene TDP1
YBR225W	-2.351	-0.569	-0.349	-0.981	-0.585	-0.258	-1.523	-0.254	-0.263	0.050207	0.008237	0.055009			Putative protein of unknown function; non-essential gene identified in a screen for mutants affected in mannosylphophorylation of cell wall components
YBR226C	-0.798	<invalid>	2.611	<invalid>	0.072	-0.365	0.649	0.371	<invalid>	0.688801	0.448931	0.182244			Dubious open reading frame; unlikely to encode a functional protein, based on available experimental and comparative sequence data; partially overlaps the uncharacterized ORF YBR225W
YBR227C	0.704	0.34	0.65	0.363	0.49	0.438	0.479	0.149	0.232	0.000932	6.9e-05	0.008263	MCX1		Mitochondrial matrix protein; putative ATP-binding chaperone with non-proteolytic function; similar to bacterial ClpX proteins
YBR228W	-1.571	-0.079	-0.1	-0.656	0.036	-0.225	-0.899	-0.096	0.379	0.122043	0.091941	0.433146	SLX1		Endonuclease involved in DNA recombination and repair; subunit of a complex, with Slx4p, that hydrolyzes 5' branches from duplex DNA in response to stalled or converging replication forks; function overlaps with that of Sgs1p-Top3p
YBR229C	-0.374	-0.212	-0.253	-0.249	-0.541	-0.295	-0.166	-0.207	0.112	0.005073	0.007945	0.272636	ROT2	GLS2	Glucosidase II catalytic subunit; required for normal cell wall synthesis; mutations in rot2 suppress tor2 mutations, and are synthetically lethal with rot1 mutations
YBR230C	-0.067	-0.907	-1.149	-0.936	-1.633	-0.772	0.061	-0.537	-0.06	0.052727	0.005852	0.390216	OM14		Integral mitochondrial outer membrane protein; abundance is decreased in cells grown in glucose relative to other carbon sources; appears to contain 3 alpha-helical transmembrane segments; ORF encodes a 97-basepair intron
YBR231C	0.038	0.22	0.721	-0.024	0.438	0.467	0.144	0.199	0.064	0.055385	0.039662	0.057342	SWC5	AOR1	Component of the SWR1 complex; complex exchanges histone variant H2AZ (Htz1p) for chromatin-bound histone H2A; protein abundance increases in response to DNA replication stress; relocalizes to the cytosol in response to hypoxia
YBR232C	<invalid>	<invalid>	2.487	<invalid>	-0.143	-0.167	<invalid>	0.047	-1.329	1	0.150689	0.464923			Dubious open reading frame; unlikely to encode a functional protein, based on available experimental and comparative sequence data
YBR233W	0.95	0.359	0.791	0.684	0.021	0.192	0.832	0.234	0.175	0.001613	0.089018	0.031899	PBP2	HEK1	RNA binding protein; has similarity to mammalian heterogeneous nuclear RNP K protein, involved in the regulation of telomere position effect and telomere length; relative distribution to the nucleus increases upon DNA replication stress
YBR233W-A	0.207	-0.163	-0.201	<invalid>	0.024	-0.04	-0.095	-0.007	-0.036	0.781724	0.959452	0.683809	DAD3		Essential subunit of the Dam1 complex (aka DASH complex); complex couples kinetochores to the force produced by MT depolymerization thereby aiding in chromosome segregation; is transferred to the kinetochore prior to mitosis
YBR234C	0.753	0.22	0.614	-0.043	-0.301	0.061	0.009	-0.013	-0.056	0.029304	0.565398	0.890426	ARC40		Subunit of the ARP2/3 complex; ARP2/3 is required for the motility and integrity of cortical actin patches
YBR235W	0.497	0.634	0.827	-0.345	-0.473	-0.109	-0.563	-0.181	0.253	0.000262	0.007555	0.32857	VHC1		Vacuolar membrane cation-chloride cotransporter (CCC); likely mediates K+ and Cl- cotransport into the vacuole; has a role in potassium homeostasis and salt tolerance; similar to mammalian electroneutral Na(+)-(K+)-C1- cotransporter family
YBR236C	0.41	0.183	0.172	0.136	0.309	0.077	0.468	0.137	0.052	0.038927	0.071153	0.089862	ABD1		Methyltransferase; catalyzes the transfer of a methyl group from S-adenosylmethionine to the GpppN terminus of capped mRNA; nuclear protein that relocalizes to the cytosol in response to hypoxia
YBR237W	-0.511	-0.257	-0.288	-0.433	0.014	-0.214	-0.255	-0.09	0.205	0.000982	0.060529	0.622951	PRP5	DEAD-box RNA helicase PRP5|RNA5	RNA helicase in the DEAD-box family; necessary for prespliceosome formation, bridges U1 and U2 snRNPs and enables stable U2 snRNP association with intron RNA
YBR238C	-0.978	-0.884	-0.182	0.179	1.351	0.363	0.469	0.185	-0.709	0.009864	0.043972	0.938171			Mitochondrial membrane protein; not required for respiratory growth but causes a synthetic respiratory defect in combination with rmd9 mutations; transcriptionally up-regulated by TOR; deletion increases life span; YBR238C has a paralog, RMD9, that arose
YBR239C	-1.916	-1.044	-1.036	-0.74	-0.363	-0.479	-0.679	-0.21	-0.172	0.000863	0.000928	0.020104	ERT1		Transcriptional regulator of nonfermentable carbon utilization; GFP-fusion protein localizes to cytoplasm, nucleus; null mutation affects periodicity of transcriptional and metabolic oscillation; plays role in restricting Ty1 transposition
YBR240C	0.281	0.355	0.28	0.426	0.079	0.014	-0.234	-0.068	0.049	9.9e-05	0.111648	0.194043	THI2	phoF|PHO6	Transcriptional activator of thiamine biosynthetic genes; interacts with regulatory factor Thi3p to control expression of thiamine biosynthetic genes with respect to thiamine availability; acts together with Pdc2p to respond to thiaminediphosphate demand,
YBR241C	-0.68	0.05	0.382	-0.772	-0.869	-0.477	-1.326	-0.151	0.832	0.698627	0.000655	0.61001			Putative transporter, member of the sugar porter family; green fluorescent protein (GFP)-fusion protein localizes to the vacuolar membrane; YBR241C is not an essential gene; YBR241C has a paralog, VPS73, that arose from the whole genome duplication
YBR242W	0.262	-0.527	-0.809	-0.491	-0.08	-0.457	0.305	-0.29	-0.468	0.141097	0.009987	0.360007			Putative protein of unknown function; green fluorescent protein (GFP)-fusion protein localizes to the cytoplasm and nucleus; YBR242W is not an essential gene; YBR242W has a paralog, YGL101W, that arose from the whole genome duplication
YBR243C	0.299	0.834	0.678	0.523	-0.092	0.42	0.264	0.566	0.207	0.002244	0.081708	0.007439	ALG7	UDP-N-acetylglucosamine--dolichyl-phosphate N-acetylglucosaminephosphotransferase|TUR1	UDP-N-acetyl-glucosamine-1-P transferase; transfers Glc-Nac-P from UDP-GlcNac to Dol-P in the ER in the first step of the dolichol pathway of protein asparagine-linked glycosylation; inhibited by tunicamycin
YBR244W	0.093	-0.294	-0.455	-0.195	-0.247	-0.425	-0.025	-0.456	-0.442	0.105499	0.013798	0.056352	GPX2	glutathione peroxidase GPX2|AMI1	Phospholipid hydroperoxide glutathione peroxidase; protects cells from phospholipid hydroperoxides and nonphospholipid peroxides during oxidative stress; induced by glucose starvation; protein abundance increases in response to DNA replication stress
YBR245C	0.172	0.274	0.462	-0.121	0.224	0.183	0.213	0.316	0.114	0.006935	0.278179	0.008989	ISW1	chromatin-remodeling ATPase ISW1|SGN2	ATPase subunit of imitation-switch (ISWI) class chromatin remodelers; ATPase; forms a complex with Ioc3p (Isw1a), and a complex with Ioc2p and Ioc4p (Isw1b); Isw1a and Isw1b have partially overlapping and distinct roles, Isw1a involved in repression of tr
YBR246W	0.82	0.452	0.329	0.266	0.315	0.116	0.368	0.176	0.139	0.002357	0.002364	0.009002	RRT2	DPH7|diphthamide synthase|ERE1	Protein required for last step of diphthamide biosynthesis; deletion leads to resistance to sordarin and accumulation of diphthine; WD40 domain-containing protein involved in endosomal recycling; forms a complex with Rtt10p that functions in the retromer-
YBR247C	0.311	-0.066	0.424	0.93	2.155	1.145	1.104	0.869	0.022	0.068216	0.002097	0.026599	ENP1	MEG1	Protein associated with U3 and U14 snoRNAs; required for pre-rRNA processing and 40S ribosomal subunit synthesis; localized in the nucleus and concentrated in the nucleolus
YBR248C	1.5	0.635	1.308	1.442	1.222	1.117	2.007	1.095	0.825	0.001097	2.4e-05	0.002357	HIS7	imidazoleglycerol-phosphate synthase	Imidazole glycerol phosphate synthase; glutamine amidotransferase:cyclase that catalyzes the fifth step of histidine biosynthesis and also produces 5-aminoimidazole-4-carboxamide ribotide (AICAR), a purine precursor
YBR249C	-0.326	-1.029	-0.516	-0.188	-0.188	-0.14	0.739	-0.096	-0.42	0.012116	0.02391	0.754503	ARO4	3-deoxy-7-phosphoheptulonate synthase ARO4	3-deoxy-D-arabino-heptulosonate-7-phosphate (DAHP) synthase; catalyzes the first step in aromatic amino acid biosynthesis and is feedback-inhibited by tyrosine or high concentrations of phenylalanine or tryptophan; relative distribution to the nucleus inc
YBR250W	-0.169	0.022	0.179	-0.436	0.183	-0.16	-0.378	-0.244	-0.07	0.936142	0.332235	0.019351	SPO23		Protein of unknown function; associates with meiosis-specific protein Spo1p
YBR251W	0.935	0.505	-0.044	0.187	0.04	-0.162	0.242	-0.062	-0.123	0.052862	0.764584	0.824911	MRPS5	mitochondrial 37S ribosomal protein MRPS5	Mitochondrial ribosomal protein of the small subunit
YBR252W	1.46	0.461	0.182	0.568	0.194	0.448	0.876	0.292	-0.321	0.040112	0.00303	0.267676	DUT1	bifunctional dITP/dUTP diphosphatase	deoxyuridine triphosphate diphosphatase (dUTPase); catalyzes hydrolysis of dUTP to dUMP and PPi, thereby preventing incorporation of uracil into DNA during replication; critical for the maintenance of genetic stability; also has diphosphatase activity on
YBR253W	0.467	0.58	0.064	-0.3	0.087	0.132	0.052	-0.234	0.013	0.017225	0.788152	0.46719	SRB6	MED22	Subunit of the RNA polymerase II mediator complex; associates with core polymerase subunits to form the RNA polymerase II holoenzyme; essential for transcriptional regulation
YBR254C	-0.844	0.119	0.226	0.475	0.445	0.009	-0.06	0.051	-0.028	0.496647	0.025194	0.831718	TRS20		Component of the transport protein particle (TRAPP) complex; mutation of conserved residues leads to defects in endocytic recycling and a block in sporulation/meiosis; TRAPP mediates mediates vesicle docking and fusion; mutations in the human homolog caus
YBR255C-A	<invalid>	-0.927	0.109	<invalid>	-0.204	-0.284	<invalid>	-0.42	-0.425	0.574831	0.400422	0.23168			Putative protein of unknown function; may interact with respiratory chain complexes III (ubiquinol-cytochrome c reductase) or IV (cytochrome c oxidase); identified by sequence comparison with hemiascomycetous yeast species
YBR255W	0.125	0.542	0.67	0.382	0.527	0.278	-0.025	0.165	0.525	0.016279	0.003256	0.115416	MTC4		Protein of unknown function; required for normal growth rate at 15 degrees C; green fluorescent protein (GFP)-fusion protein localizes to the cytoplasm in a punctate pattern; mtc4 is synthetically sick with cdc13-1
YBR256C	0.342	-0.036	-0.102	0.675	-0.089	0.172	0.314	0.091	0.071	0.566429	0.143591	0.05391	RIB5	riboflavin synthase	Riboflavin synthase; catalyzes the last step of the riboflavin biosynthesis pathway
YBR257W	0.652	-0.042	0.089	0.464	0.44	0.541	0.985	0.436	0.24	0.198846	0.001652	0.015684	POP4		Subunit of both RNase MRP and nuclear RNase P; RNase MRP cleaves pre-rRNA, while nuclear RNase P cleaves tRNA precursors to generate mature 5' ends and facilitates turnover of nuclear RNAs; binds to the RPR1 RNA subunit in RNase P
YBR258C	0.793	0.279	0.215	0.146	0.13	-0.101	0.193	-0.244	0.027	0.014521	0.321391	0.936709	SHG1	CPS15	Subunit of the COMPASS (Set1C) complex; COMPASS methylates histone H3 on lysine 4 and is required in transcriptional silencing near telomeres
YBR259W	-1.142	-0.379	-0.056	-0.135	0.08	-0.114	-0.141	0.179	-1.026	0.060282	0.500337	0.297127			Protein of unknown function; YBR259W is not an essential gene; forms cytoplasmic foci upon DNA replication stress
YBR260C	-0.63	0.043	0.135	-0.041	-0.069	-0.359	-0.385	-0.114	-0.058	0.390749	0.09548	0.054355	RGD1		GTPase-activating protein (RhoGAP) for Rho3p and Rho4p; possibly involved in control of actin cytoskeleton organization
YBR261C	0.785	-0.057	0.418	0.332	0.654	0.409	0.832	0.211	0.011	0.059471	0.000819	0.089803	TAE1	NTM1	AdoMet-dependent proline methyltransferase; catalyzes the dimethylation of ribosomal proteins Rpl12 and Rps25 at N-terminal proline residues; has a role in protein synthesis; fusion protein localizes to the cytoplasm
YBR262C	0.907	0.513	0.377	0.15	0.292	0.268	0.393	0.104	-0.138	0.002266	0.000705	0.282126	AIM5	MCS12|FMP51	Mitochondrial inner membrane protein; subunit of the mitochondrial inner membrane organizing system (MitOS, MICOS, or MINOS), a scaffold-like structure on the intermembrane space side of the inner membrane which has a role in the maintenance of crista jun
YBR263W	-0.788	-0.246	-0.297	-0.278	-0.053	-0.134	-0.353	0.125	-0.087	0.011266	0.018314	0.29231	SHM1	glycine hydroxymethyltransferase SHM1|TMP3|SHMT1	Mitochondrial serine hydroxymethyltransferase; converts serine to glycine plus 5,10 methylenetetrahydrofolate; involved in generating precursors for purine, pyrimidine, amino acid, and lipid biosynthesis; reverse reaction generates serine
YBR264C	1.147	0.774	0.778	0.493	-0.025	0.177	0.587	0.224	0.403	0.000132	0.140035	0.003	YPT10		Rab family GTP-binding protein; contains the PEST signal sequence specific for proteolytic enzymes; may be involved in vesicular transport; overexpression leads to accumulation of Golgi-like cisternae with budding vesicles
YBR265W	0.211	0.428	0.443	-0.033	0.1	0.394	0.22	0.28	-0.001	0.002951	0.206016	0.087384	TSC10	3-dehydrosphinganine reductase	3-ketosphinganine reductase; catalyzes the second step in phytosphingosine synthesis, essential for growth in the absence of exogenous dihydrosphingosine or phytosphingosine, member of short chain dehydrogenase/reductase protein family
YBR266C	1.473	2.085	0.781	0.949	0.566	0.414	0.911	0.264	-1.074	0.040698	0.056027	0.531985	SLM6		Protein with a potential role in actin cytoskeleton organization; gene exhibits synthetic genetic interaction with MSS4 encoding phosphatidylinositol 4-phosphate kinase
YBR267W	0.544	0.021	0.429	0.624	1.962	1.311	1.416	1.015	0.165	0.022505	0.003227	0.014	REI1		Cytoplasmic pre-60S factor; required for the correct recycling of shuttling factors Alb1, Arx1 and Tif6 at the end of the ribosomal large subunit biogenesis; involved in bud growth in the mitotic signaling network
YBR268W	0.567	0.278	-0.271	-0.312	0.103	-0.206	-0.143	-0.375	-0.301	0.324892	0.22026	0.012379	MRPL37	mitochondrial 54S ribosomal protein YmL37|YmL37	Mitochondrial ribosomal protein of the large subunit
YBR269C	0.166	0.209	0.456	-0.336	-0.308	-0.144	-0.1	0.033	0.309	0.022035	0.024058	0.380583	FMP21		Putative protein of unknown function; the authentic, non-tagged protein is detected in highly purified mitochondria in high-throughput studies
YBR270C	-0.31	0.05	-0.186	-0.712	-0.72	-0.36	-1.033	-0.6	0.012	0.110654	0.000609	0.038012	BIT2		Subunit of TORC2 membrane-associated complex; involved in regulation of actin cytoskeletal dynamics during polarized growth and cell wall integrity; interacts with Slm1p and Slm2p, homologous PH domain-containing TORC2 substrates; BIT2 has a paralog, BIT6
YBR271W	0.853	0.462	0.824	1.022	1.427	0.986	0.999	0.675	0.512	0.007938	0.000529	0.004528	EFM2		S-adenosylmethionine-dependent methyltransferase; methylates translation elongation factors EF2 (Eft1p and Eft2p) and EF3A (Yef3p); belongs to the seven beta-strand family; green fluorescent protein (GFP)-fusion protein localizes to the cytoplasm; predict
YBR272C	-0.337	0.385	0.16	-0.172	-0.152	-0.135	-0.724	-0.028	0.28	0.632796	0.00047	0.440363	HSM3		Proteasome-interacting protein; involved in the assembly of the base subcomplex of the 19S proteasomal regulatory particle (RP); involved in DNA mismatch repair during slow growth; weak similarity to Msh1p; related to human 19S subunit S5b; structural stu
YBR273C	-0.783	-0.227	-0.252	-0.237	-0.108	-0.138	-0.772	-0.22	0	0.016697	0.002452	0.075614	UBX7	CUI3	UBX (ubiquitin regulatory X) domain-containing protein; interacts with Cdc48p; UBX7 has a paralog, UBX6, that arose from the whole genome duplication
YBR274W	-0.388	-0.11	-0.29	-0.637	-0.13	-0.427	-0.766	-0.408	-0.147	0.024762	0.013247	0.027045	CHK1		Serine/threonine kinase and DNA damage checkpoint effector; mediates cell cycle arrest via phosphorylation of Pds1p; phosphorylated by checkpoint signal transducer Mec1p; homolog of S. pombe and mammalian Chk1 checkpoint kinase
YBR275C	-0.77	0.033	0.032	-0.206	-0.151	0.134	0.012	0.692	0.385	0.229765	0.334963	0.033194	RIF1		Protein that binds to the Rap1p C-terminus; acts synergistically with Rif2p to help control telomere length and establish telomeric silencing; deletion results in telomere elongation
YBR276C	0.268	0.515	0.584	-0.338	0.05	0.09	-0.21	0.217	0.174	0.002253	0.496573	0.533232	PPS1		Protein phosphatase; has specificity for serine, threonine, and tyrosine residues; has a role in the DNA synthesis phase of the cell cycle
YBR277C	1.066	0.081	0.333	<invalid>	-0.039	-0.193	3.033	-0.082	-2.652	0.254484	0.187989	0.965923			Dubious open reading frame; unlikely to encode a functional protein, based on available experimental and comparative sequence data; partially overlaps the verified gene YBR278W
YBR278W	0.359	0.603	0.944	-1.849	-0.092	-0.056	-0.055	-0.126	-0.36	0.236499	0.297788	0.130737	DPB3		Third-largest subunit of DNA polymerase II (DNA polymerase epsilon); required to maintain fidelity of chromosomal replication and also for inheritance of telomeric silencing; stabilizes the interaction of Pol epsilon with primer-template DNA, positively a
YBR279W	0.572	0.156	0.44	-0.182	0.25	0.025	0.511	0.213	0.28	0.009014	0.728946	0.008517	PAF1		Component of the Paf1p complex involved in transcription elongation; binds to and modulates the activity of RNA polymerases I and II; required for expression of a subset of genes, including cell cycle-regulated genes; involved in SER3 repression by helpin
YBR280C	-0.968	-0.24	-0.467	-0.801	-1.598	-0.931	-1.252	-0.609	0.159	0.009456	0.000923	0.080405	SAF1	SCF ubiquitin ligase complex subunit SAF1	F-Box protein involved in proteasome-dependent degradation of Aah1p; involved in proteasome-dependent degradation of Aah1p during entry of cells into quiescence; interacts with Skp1
YBR281C	0.319	-0.24	-0.16	-0.427	-0.696	-0.322	-0.422	-0.338	-0.651	0.816061	0.001652	0.000632	DUG2	glutamine amidotransferase subunit DUG2	Component of glutamine amidotransferase (GATase II); forms a complex with Dug3p to degrade glutathione (GSH) and other peptides containing a gamma-glu-X bond in an alternative pathway to GSH degradation by gamma-glutamyl transpeptidase (Ecm38p)
YBR282W	1.115	0.807	0.569	0.292	0.46	0.168	0.484	0.086	-0.059	0.000455	0.002668	0.159055	MRPL27	mitochondrial 54S ribosomal protein YmL27|YmL27	Mitochondrial ribosomal protein of the large subunit; homolog of human Bcl-2 interacting protein BMRP
YBR283C	-0.121	-0.176	-0.476	-0.126	-0.015	-0.374	-0.392	-0.374	-0.329	0.017529	0.06716	2e-05	SSH1		Subunit of the Ssh1 translocon complex; Sec61p homolog involved in co-translational pathway of protein translocation; not essential
YBR284W	-1.188	0.143	-0.4	-0.715	-0.508	-0.419	-1.437	-0.618	-0.507	0.109753	0.000943	0.006205		metallo-dependent hydrolase superfamily protein	Putative metallo-dependent hydrolase superfamily protein; similar to AMP deaminases but lacks key catalytic residues and does not rescue purine nucleotide metabolic defect of quadruple aah1 ade8 amd1 his1 mutant; null mutant exhibits longer telomeres, alt
YBR285W	1.16	0.272	-0.1	0.244	-1.277	-0.102	0.237	-0.24	0.477	0.127123	0.251766	0.300434			Putative protein of unknown function; YBR285W is not an essential gene
YBR286W	0.092	-0.023	0.192	-0.332	-1.002	-0.373	-0.377	-0.229	0.162	0.379273	0.025357	0.341602	APE3	APY1	Vacuolar aminopeptidase Y; processed to mature form by Prb1p
YBR287W	-2.535	-0.688	-0.856	-1.545	-0.033	0.265	-1.924	0.01	0.227	0.015191	0.273909	0.251818		ZSP1	Protein of unknown function; green fluorescent protein (GFP)-fusion protein localizes to the ER; YBR287W is not an essential gene
YBR288C	0.551	0.285	0.321	0.39	0.481	0.784	0.512	0.254	0.117	0.001357	0.000775	0.012287	APM3	YKS6	Mu3-like subunit of the clathrin associated protein complex (AP-3); functions in transport of alkaline phosphatase to the vacuole via the alternate pathway
YBR289W	0.58	0.016	0.273	-0.021	-0.023	-0.009	0.292	0.131	0.069	0.082046	0.857275	0.149601	SNF5	TYE4|SWI10|HAF4	Subunit of the SWI/SNF chromatin remodeling complex; involved in transcriptional regulation; functions interdependently in transcriptional activation with Snf2p and Snf6p; relocates to the cytosol under hypoxic conditions
YBR290W	0.219	0.251	-0.106	-0.421	-0.183	-0.039	0.119	-0.15	0.013	0.204759	0.032571	0.952369	BSD2		Heavy metal ion homeostasis protein; facilitates trafficking of Smf1p and Smf2p metal transporters to the vacuole where they are degraded, controls metal ion transport, prevents metal hyperaccumulation, functions in copper detoxification
YBR291C	0.735	-0.31	-0.193	0.186	-0.282	0.1	1.072	0.402	-0.587	0.72959	0.989944	0.386698	CTP1		Mitochondrial inner membrane citrate transporter; member of the mitochondrial carrier family
YBR292C	0.791	-0.178	0.465	-0.817	0.077	0.182	-0.362	-0.265	-0.084	0.32233	0.508292	0.056529			Dubious open reading frame; unlikely to encode a functional protein, based on available experimental and comparative sequence data; YBR292C is not an essential gene
YBR293W	-1.353	-0.959	-0.678	-0.802	-0.475	-0.403	-0.72	-0.467	-0.141	0.000491	0.00136	0.009296	VBA2		Permease of basic amino acids in the vacuolar membrane
YBR294W	0.08	0.49	0.41	-0.601	-2.594	-0.445	-1.154	-0.225	-0.085	0.012937	0.039654	0.070653	SUL1	SFP2	High affinity sulfate permease of the SulP anion transporter family; sulfate uptake is mediated by specific sulfate transporters Sul1p and Sul2p, which control the concentration of endogenous activated sulfate intermediates
YBR295W	-0.846	0.051	-0.157	-0.356	-0.588	-0.473	-0.662	0.036	-0.08	0.143682	0.001478	0.191418	PCA1	cation-transporting P-type ATPase PCA1|PAY2|CAD2	Cadmium transporting P-type ATPase; may also have a role in copper and iron homeostasis; stabilized by Cd binding, which prevents ubiquitination; S288C and other lab strains contain a G970R mutation which eliminates Cd transport function
YBR296C	-1.943	-1.34	-1.274	-1.161	-1.218	-0.544	0.254	-0.146	-0.839	0.000131	0.000856	0.283727	PHO89	ITN1	Na+/Pi cotransporter, active in early growth phase; similar to phosphate transporters of Neurospora crassa; transcription regulated by inorganic phosphate concentrations and Pho4p; mutations in related human transporter genes hPit1 and hPit2 are associate
YBR297W	-0.633	-0.284	-0.453	-0.471	-0.507	-0.335	-0.675	-0.587	-0.255	0.00262	5.5e-05	0.001595	MAL33	MALR|MAL3R	MAL-activator protein; part of complex locus MAL3; nonfunctional in genomic reference strain S288C
YBR298C	-1.608	-0.083	0.212	-0.748	-0.18	-0.045	-1.332	0.101	0.238	0.229653	0.08356	0.357426	MAL31	MALT|MAL3T	Maltose permease; high-affinity maltose transporter (alpha-glucoside transporter); encoded in the MAL3 complex locus; member of the 12 transmembrane domain superfamily of sugar transporters; functional in genomic reference strain S288C
YBR299W	-0.414	0.29	0.481	0.23	0.325	0.477	0.647	0.418	0.153	0.536982	0.009571	0.013597	MAL32	MALS|MAL3S	Maltase (alpha-D-glucosidase); inducible protein involved in maltose catabolism; encoded in the MAL3 complex locus; functional in genomic reference strain S288C; hydrolyzes the disaccharides maltose, turanose, maltotriose, and sucrose
YBR300C	0.957	<invalid>	0.255	2.479	-0.033	0.113	0.349	0.057	-0.463	0.214478	0.350036	0.937276			Dubious open reading frame; unlikely to encode a functional protein, based on available experimental and comparative sequence data; partially overlaps the verified gene YBR301W; YBR300C is not an essential gene
YBR301W	-0.241	-0.136	-0.387	-0.536	0.294	-0.138	-0.905	-0.353	-0.237	0.007435	0.469007	0.016664	PAU24	DAN3	Cell wall mannoprotein; has similarity to Tir1p, Tir2p, Tir3p, and Tir4p; member of the seripauperin multigene family encoded mainly in subtelomeric regions; expressed under anaerobic conditions, completely repressed during aerobic growth
YBR302C	-0.508	-0.348	-0.33	-1.062	-0.311	-0.333	-0.674	-0.578	0.109	0.044807	0.035015	0.126319	COS2		Protein of unknown function; member of the DUP380 subfamily of conserved, often subtelomerically-encoded proteins
YCL001W	0.464	0.085	-0.355	-0.061	-0.362	-0.159	0.093	-0.23	-0.275	0.693701	0.026134	0.150242	RER1		Protein involved in retention of membrane proteins; including Sec12p, in the ER; localized to Golgi; functions as a retrieval receptor in returning membrane proteins to the ER
YCL001W-A	<invalid>	0.203	0.23	<invalid>	-0.149	0.122	-1.517	-0.346	0.541	0.61213	0.908356	0.809408			Putative protein of unknown function; YCL001W-A gene has similarity to DOM34 and is present in a region duplicated between chromosomes XIV and III
YCL001W-B	-2.286	-0.596	0.067	<invalid>	-0.14	0.148	<invalid>	0.145	0.103	0.305257	0.971417	0.228165			Putative protein of unknown function; present in a region duplicated between chromosomes XIV and III; YCL001W-B has a paralog, DOM34, that arose from the whole genome duplication
YCL002C	-0.16	0.268	-0.139	0.028	0.102	0.129	0.094	-0.14	0.056	0.912697	0.009533	0.955888			Putative protein of unknown function; YCL002C is not an essential gene
YCL004W	-0.073	0.368	0.101	-0.368	-0.174	-0.453	-0.448	-0.341	-0.1	0.169917	0.006223	0.017636	PGS1	CDP-diacylglycerol--glycerol-3-phosphate 3-phosphatidyltransferase|YCL003W|PEL1	Phosphatidylglycerolphosphate synthase; catalyzes the synthesis of phosphatidylglycerolphosphate from CDP-diacylglycerol and sn-glycerol 3-phosphate in the first committed and rate-limiting step of cardiolipin biosynthesis
YCL005W	0.191	0.007	-0.113	-0.036	-0.249	-0.145	-0.139	-0.113	0.1	0.718661	0.060424	0.432671	LDB16		Protein of unknown function; null mutants have decreased net negative cell surface charge; GFP-fusion protein expression is induced in response to the DNA-damaging agent MMS; native protein is detected in purified mitochondria
YCL007C	1.118	0.956	0.385	0.181	-0.141	-0.062	0.852	0.112	0.078	0.003093	0.927811	0.13777		CWH36	Dubious open reading frame; unlikely to encode a functional protein, based on available experimental and comparative sequence data; overlaps verified ORF YCL005W-A; mutations in YCL007C were thought to confer sensitivity to calcofluor white, but this phen
YCL008C	-0.447	-0.181	0.216	-0.284	-0.357	0.006	-0.35	-0.014	0.363	0.345296	0.104026	0.997873	STP22	VPL15|VPS23	Component of the ESCRT-I complex; ESCRT-I is involved in ubiquitin-dependent sorting of proteins into the endosome; homologous to the mouse and human Tsg101 tumor susceptibility gene; mutants exhibit a Class E Vps phenotype
YCL009C	0.067	-0.239	1.013	-0.015	0.332	0.243	0.005	0.996	0.734	0.309584	0.152825	0.036771	ILV6	acetolactate synthase regulatory subunit	Regulatory subunit of acetolactate synthase; acetolactate synthase catalyzes the first step of branched-chain amino acid biosynthesis; enhances activity of the Ilv2p catalytic subunit, localizes to mitochondria
YCL010C	0.111	0.613	0.719	-0.04	0.146	0.722	0.351	0.499	0.755	0.010608	0.122258	0.001562	SGF29		Component of the HAT/Core module of the SAGA, SLIK, and ADA complexes; HAT/Core module also contains Gcn5p, Ngg1p, and Ada2p; binds methylated histone H3K4; involved in transcriptional regulation through SAGA and TBP recruitment to target promoters and H3
YCL011C	0.016	0.247	0.628	-0.02	0.403	0.571	0.252	0.501	0.528	0.079023	0.044342	0.00474	GBP2	RLF6	Poly(A+) RNA-binding protein; involved in the export of mRNAs from the nucleus to the cytoplasm; similar to Npl3p; also binds single-stranded telomeric repeat sequence in vitro; relocalizes to the cytosol in response to hypoxia; GBP2 has a paralog, HRB1,
YCL014W	-0.559	0.622	0.751	-0.142	0.091	0.294	-0.304	0.374	0.336	0.354256	0.446024	0.412882	BUD3	YCL012W	Protein involved in bud-site selection; required for axial budding pattern; localizes with septins to bud neck in mitosis and may constitute an axial landmark for next round of budding
YCL016C	-0.082	-0.29	-0.048	-0.33	-0.123	0.093	0.107	-0.177	-0.341	0.231403	0.199617	0.190745	DCC1		Subunit of a complex with Ctf8p and Ctf18p; shares some components with Replication Factor C; required for sister chromatid cohesion and telomere length maintenance
YCL017C	-0.981	0.104	0.298	-0.365	-0.03	-0.097	-0.626	0.094	0.191	0.477688	0.055919	0.516774	NFS1	SPL1	Cysteine desulfurase; involved in iron-sulfur cluster (Fe/S) biogenesis and in thio-modification of mitochondrial and cytoplasmic tRNAs; essential protein located predominantly in mitochondria
YCL018W	1.431	0.674	1.298	-0.869	-0.198	-0.502	-0.614	-0.292	0.258	0.001611	0.025819	0.314668	LEU2	3-isopropylmalate dehydrogenase	Beta-isopropylmalate dehydrogenase (IMDH); catalyzes the third step in the leucine biosynthesis pathway; can additionally catalyze the conversion of &#946;-ethylmalate into &#945;-ketovalerate
YCL021W-A	2.781	2.186	1.349	1.243	0.317	0.053	-0.706	-0.457	-0.912	0.000922	0.066246	0.000859			Putative protein of unknown function
YCL022C	2.258	<invalid>	1.904	<invalid>	0.286	-0.022	2.394	0.116	-2.199	0.190411	0.419376	0.916596			Dubious open reading frame; unlikely to encode a functional protein, based on available experimental and comparative sequence data; completely overlaps verified gene KCC4/YCL024W
YCL023C	<invalid>	2.706	1.135	0.79	0.637	-0.206	-0.67	0.061	-0.493	0.087922	0.2448	0.487992			Dubious open reading frame; unlikely to encode a functional protein, based on available experimental and comparative sequence data; partially overlaps verified ORF KCC4
YCL024W	0.584	0.428	0.434	0.616	-0.072	0.037	1.1	0.799	0.642	0.005748	0.247367	0.0892	KCC4		Protein kinase of the bud neck involved in the septin checkpoint; associates with septin proteins, negatively regulates Swe1p by phosphorylation, shows structural homology to bud neck kinases Gin4p and Hsl1p; KCC4 has a paralog, GIN4, that arose from the
YCL025C	-2.661	-4.24	-3.323	0.566	-0.331	0.606	0.282	0.496	-0.455	0.000122	0.253223	0.644106	AGP1	YCC5	Low-affinity amino acid permease with broad substrate range; involved in uptake of asparagine, glutamine, and other amino acids; expression regulated by SPS plasma membrane amino acid sensor system (Ssy1p-Ptr3p-Ssy5p); AGP1 has a paralog, GNP1, that arose
YCL026C-A	-2.208	-3.051	-2.843	0.389	-0.412	-0.462	-1.486	-0.703	-1.674	3.7e-05	0.449389	0.001151	FRM2	YCLX08C	Type II nitroreductase, using NADH as reductant; mutants are defective in fatty acid mediated repression of genes involved in fatty acid biosynthesis indicative of a role in lipid signaling; involved in the oxidative stress response; transcription inducti
YCL027C-A	0.026	-0.803	-0.644	-0.046	-0.645	-0.094	0.952	0.177	0.096	0.035322	0.109221	0.07737
YCL027W	0.957	0.017	0.387	0.633	-0.221	-0.271	-0.751	-0.557	-1.29	0.065881	0.818054	0.001667	FUS1		Membrane protein localized to the shmoo tip; required for cell fusion; expression regulated by mating pheromone; proposed to coordinate signaling, fusion, and polarization events required for fusion; potential Cdc28p substrate
YCL028W	-0.412	-0.132	-0.032	-0.378	-0.341	-0.187	-0.288	0.073	0.125	0.058452	0.000497	0.747775	RNQ1	[PIN(+)]	[PIN(+)] prion; an infectious protein conformation that is generally an ordered protein aggregate
YCL029C	-0.286	0.015	0.356	0.344	0.561	0.374	-0.029	0.194	0.07	0.822785	0.001303	0.272396	BIK1	PAC14|ARM5	Microtubule-associated protein; component of the interface between microtubules and kinetochore, involved in sister chromatid separation; essential in polyploid cells but not in haploid or diploid cells; ortholog of mammalian CLIP-170
YCL030C	-0.981	-1.425	-0.616	0.213	-1.202	-0.628	-0.193	-0.233	-0.254	0.00863	0.159402	0.292594	HIS4	trifunctional histidinol dehydrogenase/phosphoribosyl-AMP cyclohydrolase/phosphoribosyl-ATP diphosphatase	Multifunctional enzyme containing phosphoribosyl-ATP pyrophosphatase; phosphoribosyl-AMP cyclohydrolase, and histidinol dehydrogenase activities; catalyzes the second, third, ninth and tenth steps in histidine biosynthesis
YCL031C	0.011	-0.196	-0.331	-0.119	0.634	-0.021	0.037	-0.318	-0.382	0.054699	0.326972	0.044601	RRP7		Essential protein involved in rRNA processing and ribosome biogenesis; protein abundance increases in response to DNA replication stress
YCL032W	0.559	0.441	0.135	-0.124	0.089	0.125	0.074	0.037	0.281	0.00893	0.619941	0.109642	STE50		Protein involved in mating response; invasive/filamentous growth, and osmotolerance, acts as an adaptor that links G protein-associated Cdc42p-Ste20p complex to the effector Ste11p to modulate signal transduction
YCL033C	-0.001	-0.21	-0.399	-0.53	-0.498	-0.412	-0.294	-0.475	-0.031	0.096867	0.000357	0.03071	MXR2	MSRB	Methionine-R-sulfoxide reductase; involved in the response to oxidative stress; protects iron-sulfur clusters from oxidative inactivation along with MXR1; involved in the regulation of lifespan
YCL034W	0.517	0.406	0.562	-0.067	-0.612	0.248	-0.423	-0.192	0.264	0.000109	0.411742	0.441095	LSB5		Protein of unknown function; binds Las17p, which is a homolog of human Wiskott-Aldrich Syndrome protein involved in actin patch assembly and actin polymerization; may mediate disassembly of the Pan1 complex from the endocytic coat
YCL035C	-0.523	-0.62	-1.459	-0.571	-0.704	-1.311	-1.688	-1.268	-1.083	0.005885	0.002095	0.000126	GRX1		Glutathione-dependent disulfide oxidoreductase; hydroperoxide and superoxide-radical responsive, heat-stable, with active site cysteine pair; protects cells from oxidative damage; GRX1 has a paralog, GRX2, that arose from the whole genome duplication; pro
YCL036W	-0.234	-0.101	0.159	0.992	1.533	0.842	0.471	0.697	0.031	0.468672	0.000452	0.025745	GFD2	YCD6	Protein of unknown function; identified as a high-copy suppressor of a dbp5 mutation; GFD2 has a paralog, YDR514C, that arose from the whole genome duplication
YCL037C	-1.934	-0.873	-0.466	0.204	2.022	0.417	-0.559	0.55	-0.109	0.015049	0.062353	0.866573	SRO9		Cytoplasmic RNA-binding protein; associates with translating ribosomes; involved in heme regulation of Hap1p as a component of the HMC complex, also involved in the organization of actin filaments; contains a La motif; SRO9 has a paralog, SLF1, that arose
YCL038C	-1.88	-0.365	-0.744	-0.687	-0.488	-0.62	-1.535	-0.552	-0.115	0.019097	0.001099	0.043387	ATG22	AUT4	Vacuolar integral membrane protein required for efflux of amino acids; required for efflux of amino acids during autophagic body breakdown in the vacuole; null mutation causes a gradual loss of viability during starvation
YCL039W	-0.025	0.115	0.37	-0.527	-0.202	-0.225	-0.626	-0.011	0.562	0.099327	0.00679	0.913498	GID7	glucose-induced degradation complex subunit GID7|MOH2	Subunit of GID Complex that binds directly to central component Vid30p; GID complex is involved in proteasome-dependent catabolite inactivation of fructose-1,6-bisphosphatase; Gid7p contains six WD40 repeats; computational analysis suggests that Gid7p and
YCL040W	-1.369	-0.305	0.072	-0.873	-0.451	-0.197	-1.36	-0.147	0.232	0.132055	0.045247	0.247823	GLK1	glucokinase|HOR3	Glucokinase; catalyzes the phosphorylation of glucose at C6 in the first irreversible step of glucose metabolism; one of three glucose phosphorylating enzymes; expression regulated by non-fermentable carbon sources; GLK1 has a paralog, EMI2, that arose fr
YCL041C	-0.855	<invalid>	-0.197	1.067	-0.033	-0.025	0.373	-0.17	-0.378	0.206011	0.303098	0.673753			Dubious open reading frame; unlikely to encode a functional protein, based on available experimental and comparative sequence data; partially overlaps both the verified gene PDI1/YCL043C and the uncharacterized gene YCL042W
YCL042W	<invalid>	<invalid>	0.498	<invalid>	-0.118	0.067	0.096	-0.031	-1.689	0.063661	0.86122	0.475396			Putative protein of unknown function; epitope-tagged protein localizes to the cytoplasm
YCL043C	-0.424	-0.236	0.089	-0.347	-0.066	-0.098	-0.691	-0.071	-0.17	0.229853	0.227114	0.109237	PDI1	protein disulfide isomerase PDI1|TRG1|MFP1	Protein disulfide isomerase; multifunctional protein of ER lumen, essential for formation of disulfide bonds in secretory and cell-surface proteins, unscrambles non-native disulfide bonds; key regulator of Ero1p; forms complex with Mnl1p that has exomanno
YCL044C	-0.374	-0.14	-0.003	-0.64	-0.177	-0.287	-0.559	-0.15	-0.078	0.104139	0.016854	0.070345	MGR1		Subunit of the mitochondrial (mt) i-AAA protease supercomplex; i-AAA degrades misfolded mitochondrial proteins; forms a subcomplex with Mgr3p that binds to substrates to facilitate proteolysis; required for growth of cells lacking mtDNA
YCL045C	-0.393	-0.266	-0.273	-0.041	-0.185	-0.255	-0.297	-0.241	-0.117	0.000149	0.011921	0.001802	EMC1		Member of conserved endoplasmic reticulum membrane complex; involved in efficient folding of proteins in the ER; null mutant displays induction of the unfolded protein response; interacts with Gal80p; homologous to worm H17B01.4/EMC-1, fly CG2943, and hum
YCL046W	0.416	-0.594	-0.017	-0.669	-0.27	-0.321	-0.41	-0.212	<invalid>	0.849359	0.011274	0.171755			Dubious open reading frame; unlikely to encode a functional protein, based on available experimental and comparative sequence data; partially overlaps the uncharacterized ORF YCL045C
YCL047C	0.502	0.033	-0.218	0.33	0.116	0.104	0.433	0.117	0.124	0.465123	0.013126	0.023561	POF1		ATPase involved in protein quality control and filamentation pathways; interacts physically with Kss1p and suppresses the filamentation defect of a kss1 deletion; also interacts with Ubc7p
YCL048W	0.022	0.22	0.386	0.803	0.003	-0.151	-0.587	0.021	-0.172	0.027497	0.367001	0.237449	SPS22		Protein of unknown function; SPS22 has a paralog, SPS2, that arose from the whole genome duplication; redundant with Sps2p for the organization of the beta-glucan layer of the spore wall
YCL049C	-0.04	0.634	0.786	0.331	-0.577	0.253	0.386	0.482	-0.094	0.036566	0.991153	0.081491			Protein of unknown function; localizes to membrane fraction; YCL049C is not an essential gene
YCL050C	0.65	0.407	0.528	0.435	0.06	0.37	0.753	0.033	0.078	8.1e-05	0.012871	0.110352	APA1	DTP1	AP4A phosphorylase; bifunctional diadenosine 5',5'''-P1,P4-tetraphosphate phosphorylase and ADP sulfurylase involved in catabolism of bis(5'-nucleosidyl) tetraphosphates; catalyzes phosphorolysis of dinucleoside oligophosphates, cleaving substrates' alpha
YCL051W	0.158	0.023	-0.449	-0.119	-0.309	-0.36	-0.238	-0.421	-0.286	0.477277	0.002927	0.000495	LRE1		Protein involved in control of cell wall structure and stress response; overproduction confers resistance to cell-wall degrading enzymes; exhibits genetic interactions with genes involved in the cell wall integrity pathway; <br>LRE1 has a paralog, HLR1, t
YCL052C	0.359	0.338	0.044	0.122	0.042	-0.046	-0.488	-0.294	-0.019	0.014976	0.430474	0.039621	PBN1		Component of glycosylphosphatidylinositol-mannosyltransferase I; essential component; required for the autocatalytic post-translational processing of the protease B precursor Prb1p; localizes to ER in lumenal orientation; homolog of mammalian PIG-X
YCL054W	0.683	-0.289	0.074	1.007	1.989	1.31	1.462	0.695	-0.453	0.475943	0.000891	0.181326	SPB1		AdoMet-dependent methyltransferase; involved in rRNA processing and 60S ribosomal subunit maturation; methylates G2922 in the tRNA docking site of the large subunit rRNA and in the absence of snR52, U2921; suppressor of PAB1 mutants
YCL055W	0.387	-0.128	-0.353	-0.08	-0.197	-0.304	-0.408	-0.655	-0.714	0.858715	0.098226	0.003731	KAR4		Transcription factor required for response to pheromones; also required during meiosis; exists in two forms, a slower-migrating form more abundant during vegetative growth and a faster-migrating form induced by pheromone
YCL056C	1.002	0.627	0.433	0.223	0.332	0.258	0.449	-0.096	-0.042	0.00137	0.000983	0.413899	PEX34		Protein that regulates peroxisome populations; peroxisomal integral membrane protein; interacts with Pex11p, Pex25p, and Pex27p to control both constitutive peroxisome division and peroxisome morphology and abundance during peroxisome proliferation
YCL057C-A	-0.322	-0.813	-0.825	-0.802	-0.564	-0.805	-0.441	-0.641	-0.714	0.001804	9.4e-05	0.000231	MOS1	MCS10|MIO10	Mitochondrial protein essential for proper inner membrane organization; conserved component of the mitochondrial inner membrane organizing system (MICOS, MINOS, or MitOS), a scaffold-like structure on the intermembrane space side of the inner membrane whi
YCL057W	-0.311	0.077	0.151	0.083	-0.027	0.056	-0.255	-0.084	0.112	0.83712	0.688022	0.50496	PRD1		Zinc metalloendopeptidase; found in the cytoplasm and intermembrane space of mitochondria; with Cym1p, involved in degradation of mitochondrial proteins and of presequence peptides cleaved from imported proteins; protein abundance increases in response to
YCL058C	<invalid>	<invalid>	2.308	<invalid>	0.498	-0.856	<invalid>	0.04	<invalid>	1	0.725092	1	FYV5	MDF1	Protein involved in regulation of the mating pathway; binds with Matalpha2p to promoters of haploid-specific genes; required for survival upon exposure to K1 killer toxin; involved in ion homeostasis
YCL059C	0.109	-0.626	-0.774	0.185	0.554	0.275	0.694	0.088	-0.707	0.057993	0.006265	0.926837	KRR1		Nucleolar protein required for rRNA synthesis and ribosomal assembly; required for the synthesis of 18S rRNA and for the assembly of 40S ribosomal subunit; essential gene
YCL061C	0.876	0.072	0.026	0.483	-0.196	-0.026	0.023	0.116	-0.013	0.160015	0.56662	0.838649	MRC1	YCL060C	S-phase checkpoint protein required for DNA replication; interacts with and stabilizes Pol2p at stalled replication forks during stress, where it forms a pausing complex with Tof1p and is phosphorylated by Mec1p; protects uncapped telomeres; degradation o
YCL063W	0.534	0.846	0.753	0.447	0.283	0.226	0.756	0.498	-0.055	0.000943	0.004677	0.057883	VAC17	YCL062W	Phosphoprotein involved in vacuole inheritance; degraded in late M phase of the cell cycle; acts as a vacuole-specific receptor for myosin Myo2p
YCL064C	0.903	0.573	0.792	0.977	1.137	-0.568	-1.247	-1.433	-3.069	6.9e-05	0.19467	0.003375	CHA1	L-serine/L-threonine ammonia-lyase CHA1	Catabolic L-serine (L-threonine) deaminase; catalyzes the degradation of both L-serine and L-threonine; required to use serine or threonine as the sole nitrogen source, transcriptionally induced by serine and threonine
YCL065W	<invalid>	<invalid>	0.239	<invalid>	-0.026	0.095	-1.465	-0.352	<invalid>	1	0.59066	0.246663			Dubious open reading frame; unlikely to encode a functional protein, based on available experimental and comparative sequence data; overlaps HMLALPHA1
YCL066W	0.37	-0.36	-0.382	0.666	-0.252	-0.382	-0.637	-0.57	-0.913	0.544561	0.963118	0.001169	HMLALPHA1	ALPHA1	Silenced copy of ALPHA1 at HML; ALPHA1 encodes a transcriptional coactivator involved in the regulation of mating-type alpha-specific gene expression
YCL067C	0.752	0.152	0.238	0.47	-0.019	0.008	-0.206	-0.352	-0.18	0.036989	0.205162	0.014554	HMLALPHA2	ALPHA2	Silenced copy of ALPHA2 at HML; homeobox-domain protein that associates with Mcm1p in haploid cells to repress a-specific gene expression and interacts with a1p in diploid cells to repress haploid-specific gene expression
YCL068C	-0.068	0.115	0.171	-0.014	-0.013	0.007	-0.608	-0.017	0.331	0.18787	0.8038	0.598435			Putative protein of unknown function
YCL069W	1.058	<invalid>	0.218	<invalid>	0.041	-0.215	<invalid>	-0.571	<invalid>	0.251018	0.58231	0.233575	VBA3		Permease of basic amino acids in the vacuolar membrane; VBA3 has a paralog, VBA5, that arose from a segmental duplication
YCL073C	-0.748	-0.805	-1.095	-2.739	-1.301	-1.539	-1.7	-1.084	-0.369	9.8e-05	0.009	0.008777	GEX1		Proton:glutathione antiporter; localized to the vacuolar and plasma membranes; imports glutathione from the vacuole and exports it through the plasma membrane; has a role in resistance to oxidative stress and modulation of the PKA pathway; GEX1 has a para
YCL076W	<invalid>	<invalid>	-0.955	<invalid>	-0.033	0	<invalid>	0.506	0.022	1	0.879573	0.178054			Dubious open reading frame; unlikely to encode a functional protein, based on available experimental and comparative sequence data
YCR001W	<invalid>	<invalid>	0.184	<invalid>	0.181	-0.221	0.304	0.124	0.007	0.788178	0.918511	0.758543			Dubious open reading frame; unlikely to encode a functional protein, based on available experimental and comparative sequence data; YCR001W is not an essential gene
YCR002C	0.754	0.33	0.188	0.506	0.1	0.261	0.818	0.323	0.116	0.020517	0.040014	0.043101	CDC10	septin CDC10	Component of the septin ring, required for cytokinesis; septins are GTP-binding proteins that assemble into rod-like hetero-oligomers that can associate to form filaments; septin rings at the mother-bud neck act as scaffolds for recruiting cell division f
YCR003W	0.952	0.701	0.024	-0.034	0.035	-0.117	0.852	-0.018	-0.134	0.029271	0.367768	0.293981	MRPL32	mitochondrial 54S ribosomal protein YmL32|YmL32	Mitochondrial ribosomal protein of the large subunit; protein abundance increases in response to DNA replication stress
YCR004C	0.083	0.205	-0.041	0.052	-0.821	-0.159	0.029	-0.118	0.155	0.175349	0.122883	0.699981	YCP4		Protein of unknown function; has sequence and structural similarity to flavodoxins; predicted to be palmitoylated; the authentic, non-tagged protein is detected in highly purified mitochondria in high-throughput studies
YCR005C	-1.925	-1.986	-1.875	-2.385	-2.304	-1.041	0.465	-0.352	0.781	0	0.001036	0.226428	CIT2	citrate (Si)-synthase CIT2	Citrate synthase; catalyzes the condensation of acetyl coenzyme A and oxaloacetate to form citrate, peroxisomal isozyme involved in glyoxylate cycle; expression is controlled by Rtg1p and Rtg2p transcription factors; CIT2 has a paralog, CIT1, that arose f
YCR006C	-1.278	-0.351	-0.439	-0.596	-0.144	-0.165	-0.937	-0.254	-0.032	0.019265	0.029037	0.070106			Dubious open reading frame; unlikely to encode a functional protein, based on available experimental and comparative sequence data
YCR007C	0.06	-0.335	-0.358	-0.788	-0.295	-0.449	0.117	-0.29	0.079	0.067054	0.003059	0.716731			Putative integral membrane protein; member of DUP240 gene family; YCR007C is not an essential gene
YCR008W	-0.275	0.107	-0.2	-0.697	0.084	-0.233	-0.598	-0.263	0.17	0.169321	0.117464	0.165527	SAT4	HAL4	Ser/Thr protein kinase involved in salt tolerance; funtions in regulation of Trk1p-Trk2p potassium transporter; partially redundant with Hal5p; has similarity to Npr1p
YCR009C	-0.1	0.305	0.015	-0.217	0.117	-0.085	-0.348	-0.222	-0.276	0.497697	0.577427	0.010222	RVS161	SPE161|FUS7|END6	Amphiphysin-like lipid raft protein; interacts with Rvs167p and regulates polarization of the actin cytoskeleton, endocytosis, cell polarity, cell fusion and viability following starvation or osmotic stress
YCR010C	0.382	0.489	0.013	-0.208	-3.002	0.007	1.946	0.206	1.287	0.025061	0.145137	0.016608	ADY2	ATO1	Acetate transporter required for normal sporulation; phosphorylated in mitochondria; ADY2 has a paralog, ATO2, that arose from the whole genome duplication
YCR011C	-0.306	0.485	0.767	-0.087	-0.254	0.256	-0.862	-0.047	0.178	0.182068	0.797913	0.285825	ADP1	putative ATP-dependent permease ADP1	Putative ATP-dependent permease of the ABC transporter family
YCR012W	-1.681	-0.562	-0.106	-0.765	0.028	-0.762	-1.815	-0.633	-1.169	0.048696	0.045298	0.003325	PGK1	phosphoglycerate kinase	3-phosphoglycerate kinase; catalyzes transfer of high-energy phosphoryl groups from the acyl phosphate of 1,3-bisphosphoglycerate to ADP to produce ATP; key enzyme in glycolysis and gluconeogenesis
YCR013C	0.304	0.476	0.047	-0.438	0.05	-0.326	-0.438	-0.332	-0.39	0.026783	0.099032	0.054275			Dubious open reading frame; unlikely to encode a functional protein, based on available experimental and comparative sequence data; transcription of both YCR013C and the overlapping essential gene PGK1 is reduced in a gcr1 null mutant
YCR014C	-1.587	-0.446	-0.441	-1.094	-0.496	-0.596	-1.28	-0.454	-0.07	0.021312	0.002865	0.046882	POL4	POLX	DNA polymerase IV; undergoes pair-wise interactions with Dnl4p-Lif1p and Rad27p to mediate repair of DNA double-strand breaks by non-homologous end joining (NHEJ); homologous to mammalian DNA polymerase beta
YCR015C	-0.317	-0.152	-0.346	0.284	-0.029	0.286	0.134	0.043	-0.35	0.019402	0.043045	0.682172			Putative protein of unknown function; YCR015C is not an essential gene
YCR016W	0.304	-0.547	-0.311	0.678	1.293	0.833	1.216	0.549	-0.245	0.311892	0.000608	0.123591			Putative protein of unknown function; green fluorescent protein (GFP)-fusion protein localizes to the nucleolus and nucleus; predicted to be involved in ribosome biogenesis
YCR017C	0.328	0.271	0.296	-0.013	0.149	-0.027	-0.118	-0.015	0.053	2.1e-05	0.366212	0.468857	CWH43		Putative sensor/transporter protein involved in cell wall biogenesis; contains 14-16 transmembrane segments and several putative glycosylation and phosphorylation sites; null mutation is synthetically lethal with pkc1 deletion
YCR018C	1.598	<invalid>	0.334	2.41	0.269	0.322	-0.959	-0.255	<invalid>	0.108976	0.169779	0.11204	SRD1		Protein involved in the processing of pre-rRNA to mature rRNA; contains a C2/C2 zinc finger motif; srd1 mutation suppresses defects caused by the rrp1-1 mutation
YCR018C-A	<invalid>	<invalid>	0.637	<invalid>	0.175	-0.047	-2.015	-0.327	-1.956	0.052685	0.572789	0.095323			Putative protein of unknown function; encoded opposite a Ty1 LTR
YCR019W	-0.193	-0.033	-0.299	-0.416	-0.27	-0.55	-0.596	-0.434	-0.243	0.104729	0.004449	0.013305	MAK32		Protein necessary for stability of L-A dsRNA-containing particles
YCR020C	-0.066	-0.165	-0.174	-0.625	0.262	-0.235	-1.432	-0.776	-0.414	0.02166	0.290471	0.005984	PET18	HIT2	Protein of unknown function; has weak similarity to proteins involved in thiamin metabolism; expression is induced in the absence of thiamin
YCR020C-A	-0.546	0.426	-0.608	-0.114	0.2	0.022	-1.586	-0.558	-0.062	0.308661	0.565827	0.049872	MAK31	NAA38|SMX1|LSM9	Non-catalytic subunit of N-terminal acetyltransferase of the NatC type; required for replication of dsRNA virus; member of the Sm protein family
YCR020W-B	<invalid>	<invalid>	0.083	<invalid>	-0.172	-0.071	-0.036	-0.121	<invalid>	0.467699	0.245095	0.501432	HTL1		Component of the RSC chromatin remodeling complex; RSC functions in transcriptional regulation and elongation, chromosome stability, and establishing sister chromatid cohesion; involved in telomere maintenance
YCR021C	-0.614	-0.082	-0.161	-0.147	0.023	-0.821	-2.664	-1.364	-1.27	0.285905	0.29589	0.004074	HSP30	YRO1	Negative regulator of the H(+)-ATPase Pma1p; stress-responsive protein; hydrophobic plasma membrane localized; induced by heat shock, ethanol treatment, weak organic acid, glucose limitation, and entry into stationary phase
YCR022C	-0.557	-0.25	-0.695	-0.176	0.155	-0.179	-0.829	-0.244	0.105	0.006353	0.519388	0.165908			Dubious open reading frame; unlikely to encode a functional protein, based on available experimental and comparative sequence data; YCR022C is not an essential gene
YCR023C	-1.49	-0.436	-0.705	-0.428	-0.225	-0.399	-0.576	-0.15	-0.026	0.007663	0.001171	0.065878			Vacuolar membrane protein of unknown function; member of the multidrug resistance family; YCR023C is not an essential gene
YCR024C	0.018	-0.125	-0.137	-0.284	-0.351	-0.319	0.026	-0.103	-0.185	0.228162	5.9e-05	0.112677	SLM5	asparagine--tRNA ligase SLM5	Mitochondrial asparaginyl-tRNA synthetase
YCR024C-A	-2.701	-0.95	-1.607	-1.32	-0.219	-0.843	-1.835	-0.218	-0.169	0.002884	0.011117	0.0872	PMP1		Regulatory subunit for the plasma membrane H(+)-ATPase Pma1p; small single-membrane span proteolipid; forms unique helix and positively charged cytoplasmic domain that is able to specifically segregate phosphatidylserines; PMP1 has a paralog, PMP2, that a
YCR025C	-1.539	-0.526	-0.551	-1.35	-0.079	-0.515	-1.032	-0.149	0.09	0.010549	0.044971	0.156524			Dubious open reading frame; unlikely to encode a functional protein, based on available experimental and comparative sequence data; YCR025C is not an essential gene
YCR026C	0.206	0.052	0.178	0.025	0.236	0.169	0.292	0.123	-0.028	0.048579	0.057971	0.153555	NPP1		Nucleotide pyrophosphatase/phosphodiesterase; mediates extracellular nucleotide phosphate hydrolysis along with Npp2p and Pho5p; activity and expression enhanced during conditions of phosphate starvation; involved in spore wall assembly; NPP1 has a paralo
YCR027C	0.505	0.014	0.191	0.104	0.114	0.192	0.568	0.028	-0.239	0.087312	0.033289	0.496596	RHB1	RSG1	Putative Rheb-related GTPase; involved in regulating canavanine resistance and arginine uptake; member of the Ras superfamily of G-proteins
YCR028C	-2.227	-0.186	-0.224	-0.877	-0.064	-0.017	-1.171	0.21	0.431	0.097433	0.144465	0.606939	FEN2		Plasma membrane H+-pantothenate symporter; confers sensitivity to the antifungal agent fenpropimorph; relocalizes from vacuole to cytoplasm upon DNA replication stress
YCR028C-A	0.983	0.487	0.009	-0.066	0.101	0.097	0.458	0.136	0.063	0.040513	0.317118	0.036674	RIM1		ssDNA-binding protein essential for mitochondrial genome maintenance; involved in mitochondrial DNA replication
YCR030C	-0.571	-0.035	-0.112	-0.694	-0.707	-0.73	-0.755	-0.306	0.066	0.096782	9e-06	0.083252	SYP1	YCR029C-A	Protein of unknown function involved in endocytic site formation; may regulate assembly and disassembly of the septin ring; colocalizes and interacts with septin subunits; potential role in actin cytoskeletal organization
YCR031C	-0.751	-0.877	-1.038	-0.193	0.273	-0.066	-0.15	-0.038	-0.625	1.7e-05	0.960545	0.068486	RPS14A	ribosomal 40S subunit protein S14A|S11|rp59A|S14A|RPL59|CRY1	Protein component of the small (40S) ribosomal subunit; required for ribosome assembly and 20S pre-rRNA processing; mutations confer cryptopleurine resistance; homologous to mammalian ribosomal protein S14 and bacterial S11; RPS14A has a paralog, RPS14B,
YCR032W	-0.308	-0.349	-0.113	-0.582	-0.055	-0.141	-0.119	-0.09	0.198	0.005401	0.056946	0.959971	BPH1		Protein homologous to Chediak-Higashi syndrome and Beige proteins; both of which are implicated in disease syndromes in human and mouse, respectively, due to defective lysosomal trafficking; mutant phenotype and genetic interactions suggest a role in prot
YCR033W	-0.647	-0.277	-0.124	-0.644	-0.138	-0.477	-0.362	-0.111	-0.01	0.022547	0.008946	0.082167	SNT1		Subunit of the Set3C deacetylase complex; interacts directly with the Set3C subunit, Sif2p; putative DNA-binding protein; mutant has increased aneuploidy tolerance; relocalizes to the cytosol in response to hypoxia
YCR034W	0.202	-0.276	-0.497	0.535	0.11	0.347	0.867	0.337	-0.454	0.209503	0.008126	0.351905	FEN1	fatty acid elongase FEN1|VBM2|GNS1|ELO2	Fatty acid elongase, involved in sphingolipid biosynthesis; acts on fatty acids of up to 24 carbons in length; mutations have regulatory effects on 1,3-beta-glucan synthase, vacuolar ATPase, and the secretory pathway; FEN1 has a paralog, ELO1, that arose
YCR035C	0.408	0.081	0.42	0.57	1	0.695	0.968	0.384	0.359	0.007991	0.000329	0.006249	RRP43		Exosome non-catalytic core component; involved in 3'-5' RNA processing and degradation in both the nucleus and the cytoplasm; has similarity to E. coli RNase PH and to human hRrp43p (OIP2, EXOSC8); protein abundance increases in response to DNA replicatio
YCR036W	-0.029	0.168	0.205	0.07	0.207	0.321	0.529	0.192	0.103	0.095423	0.007739	0.028263	RBK1		Putative ribokinase
YCR037C	-0.76	-0.334	-0.4	-0.396	-0.122	-0.239	-0.442	-0.133	-0.427	0.002734	0.010105	0.005327	PHO87		Low-affinity inorganic phosphate (Pi) transporter; acts upstream of Pho81p in regulation of the PHO pathway; expression is independent of Pi concentration and Pho4p activity; contains 12 membrane-spanning segments; PHO87 has a paralog, PHO90, that arose f
YCR038C	-0.369	-0.047	-0.058	-0.212	-0.455	-0.3	-0.537	-0.306	-0.035	0.066718	0.00127	0.024731	BUD5		GTP/GDP exchange factor for Rsr1p (Bud1p); required for both axial and bipolar budding patterns; mutants exhibit random budding in all cell types
YCR038W-A	<invalid>	<invalid>	1.144	1.177	0.073	0.116	<invalid>	0.265	0.028	0.185284	0.23819	0.495451			Dubious open reading frame; unlikely to encode a functional protein, based on available experimental and comparative sequence data; completely overlaps the verified gene BUD5/YCR038C; identified by homology with hemiascomycetous yeast species
YCR039C	0.83	0.187	0.169	0.511	0.089	0.036	-0.175	-0.429	-0.16	0.041078	0.094703	0.015362	MATALPHA2	ALPHA2	Homeobox-domain protein; with Mcm1p, represses a-specific genes in haploids; acts with A1p to repress transcription of haploid-specific genes in diploids; one of two genes encoded by the MATalpha mating type cassette
YCR040W	0.367	-0.378	-0.383	0.7	-0.304	-0.435	-0.703	-0.633	-0.934	0.484354	0.95848	0.000315	MATALPHA1	ALPHA1	Transcriptional co-activator that regulates mating-type-specific genes; targets the transcription factor Mcm1p to the promoters of alpha-specific genes; one of two genes encoded by the MATalpha mating type cassette
YCR041W	0.422	-0.223	-0.306	0.627	-0.213	-0.341	-0.517	-0.46	-0.819	0.818624	0.906257	0.000886			Dubious open reading frame; unlikely to encode a functional protein, based on available experimental and comparative sequence data
YCR042C	-0.066	-0.257	-0.219	-0.521	-0.104	-0.104	0.068	0.071	0.144	0.037928	0.052124	0.038228	TAF2	TafII150|TSM1|TAF150	TFIID subunit (150 kDa); involved in RNA polymerase II transcription initiation
YCR043C	0.732	-0.087	-0.286	0.103	0.136	0.268	0.471	-0.192	-0.793	0.586546	0.071287	0.502921			Putative protein of unknown function; green fluorescent protein (GFP)-fusion protein localizes to the Golgi apparatus; YCR043C is not an essential gene
YCR044C	-0.744	-0.016	0.013	0.15	0.354	0.217	-0.56	-0.093	-0.095	0.173886	0.003237	0.054839	PER1	COS16	Protein of the endoplasmic reticulum; required for GPI-phospholipase A2 activity that remodels the GPI anchor as a prerequisite for association of GPI-anchored proteins with lipid rafts; functionally complemented by human ortholog PERLD1
YCR045C	-0.903	-0.782	-0.574	0.096	-0.323	-0.353	-0.392	-0.385	0.281	0.000166	0.152924	0.300875	RRT12	OSW3	Probable subtilisin-family protease; role in formation of the dityrosine layer of spore walls; localizes to the spore wall and also the nuclear envelope and ER region in mature spores
YCR046C	0.711	0.489	0.65	0.161	0.227	0.388	0.345	0.515	0.222	2.8e-05	0.002741	0.002352	IMG1	mitochondrial 54S ribosomal protein IMG1	Mitochondrial ribosomal protein of the large subunit; required for respiration and for maintenance of the mitochondrial genome
YCR047C	0.303	0.424	0.863	0.133	1.191	1.036	0.428	0.808	0.43	0.005152	0.013693	0.001532	BUD23		Methyltransferase; methylates residue G1575 of 18S rRNA; required for rRNA processing and nuclear export of 40S ribosomal subunits independently of methylation activity; diploid mutant displays random budding pattern
YCR048W	-0.979	-0.012	0.812	-0.42	-0.061	-0.176	-1.138	0.21	0.251	0.862767	0.026335	0.470511	ARE1	SAT2	Acyl-CoA:sterol acyltransferase; endoplasmic reticulum enzyme that contributes the major sterol esterification activity in the absence of oxygen; ARE1 has a paralog, ARE2, that arose from the whole genome duplication
YCR049C	0.913	<invalid>	0.866	<invalid>	0.294	0.005	0.219	0.171	-0.2	0.000375	0.252962	0.280589			Dubious open reading frame; unlikely to encode a functional protein, based on available experimental and comparative sequence data
YCR050C	0.858	<invalid>	-0.159	<invalid>	-0.025	0.118	-0.106	0.115	<invalid>	0.61	0.769669	0.979899			Non-essential protein of unknown function; deletion mutant is synthetically sick or lethal with alpha-synuclein
YCR051W	0.809	0.363	0.689	0.412	0.675	0.801	1.198	0.74	0.431	0.000874	0.000362	0.002758			Putative protein of unknown function; green fluorescent protein (GFP)-fusion protein localizes to the cytoplasm and nucleus; contains ankyrin (Ank) repeats; YCR051W is not an essential gene
YCR052W	0.021	0.008	0.529	0.193	0.352	0.494	0.678	0.484	0.173	0.156531	0.002477	0.006435	RSC6		Component of the RSC chromatin remodeling complex; essential for mitotic growth; RSC6 has a paralog, SNF12, that arose from the whole genome duplication
YCR053W	-0.171	-0.722	-0.688	0.237	-0.032	-0.443	0.391	-0.212	-0.266	0.008094	0.575156	0.846375	THR4	threonine synthase THR4	Threonine synthase; conserved protein that catalyzes formation of threonine from O-phosphohomoserine; expression is regulated by the GCN4-mediated general amino acid control pathway
YCR054C	-0.483	-0.1	0.246	0.346	0.444	0.326	0.225	0.281	0.183	0.47674	0.00187	0.00034	CTR86		Essential protein of unknown function; with orthologs in Ashbya gossypii and Candida albicans; similar to human ATXN10, mutations in which cause spinocerebellar ataxia type 10; codon usage corresponds to that observed for yeast genes expressed at low leve
YCR057C	-0.517	-1.039	-0.722	0.196	1.075	0.418	0.388	0.302	-0.662	0.000623	0.024355	0.966637	PWP2	UTP1|YCR058C|YCR055C	Conserved 90S pre-ribosomal component; essential for proper endonucleolytic cleavage of the 35 S rRNA precursor at A0, A1, and A2 sites; contains eight WD-repeats; PWP2 deletion leads to defects in cell cycle and bud morphogenesis
YCR059C	-0.356	-0.219	0.361	0.425	0.482	0.634	0.458	0.613	0.276	0.630441	7.4e-05	0.000987	YIH1		Negative regulator of eIF2 kinase Gcn2p; competes with Gcn2p for binding to Gcn1p; may contribute to regulation of translation in response to starvation via regulation of Gcn2p; binds to monomeric actin and to ribosomes and polyribosomes; ortholog of mamm
YCR060W	-0.476	-0.349	-0.462	-0.144	0.615	-0.31	-0.214	-0.263	-0.416	0.000283	0.780617	0.000778	TAH1		Component of conserved R2TP complex (Rvb1-Rvb2-Tah1-Pih1); R2TP complex interacts with Hsp90 (Hsp82p and Hsc82p) to mediate assembly of large protein complexes such as box C/D snoRNPs and RNA polymerase II; contains a single TPR domain with at least two T
YCR061W	-2.713	-0.107	-0.127	-1.507	-2.039	-1.334	-2.891	-0.402	-0.194	0.134996	0.000104	0.088262		YCR062W	Protein of unknown function; green fluorescent protein (GFP)-fusion protein localizes to the cytoplasm in a punctate pattern; induced by treatment with 8-methoxypsoralen and UVA irradiation
YCR063W	-0.256	0.409	0.437	0.487	0.684	0.083	-0.201	0.377	-0.048	0.349197	0.023598	0.761312	BUD31	CWC14	Component of the SF3b subcomplex of the U2 snRNP; diploid mutants display a random budding pattern instead of the wild-type bipolar pattern; facilitates passage through G1/S Start, but is not required for G2/M transition or exit from mitosis
YCR064C	-0.844	0.083	-0.182	-0.555	0.046	-0.308	-1.476	-0.121	0.403	0.209335	0.137353	0.326943			Dubious open reading frame; unlikely to encode a functional protein, based on available experimental and comparative sequence data; partially overlaps the verified gene BUD31
YCR065W	-2.427	0.293	0.15	-0.661	0.416	0.127	-1.117	0.414	-0.036	0.29034	0.856839	0.43407	HCM1		Forkhead transcription factor; drives S-phase specific expression of genes involved in chromosome segregation, spindle dynamics, and budding; suppressor of calmodulin mutants with specific SPB assembly defects; telomere maintenance role
YCR066W	0.282	-0.483	-0.385	0.3	-0.09	-0.256	-0.116	-0.4	-0.139	0.276459	0.564071	0.11045	RAD18	E3 ubiquitin-protein ligase RAD18	E3 ubiquitin ligase; forms heterodimer with Rad6p to monoubiquitinate PCNA-K164; heterodimer binds single-stranded DNA and has single-stranded DNA dependent ATPase activity; required for postreplication repair; SUMO-targeted ubiquitin ligase (STUbl) that
YCR067C	0.368	0.076	-0.091	-0.085	-0.258	-0.186	-0.158	-0.031	-0.18	0.335969	0.069757	0.190136	SED4		Integral ER membrane protein that stimulates Sar1p GTPase activity; involved in COPII vesicle budding through disassociation of coat proteins from membranes onto liposomes; binds Sec16p; SED4 has a paralog, SEC12, that arose from the whole genome duplicat
YCR068W	-0.841	0.68	1.121	-0.877	-0.038	0.325	-1.31	-0.12	0.145	0.436132	0.427509	0.191856	ATG15	CVT17|AUT5	Lipase required for intravacuolar lysis of autophagic and Cvt bodies; targeted to intravacuolar vesicles during autophagy via the multivesicular body (MVB) pathway
YCR069W	-0.273	-0.28	0.128	-0.45	-0.701	-0.477	-0.257	-0.287	-0.081	0.190754	0.001679	0.009556	CPR4	peptidylprolyl isomerase family protein CPR4|SCC3|YCR070W|CYP4	Peptidyl-prolyl cis-trans isomerase (cyclophilin); catalyzes the cis-trans isomerization of peptide bonds N-terminal to proline residues; has a potential role in the secretory pathway; CPR4 has a paralog, CPR8, that arose from the whole genome duplication
YCR071C	1.173	0.936	0.68	0.098	0.591	0.477	0.511	0.426	0.131	0.000321	0.014048	0.010763	IMG2	mitochondrial 54S ribosomal protein IMG2	Mitochondrial ribosomal protein of the large subunit; conserved in metazoa, with similarity to human mitochondrial ribosomal protein MRPL49
YCR072C	0.613	0.088	0.84	1.03	2.3	1.11	1.363	0.777	-0.107	0.016841	0.002841	0.054221	RSA4		WD-repeat protein involved in ribosome biogenesis; may interact with ribosomes; required for maturation and efficient intra-nuclear transport or pre-60S ribosomal subunits, localizes to the nucleolus
YCR073C	0.76	-0.233	0.18	0.776	0.059	0.238	1.14	0.678	-0.337	0.257169	0.049716	0.134992	SSK22		MAP kinase kinase kinase of HOG1 mitogen-activated signaling pathway; functionally redundant with Ssk2p; interacts with and is activated by Ssk1p; phosphorylates Pbs2p; SSK22 has a paralog, SSK2, that arose from the whole genome duplication
YCR073W-A	-0.075	0.015	1.05	-0.43	-0.018	0.04	-0.165	0.449	0.747	0.250523	0.38088	0.14167	SOL2	YCRX13W	Protein with a possible role in tRNA export; shows similarity to 6-phosphogluconolactonase non-catalytic domains but does not exhibit this enzymatic activity; homologous to Sol3p and Sol4p; SOL2 has a paralog, SOL1, that arose from the whole genome duplic
YCR075C	0.479	0.393	0.535	0.326	-0.711	0.156	0.048	-0.017	0.146	0.000404	0.724506	0.278105	ERS1		Protein with similarity to human cystinosin; cystinosin is a H(+)-driven transporter involved in L-cystine export from lysosomes and implicated in the disease cystinosis; contains seven transmembrane domains
YCR076C	0.299	-0.066	0.046	-0.49	-0.473	-0.327	-0.395	-0.249	0.135	0.266542	0.000246	0.175406	FUB1		Putative protein of unknown function; interacts physically with multiple subunits of the 20S proteasome and genetically with genes encoding 20S core particle and 19S regulatory particle subunits; exhibits boundary activity which blocks the propagation of
YCR077C	-1.233	-0.1	0.037	-0.738	-0.226	-0.391	-0.979	0.12	0.568	0.151882	0.005691	0.751676	PAT1	MRT1	Deadenylation-dependent mRNA-decapping factor; also required for faithful chromosome transmission, maintenance of rDNA locus stability, and protection of mRNA 3'-UTRs from trimming; associated with topoisomerase II; functionally linked to Pab1p; forms cyt
YCR079W	-0.954	0.149	0.146	-0.658	-0.334	-0.171	-1.123	-0.07	0.386	0.401734	0.014882	0.39701	PTC6	PPP2|AUP1	Mitochondrial type 2C protein phosphatase (PP2C); has similarity to mammalian PP1Ks; involved in mitophagy; null mutant is sensitive to rapamycin and has decreased phosphorylation of the Pda1 subunit of pyruvate dehydrogenase
YCR081W	-0.336	-0.201	-0.187	-0.51	-0.225	-0.151	-0.117	-0.075	-0.232	0.002686	0.008792	0.054039	SRB8	MED12|YCR080W|SSN5|NUT6|GIG1	Subunit of the RNA polymerase II mediator complex; associates with core polymerase subunits to form the RNA polymerase II holoenzyme; essential for transcriptional regulation; involved in glucose repression
YCR082W	-0.35	-0.137	-0.376	-0.557	-0.137	-0.327	-0.498	-0.371	-0.176	0.005825	0.011289	0.006668	AHC2		Component of the ADA histone acetyltransferase complex; Ach2p and Ach1p are unique to the ADA complex and not shared with the related SAGA and SLIK complexes; may tether Ach1p to the complex
YCR083W	-0.334	-0.013	-0.505	-0.329	-0.303	-0.326	-0.614	-0.614	-0.165	0.051961	0.004975	0.011031	TRX3		Mitochondrial thioredoxin; highly conserved oxidoreductase required to maintain the redox homeostasis of the cell, forms the mitochondrial thioredoxin system with Trr2p, redox state is maintained by both Trr2p and Glr1p
YCR084C	0.327	0.459	1.191	0.05	0.554	0.442	0.264	0.736	0.482	0.012089	0.015839	0.003395	TUP1	UMR7|SFL2|ROX4|FLK1|CYC9|CRT4|AMM1|AER2|AAR1	General repressor of transcription; forms complex with Cyc8p, involved in the establishment of repressive chromatin structure through interactions with histones H3 and H4, appears to enhance expression of some genes
YCR085W	<invalid>	<invalid>	0.467	<invalid>	-0.216	-0.098	<invalid>	0.248	<invalid>	0.39526	0.392851	0.207184			Dubious open reading frame; unlikely to encode a functional protein, based on available experimental and comparative sequence data
YCR086W	1.455	0.656	0.697	0.533	0.287	0.474	0.694	0.11	-0.052	0.002408	0.000352	0.147516	CSM1		Nucleolar protein that mediates homolog segregation during meiosis I; forms a complex with Lrs4p and then Mam1p at kinetochores; required for condensin recruitment to the replication fork barrier site and rDNA repeat segregation
YCR087C-A	0.04	-0.85	-0.728	0.504	1.054	0.669	1.022	0.423	-0.767	0.036882	0.00102	0.528735		LUG1	Putative protein of unknown function; green fluorescent protein (GFP)-fusion protein localizes to the nucleolus; YCR087C-A is not an essential gene
YCR087W	<invalid>	0.676	0.251	-0.869	0.284	-0.14	-0.227	0.298	0.496	0.192194	0.630237	0.486679			Dubious open reading frame; unlikely to encode a functional protein, based on available experimental and comparative sequence data; partially overlaps uncharacterized gene YCR087C-A; YCR087W is not an essential gene
YCR088W	0.427	0.384	0.678	-0.253	-0.003	-0.096	-0.108	0.289	0.77	0.000511	0.056553	0.112648	ABP1		Actin-binding protein of the cortical actin cytoskeleton; important for activation of the Arp2/3 complex that plays a key role actin in cytoskeleton organization; phosphorylation within its PRR (Proline-Rich Region), mediated by Cdc28p and Pho85p, protect
YCR089W	-0.133	-0.642	-0.163	-0.471	-0.732	-0.256	-0.236	0.057	-0.228	0.061866	0.008245	0.196919	FIG2		Cell wall adhesin, expressed specifically during mating; may be involved in maintenance of cell wall integrity during mating; FIG2 has a paralog, AGA1, that arose from the whole genome duplication
YCR090C	0.413	0.005	-0.388	-0.068	0.054	-0.031	0.268	-0.227	-0.403	0.950214	0.698699	0.392295			Putative protein of unknown function; green fluorescent protein (GFP)-fusion protein localizes to the cytoplasm and nucleus; YCR090C is not an essential gene
YCR091W	-0.161	0.506	0.35	0.304	-0.313	-0.1	-0.504	-0.049	0.334	0.199774	0.794381	0.677585	KIN82	FPK2	Putative serine/threonine protein kinase; implicated in the regulation of phospholipid asymmetry through the activation of phospholipid translocases (flippases) Lem3p-Dnf1p/Dnf2p; KIN82 has a paralog, FPK1, that arose from the whole genome duplication
YCR092C	0.657	0.334	0.661	-0.013	0.213	0.074	0.433	0.436	-0.015	0.000605	0.085544	0.067726	MSH3	mismatch repair protein MSH3	Mismatch repair protein; forms dimers with Msh2p that mediate repair of insertion or deletion mutations and removal of nonhomologous DNA ends, contains a PCNA (Pol30p) binding motif required for genome stability
YCR093W	-1.01	-0.409	-0.403	-0.824	-0.514	-0.439	-0.741	-0.315	-0.038	0.009058	0.000892	0.042507	CDC39	CCR4-NOT core subunit CDC39|SMD6|ROS1|NOT1	Component of the kinetochore-associated Ndc80 complex; this complex has multiple roles in regulating mRNA levels including regulation of transcription and destabilizing mRNAs by deadenylation; basal transcription factor
YCR094W	0.204	0.112	0.332	0.206	0.015	0.274	0.556	0.172	0.421	0.005074	0.024485	0.003759	CDC50		Endosomal protein that interacts with phospholipid flippase Drs2p; interaction with Cdc50p is essential for Drs2p catalytic activity; mutations affect cell polarity and polarized growth; similar to Lem3p; CDC50 has a paralog, YNR048W, that arose from the
YCR095C	0.442	0.342	0.339	0.21	0.525	0.336	0.161	0.02	0.448	4.1e-05	0.002491	0.064597	OCA4		Cytoplasmic protein required for replication of Brome mosaic virus; S. cerevisiae is a model system for studying replication of positive-strand RNA viruses in their natural hosts
YCR096C	0.742	0.146	0.223	0.519	-0.005	0.02	-0.214	-0.354	-0.197	0.042074	0.179936	0.010404	HMRA2	A2	Silenced copy of a2 at HMR; similarity to Alpha2p; required along with a1p for inhibiting expression of the HO endonuclease in a/alpha HO/HO diploid cells with an active mating-type interconversion system
YCR097W	2.343	<invalid>	1.762	<invalid>	-0.293	-0.476	-0.66	0.726	<invalid>	0.1903	0.204059	0.978556	HMRA1	YCR097WB	Silenced copy of a1 at HMR; homeobox corepressor that interacts with Alpha2p to repress haploid-specific gene transcription in diploid cells
YCR097W-A	0.407	-0.217	-0.311	0.613	-0.255	-0.412	-0.526	-0.52	-0.848	0.787946	0.9335	0.000288			Dubious open reading frame; unlikely to encode a functional protein, based on available experimental and comparative sequence data; identified by homology to a hemiascomycetous yeast protein
YCR098C	0.016	0.661	0.165	0.4	0.09	0.161	-0.201	0.186	0.599	0.105777	0.086165	0.352392	GIT1		Plasma membrane permease; mediates uptake of glycerophosphoinositol and glycerophosphocholine as sources of the nutrients inositol and phosphate; expression and transport rate are regulated by phosphate and inositol availability
YCR099C	-0.53	-0.66	-0.404	-0.353	-0.688	-0.159	0.059	-0.136	0.291	0.003139	0.020841	0.557094			Putative protein of unknown function
YCR100C	-1.648	-0.499	-0.218	-0.314	-0.736	-0.181	-0.313	0.059	0.207	0.037746	0.018298	0.883952			Putative protein of unknown function
YCR101C	-1.071	-0.465	-0.249	-0.339	-0.591	-0.063	-0.282	-0.129	0.208	0.015855	0.027213	0.595643			Putative protein of unknown function; localizes to the membrane fraction; YCR101C is not an essential gene
YCR102C	-0.237	0.857	0.495	0.104	0.165	-0.082	-0.026	0.193	0.592	0.130041	0.370171	0.092965			Putative protein of unknown function; involved in copper metabolism; similar to C. carbonum toxD gene; member of the quinone oxidoreductase family
YCR102W-A	<invalid>	<invalid>	1.49	<invalid>	-0.151	-0.015	<invalid>	0.405	-1.608	0.002924	0.244033	0.742411			Dubious open reading frame; unlikely to encode a functional protein, based on available experimental and comparative sequence data
YCR104W	-0.116	-0.093	-0.105	-0.291	0.296	0.092	-0.781	-0.114	0.537	0.003431	0.777898	0.641263	PAU3		Member of the seripauperin multigene family; encoded mainly in subtelomeric region; active during alcoholic fermentation; regulated by anaerobiosis; negatively regulated by oxygen; repressed by heme
YCR105W	0.147	-0.136	0.196	0.328	0.564	-0.19	0.177	0.045	-0.514	0.850407	0.281624	0.755781	ADH7	ADHVII	NADPH-dependent medium chain alcohol dehydrogenase; has broad substrate specificity; member of the cinnamyl family of alcohol dehydrogenases; may be involved in fusel alcohol synthesis or in aldehyde tolerance
YCR106W	-0.78	-0.334	-0.455	0.057	-0.344	-0.26	-0.358	-0.142	-0.066	0.002974	0.133953	0.081877	RDS1		Putative zinc cluster transcription factor; involved in conferring resistance to cycloheximide
YCR107W	-1.861	-0.938	-0.294	-0.796	-0.24	-0.159	-0.958	-0.047	0.19	0.020787	0.045596	0.278466	AAD3		Putative aryl-alcohol dehydrogenase; similar to P. chrysosporium aryl-alcohol dehydrogenase; mutational analysis has not yet revealed a physiological role; AAD3 has a paralog, AAD15, that arose from a segmental duplication
YDL001W	0.342	0.142	0.253	-0.23	-0.198	0.122	0.305	0.02	-0.09	0.002469	0.222399	0.410563	RMD1		Cytoplasmic protein required for sporulation
YDL002C	0.34	0.525	0.107	0.162	0.016	-0.038	-0.035	-0.08	0.117	0.008571	0.314206	0.98595	NHP10	HMO2	Protein related to mammalian high mobility group proteins; preferentially binds DNA ends, protecting them from exonucleatic cleavage; likely component of the chromatin-remodeling complex INO80 complex; proposed to be involved in DNA repair
YDL003W	1.627	1.11	1.315	1.481	1.023	1.416	1.905	1.2	0.149	3.3e-05	4.2e-05	0.020207	MCD1	SCC1|RHC21|PDS3	Essential alpha-kleisin subunit of the cohesin complex; required for sister chromatid cohesion in mitosis and meiosis; apoptosis induces cleavage and translocation of a C-terminal fragment to mitochondria; expression peaks in S phase
YDL004W	-0.028	-0.381	-0.744	-0.303	-0.462	-0.607	0.003	-0.283	-0.551	0.034342	0.000636	0.050661	ATP16	F1F0 ATP synthase subunit delta	Delta subunit of the central stalk of mitochondrial F1F0 ATP synthase; F1F0 ATP synthase is a large, evolutionarily conserved enzyme complex required for ATP synthesis; F1 translationally regulates ATP6 and ATP8 expression to achieve a balanced output of
YDL005C	0.213	-0.01	0.142	-0.15	-0.204	0.074	0.269	0.085	0.34	0.067136	0.163151	0.006967	MED2		Subunit of the RNA polymerase II mediator complex; associates with core polymerase subunits to form the RNA polymerase II holoenzyme; essential for transcriptional regulation; relocalizes to the cytosol in response to hypoxia
YDL006W	-0.093	-0.227	-0.411	-0.136	-0.634	-0.221	-0.124	-0.382	-0.08	0.037326	0.031423	0.07697	PTC1	TPD1|KCS2|CWH47	Type 2C protein phosphatase (PP2C); dephosphorylates Hog1p, inactivating osmosensing MAPK cascade; involved in Fus3p activation during pheromone response; deletion affects precursor tRNA splicing, mitochondrial inheritance, and sporulation
YDL007W	0.001	0.708	0.734	0.002	0.618	0.683	-0.1	0.218	0.443	0.032577	0.027689	0.154889	RPT2	proteasome regulatory particle base subunit RPT2|YTA5|YHS4	ATPase of the 19S regulatory particle of the 26S proteasome; one of six ATPases of the regulatory particle; involved in the degradation of ubiquitinated substrates; required for normal peptide hydrolysis by the core 20S particle
YDL008W	0.733	0.591	0.21	-0.048	-0.011	-0.078	0.11	-0.174	-0.023	0.004119	0.473448	0.658392	APC11	anaphase promoting complex subunit 11	Catalytic core subunit, Anaphase-Promoting Complex/Cyclosome (APC/C); which is a ubiquitin-protein ligase required for degradation of anaphase inhibitors, including mitotic cyclins, during the metaphase/anaphase transition; contains a RING-H2 domain that
YDL009C	<invalid>	<invalid>	<invalid>	<invalid>	0.329	-0.18	1.509	-0.162	<invalid>	1	0.740504	0.616145			Protein of unknown function; mRNA identified as translated by ribosome profiling data; partially overlaps the verified ORF YDL010W; YDL009C is not an essential gene
YDL010W	0.806	0.536	0.349	-0.416	-0.127	0.286	0.353	0.124	0.272	0.001871	0.562121	0.005587	GRX6	glutathione-disulfide reductase GRX6	Cis-golgi localized monothiol glutaredoxin, binds Fe-S cluster; more similar in activity to dithiol than other monothiol glutaredoxins; involved in the oxidative stress response; GRX6 has a paralog, GRX7, that arose from the whole genome duplication
YDL011C	0.627	0.464	0.865	<invalid>	-0.151	0.065	0.37	0.22	<invalid>	0.095144	0.782326	0.18443			Dubious open reading frame; unlikely to encode a functional protein, based on available experimental and comparative sequence data; overlaps the uncharacterized ORF YDL010W
YDL012C	0.336	-0.309	-0.183	0.069	0.265	0.317	0.665	0.176	0.109	0.706155	0.007061	0.040736			Tail-anchored plasma membrane protein with a conserved CYSTM module; possibly involved in response to stress; may contribute to non-homologous end-joining (NHEJ) based on ydl012c htz1 double null phenotype; YDL012C has a paralog, YBR016W, that arose from
YDL013W	-0.332	-0.102	0.012	0.142	0.273	0.48	0.219	0.227	0.26	0.093432	0.006404	8.4e-05	SLX5	SUMO-targeted ubiquitin ligase complex subunit SLX5|ULS2|HEX3	Subunit of the Slx5-Slx8 SUMO-targeted ubiquitin ligase complex; stimulated by SUMO-modified substrates; contains a RING domain and two SIMs (SUMO-interacting motifs); forms SUMO-dependent nuclear foci, including DNA repair centers; the SUMO-targeted ubiq
YDL014W	0.214	-0.363	0.406	0.543	1.264	0.648	0.883	0.835	-0.033	0.584608	0.002445	0.031179	NOP1	LOT3	Nucleolar protein; component of the small subunit processome complex, which is required for processing of pre-18S rRNA; has similarity to mammalian fibrillarin
YDL015C	-0.625	-0.361	-0.783	-0.307	-0.567	-0.723	-0.449	-0.497	-0.138	0.00288	0.004524	0.010343	TSC13	trans-2-enoyl-CoA reductase (NADPH) TSC13	Enoyl reductase; catalyzes the last step in each cycle of very long chain fatty acid elongation; localizes to the ER, highly enriched in a structure marking nuclear-vacuolar junctions; coimmunoprecipitates with elongases Fen1p and Sur4p; protein increases
YDL016C	<invalid>	<invalid>	1.51	<invalid>	0.129	0.283	<invalid>	0.197	<invalid>	1	0.251964	0.447184			Dubious open reading frame; unlikely to encode a functional protein, based on available experimental and comparative sequence data; partially overlaps the verified ORF CDC7/YDL153C, the catalytic subunit of a complex that regulates DNA replication
YDL017W	-0.056	-0.231	0.054	0.222	0.033	0.078	0.17	-0.017	-0.109	0.258364	0.05275	0.821672	CDC7	SAS1|LSD6	DDK (Dbf4-dependent kinase) catalytic subunit; required for origin firing and replication fork progression in mitotic S phase through phosphorylation of Mcm2-7p complexes and Cdc45p; kinase activity correlates with cyclical DBF4 expression; required for p
YDL018C	1.076	0.923	0.334	1.023	-0.553	0.201	0.324	-0.044	-0.079	0.003476	0.479252	0.544814	ERP3		Protein with similarity to Emp24p and Erv25p; member of the p24 family involved in ER to Golgi transport
YDL019C	-0.352	-0.089	-0.213	-0.706	-0.717	-0.406	-0.624	-0.351	0.106	0.015232	0.000335	0.11905	OSH2		Member of an oxysterol-binding protein family with seven members; in S. cerevisiae, family members have overlapping, redundant functions in sterol metabolism and collectively perform a function essential for viability; OSH2 has a paralog, SWH1, that arose
YDL020C	0.309	0.124	-0.079	-0.097	0.004	-0.336	-0.475	-0.536	-0.457	0.198385	0.096431	3e-06	RPN4	UFD5|SON1	Transcription factor that stimulates expression of proteasome genes; Rpn4p levels are in turn regulated by the 26S proteasome in a negative feedback control mechanism; RPN4 is transcriptionally regulated by various stress responses; relative distribution
YDL021W	0.089	-0.037	-0.265	-0.772	-0.915	-0.497	-0.934	-0.719	-0.284	0.345221	0.00028	0.003253	GPM2	phosphoglycerate mutase family protein GPM2	Homolog of Gpm1p phosphoglycerate mutase; converts 3-phosphoglycerate to 2-phosphoglycerate in glycolysis; may be non-functional; GPM2 has a paralog, GPM3, that arose from the whole genome duplication
YDL022W	-1.542	-1.4	-1.255	-1.397	-1.922	-0.895	-1.213	-0.866	-0.504	5e-06	0.000816	0.001618	GPD1	glycerol-3-phosphate dehydrogenase (NAD(+)) GPD1|OSR5|OSG1|HOR1|DAR1	NAD-dependent glycerol-3-phosphate dehydrogenase; key enzyme of glycerol synthesis, essential for growth under osmotic stress; expression regulated by high-osmolarity glycerol response pathway; protein abundance increases in response to DNA replication st
YDL023C	-0.633	-0.953	-0.431	-1.214	-0.7	-0.449	-0.364	-0.409	-0.269	0.003013	0.008738	0.001464		SRF4	Dubious open reading frame; unlikely to encode a functional protein, based on available experimental and comparative sequence data; not conserved in other Saccharomyces species; overlaps the verified gene GPD1; deletion confers sensitivity to GSAO; deleti
YDL024C	-1.781	-0.355	-0.537	0.08	-0.836	-0.538	-1.98	-0.844	-0.391	0.026125	0.053927	0.015992	DIA3		Protein of unknown function; involved in invasive and pseudohyphal growth
YDL025C	0.023	-0.232	-0.028	-0.084	-0.613	-0.256	-0.327	-0.231	0.352	0.500738	0.070008	0.699987	RTK1		Putative protein kinase, potentially phosphorylated by Cdc28p; interacts with ribosome biogenesis factors, Cka2, Gus1 and Arc1; protein abundance increases in response to DNA replication stress
YDL026W	0.966	0.234	0.087	0.72	0.015	-0.181	-0.321	-0.37	-0.137	0.091719	0.593099	0.037552			Dubious open reading frame; unlikely to encode a functional protein, based on available experimental and comparative sequence data
YDL027C	-0.52	-0.029	-0.563	-0.982	-0.6	-0.869	-1.14	-0.744	-0.23	0.020018	9.2e-05	0.009442			Putative protein of unknown function; the authentic, non-tagged protein is detected in highly purified mitochondria in high-throughput studies; YDL027C is not an essential gene
YDL028C	0.482	0.373	0.235	0.049	0.128	0.072	0.233	-0.005	0.141	0.000615	0.042252	0.042513	MPS1	PAC8|RPK1	Dual-specificity kinase; autophosphorylation required for its function; required for spindle pole body (SPB) duplication and spindle checkpoint function; substrates include SPB proteins Spc42p, Spc110p, and Spc98p, mitotic exit network protein Mob1p, kine
YDL029W	0.548	0.391	0.084	-0.146	-0.065	-0.195	-0.157	-0.091	0.297	0.023217	0.056367	0.882935	ARP2	actin-related protein 2|ACT2	Essential component of the Arp2/3 complex; Arp2/3 is a highly conserved actin nucleation center required for the motility and integrity of actin patches; involved in endocytosis and membrane growth and polarity
YDL030W	0.213	0.606	0.782	0.432	1.067	0.585	0.317	0.318	0.703	0.004075	0.002591	0.003052	PRP9		Subunit of the SF3a splicing factor complex; required for spliceosome assembly; acts after the formation of the U1 snRNP-pre-mRNA complex
YDL031W	-0.536	-0.851	-0.534	-0.124	0.777	0.25	0.222	0.245	-0.379	0.000374	0.134922	0.835099	DBP10		Putative ATP-dependent RNA helicase of the DEAD-box protein family; constituent of 66S pre-ribosomal particles; essential protein involved in ribosome biogenesis
YDL032W	-0.473	-0.047	0.048	0.21	0.046	0.363	-0.175	0.289	-0.462	0.443326	0.351956	0.53071			Dubious open reading frame; unlikely to encode a functional protein, based on available experimental and comparative sequence data; partially overlaps verified gene SLM3/YDL033C; YDL032W is not an essential gene
YDL033C	-0.318	0.29	0.487	-0.379	0.571	0.295	-0.212	0.224	0.068	0.369904	0.407541	0.75668	SLM3	MTU1|MTO2	tRNA-specific 2-thiouridylase; responsible for 2-thiolation of the wobble base of mitochondrial tRNAs; human ortholog is implicated in myoclonus epilepsy associated with ragged red fibers (MERRF)
YDL034W	0.378	<invalid>	-0.436	<invalid>	0.333	0.159	0.351	0.07	<invalid>	0.655871	0.259836	0.680805			Dubious open reading frame; unlikely to encode a functional protein, based on available experimental and comparative sequence data; partially overlaps with verified gene GPR1/YDL035C; YDL034W is not an essential gene
YDL035C	-0.245	-0.243	-0.384	-0.135	-0.304	-0.361	-0.442	-0.444	-0.269	0.00139	0.007492	0.000621	GPR1		Plasma membrane G protein coupled receptor (GPCR); interacts with the heterotrimeric G protein alpha subunit, Gpa2p, and with Plc1p; sensor that integrates nutritional signals with the modulation of cell fate via PKA and cAMP synthesis
YDL036C	-0.228	-0.298	-0.153	-0.205	0.527	0.082	0.248	0.298	-0.05	0.001317	0.366959	0.065714	PUS9	pseudouridine synthase PUS9	Mitochondrial tRNA:pseudouridine synthase; catalyzes the formation of pseudouridine at position 32 in mitochondrial tRNAs; contains an N-terminal mitochondrial targeting sequence; PUS9 has a paralog, RIB2, that arose from the whole genome duplication
YDL037C	<invalid>	<invalid>	0.029	<invalid>	-0.054	0.014	0.692	0.412	<invalid>	0.961587	0.864419	0.27229	BSC1		Protein of unconfirmed function; similar to cell surface flocculin Flo11p; ORF exhibits genomic organization compatible with a translational readthrough-dependent mode of expression
YDL038C	0.773	0.373	-0.092	0.373	0.561	0.199	1.186	-0.09	-0.098	0.084329	0.004999	0.273858
YDL039C	0.741	0.046	0.064	0.517	0.751	0.352	0.739	0.004	0.049	0.119994	0.00106	0.172665	PRM7	YDL038C	Pheromone-regulated protein; predicted to have one transmembrane segment; promoter contains Gcn4p binding elements
YDL040C	-0.565	-0.298	-0.396	0.207	0.008	0.024	0.056	0.029	-0.057	0.001175	0.190671	0.845336	NAT1	NAA15|AAA1	Subunit of protein N-terminal acetyltransferase NatA; NatA is comprised of Nat1p, Ard1p, and Nat5p; N-terminally acetylates many proteins, which influences multiple processes such as the cell cycle, heat-shock resistance, mating, sporulation, and telomeri
YDL041W	<invalid>	<invalid>	0.957	<invalid>	-0.09	-0.688	0.934	0.434	<invalid>	0.277173	0.180154	0.379096			Dubious open reading frame; unlikely to encode a functional protein, based on available experimental and comparative sequence data; overlaps the verified gene SIR2/YDL042C
YDL042C	-0.565	-0.549	-0.347	0.113	-0.097	0.077	0.421	-0.013	-0.686	0.003661	0.828247	0.692722	SIR2	2019-03-01	Conserved NAD+ dependent histone deacetylase of the Sirtuin family; involved in regulation of lifespan; plays roles in silencing at HML, HMR, telomeres, and the rDNA locus; negatively regulates initiation of DNA replication; functions as a regulator of au
YDL043C	-0.299	-0.564	-0.413	-0.412	0.08	0.095	0.401	0.074	-0.36	0.020268	0.503175	0.81694	PRP11	RNA11	Subunit of the SF3a splicing factor complex; required for spliceosome assembly
YDL044C	0.609	0.79	0.559	0.185	0.543	0.096	0.477	0.317	0.302	3.8e-05	0.036978	0.001728	MTF2	NAM1	Mitochondrial protein that interacts with mitochondrial RNA polymerase; interacts with an N-terminal region of mitochondrial RNA polymerase (Rpo41p) and couples RNA processing and translation to transcription
YDL045C	0.556	0.513	0.237	0.094	0.266	0.116	-0.23	-0.004	0.166	0.001892	0.017886	0.808341	FAD1	FMN adenylyltransferase	Flavin adenine dinucleotide (FAD) synthetase; performs the second step in synthesis of FAD from riboflavin
YDL045W-A	0.511	0.244	-0.24	-0.135	0.02	-0.272	-0.162	-0.17	-0.463	0.344264	0.236663	0.009752	MRP10	mitochondrial 37S ribosomal protein YmS-T|YmS-T	Mitochondrial ribosomal protein of the small subunit; contains twin cysteine-x9-cysteine motifs
YDL046W	0.024	0.692	0.412	0.11	-0.3	0.136	-0.478	-0.035	0.126	0.028753	0.853136	0.318855	NPC2		Functional homolog of human NPC2/He1; human NPC2 is a cholesterol-binding protein whose deficiency causes Niemann-Pick type C2 disease involving retention of cholesterol in lysosomes
YDL047W	-0.95	-0.207	-0.007	-0.337	0.037	-0.112	-0.513	0.004	0.125	0.088031	0.109469	0.35072	SIT4	PPH1	Type 2A-related serine-threonine phosphatase; functions in the G1/S transition of the mitotic cycle; regulator of COPII coat dephosphorylation; required for ER to Golgi traffic; interacts with Hrr25p kinase; cytoplasmic and nuclear protein that modulates
YDL048C	1.351	1.412	1.103	0.669	1	0.453	0.893	0.866	1.131	5e-06	0.001147	1.4e-05	STP4		Protein containing a Kruppel-type zinc-finger domain; similar to Stp1p, Stp2p; predicted transcription factor; relative distribution to the nucleus increases upon DNA replication stress; STP4 has a paralog, STP3, that arose from the whole genome duplicati
YDL049C	0.044	0.267	-0.163	-0.866	-1.275	-0.363	0.698	0.634	0.326	0.61412	0.004724	0.001071	KNH1		Protein with similarity to Kre9p; Kre9p is involved in cell wall beta 1,6-glucan synthesis; overproduction suppresses growth defects of a kre9 null mutant; required for propionic acid resistance
YDL050C	0.572	0.143	0.184	4.601	-0.164	0.168	0.585	-0.133	0.06	0.314877	0.379018	0.288785			Dubious open reading frame; unlikely to encode a functional protein, based on available experimental and comparative sequence data
YDL051W	0.105	-0.124	-0.203	0.175	0.318	0.196	0.337	0.191	-0.502	0.499032	0.019205	0.961968	LHP1	La protein|YLA1|LAH1	RNA binding protein required for maturation of tRNA and U6 snRNA; acts as a molecular chaperone for RNAs transcribed by polymerase III; homologous to human La (SS-B) autoantigen
YDL052C	0.748	0.199	0.213	0.252	0.261	0.066	0.373	-0.004	-0.061	0.021151	0.005436	0.291762	SLC1	1-acylglycerol-3-phosphate O-acyltransferase SLC1	1-acyl-sn-glycerol-3-phosphate acyltransferase; catalyzes the acylation of lysophosphatidic acid to form phosphatidic acid, a key intermediate in lipid metabolism; enzymatic activity detected in lipid particles and microsomes
YDL053C	0.574	0.035	-0.044	-0.24	-0.259	-0.261	0.171	-0.115	0.06	0.188565	4e-06	0.51651	PBP4		Pbp1p binding protein; interacts strongly with Pab1p-binding protein 1 (Pbp1p) in the yeast two-hybrid system; also interacts with Lsm12p in a copurification assay; relative distribution to the nucleus increases upon DNA replication stress
YDL054C	-0.38	-0.676	-0.557	-0.354	-1.156	-0.752	0.087	-0.171	-0.047	0.000367	0.004081	0.443464	MCH1		Protein with similarity to mammalian monocarboxylate permeases; monocarboxylate permeases are involved in transport of monocarboxylic acids across the plasma membrane but mutant is not deficient in monocarboxylate transport
YDL055C	0.125	-0.325	-0.731	-0.065	0.079	-0.505	0.67	-0.106	-0.371	0.171416	0.361395	0.78472	PSA1	mannose-1-phosphate guanylyltransferase|SRB1|VIG9|MPG1	GDP-mannose pyrophosphorylase (mannose-1-phosphate guanyltransferase); synthesizes GDP-mannose from GTP and mannose-1-phosphate in cell wall biosynthesis; required for normal cell wall structure
YDL056W	0.014	-0.164	-0.225	-0.332	-0.411	-0.456	-0.314	-0.33	-0.179	0.051504	5.2e-05	0.000991	MBP1		Transcription factor; involved in regulation of cell cycle progression from G1 to S phase, forms a complex with Swi6p that binds to MluI cell cycle box regulatory element in promoters of DNA synthesis genes
YDL057W	0.75	0.362	0.534	-0.032	-0.29	-0.074	0.255	0.025	0.353	0.000601	0.051742	0.020885			Putative protein of unknown function; YDL057W is not an essential gene
YDL058W	0.047	-0.118	0.043	-0.44	-0.471	-0.176	-0.083	0.072	0.021	0.921677	0.008427	0.969776	USO1	INT1	Essential protein involved in vesicle-mediated ER to Golgi transport; binds membranes and functions during vesicle docking to the Golgi; required for assembly of the ER-to-Golgi SNARE complex
YDL059C	0.839	0.306	0.383	-1.088	-1.881	-0.597	-1.296	-1.063	-0.212	0.006715	0.00464	0.012262	RAD59		Protein involved DNA double-strand break repair; repairs breaks in DNA during vegetative growth via recombination and single-strand annealing; anneals complementary single-stranded DNA; forms nuclear foci upon DNA replication stress; required for loading
YDL060W	0.062	-0.239	-0.084	0.63	1.54	0.81	0.89	0.53	-0.447	0.176097	0.002451	0.256229	TSR1		Protein required for processing of 20S pre-rRNA in the cytoplasm; associates with pre-40S ribosomal particles; inhibits the premature association of 60S subunits with assembling 40S subunits in the cytoplasm; similar to Bms1p; relocalizes from nucleus to
YDL061C	0.134	-0.755	-1.093	0.305	0.411	-0.155	0.587	-0.186	-0.844	0.056933	0.155422	0.599484	RPS29B	ribosomal 40S subunit protein S29B|S14|YS29|S36B|S29B|YS29B	Protein component of the small (40S) ribosomal subunit; homologous to mammalian ribosomal protein S29 and bacterial S14; RPS29B has a paralog, RPS29A, that arose from the whole genome duplication
YDL062W	<invalid>	<invalid>	0.005	<invalid>	0.039	-0.285	0.172	-0.767	1.726	1	0.401663	0.886743			Dubious open reading frame; unlikely to encode a functional protein, based on available experimental and comparative sequence data; partially overlaps uncharacterized ORF YDL063C; YDL062W is not essential
YDL063C	0.441	-0.153	-0.106	1.389	2.007	0.952	1.24	0.616	-0.607	0.662615	0.000822	0.290057	SYO1		Transport adaptor or symportin; facilitates synchronized nuclear coimport of the two 5S-rRNA binding proteins Rpl5p and Rpl11p; required for biogenesis of the large ribosomal subunit; green fluorescent protein (GFP)-fusion protein localizes to the cytopla
YDL064W	0.381	0.229	0.068	-0.13	-0.176	-0.13	0.175	-0.055	0.062	0.053487	0.041508	0.35521	UBC9	E2 SUMO-conjugating protein UBC9	SUMO-conjugating enzyme involved in the Smt3p conjugation pathway; nuclear protein required for S- and M-phase cyclin degradation and mitotic control; involved in proteolysis mediated by the anaphase-promoting complex cyclosome (APCC)
YDL065C	0.986	0.322	0.449	-0.095	-0.213	-0.111	0.258	-0.103	0.017	0.006232	0.026533	0.4934	PEX19	PAS12	Chaperone and import receptor for newly-synthesized class I PMPs; binds peroxisomal membrane proteins (PMPs) in the cytoplasm and delivers them to the peroxisome for subsequent insertion into the peroxisomal membrane; interacts with Myo2p and contributes
YDL066W	-2.124	-0.669	-0.775	-0.597	-0.577	-0.722	-0.787	-0.193	-0.111	0.01069	1.3e-05	0.043504	IDP1	isocitrate dehydrogenase (NADP(+)) IDP1	Mitochondrial NADP-specific isocitrate dehydrogenase; catalyzes the oxidation of isocitrate to alpha-ketoglutarate; not required for mitochondrial respiration and may function to divert alpha-ketoglutarate to biosynthetic processes
YDL067C	-0.173	-0.005	-0.252	-0.369	-0.262	-0.2	-0.091	-0.118	-0.244	0.042455	0.0009	0.012621	COX9	cytochrome c oxidase subunit VIIa	Subunit VIIa of cytochrome c oxidase (Complex IV); Complex IV is the terminal member of the mitochondrial inner membrane electron transport chain
YDL068W	0.884	0.37	0.333	-0.748	0.298	0.441	-0.389	-0.173	0.504	0.062355	0.991808	0.916016			Dubious open reading frame; unlikely to encode a functional protein, based on available experimental and comparative sequence data
YDL069C	0.213	-0.594	-0.638	-0.263	-0.254	-0.37	-0.133	-0.502	-0.377	0.122064	0.007404	0.006525	CBS1		Mitochondrial translational activator of the COB mRNA; membrane protein that interacts with translating ribosomes, acts on the COB mRNA 5'-untranslated leader
YDL070W	0.25	0.181	0.163	-0.316	0.003	0.268	0.256	0.267	0.735	0.029995	0.897046	0.010699	BDF2		Protein involved in transcription initiation; acts at TATA-containing promoters; associates with the basal transcription factor TFIID; contains two bromodomains; corresponds to the C-terminal region of mammalian TAF1; redundant with Bdf1p; protein abundan
YDL071C	1.051	1.488	0.465	0.406	0.09	0.234	-0.391	-0.004	-0.045	0.005733	0.028027	0.234838		IRC1	Dubious open reading frame; unlikely to encode a functional protein, based on available experimental and comparative sequence data; partially overlaps the verified ORF BDF2/YDL070W
YDL072C	-0.449	-0.533	-0.976	-0.268	-0.805	-0.851	-0.289	-0.69	-0.442	0.001891	0.00373	0.002535	YET3		Protein of unknown function; YET3 null mutant decreases the level of secreted invertase; homolog of human BAP31 protein; protein abundance increases in response to DNA replication stress
YDL073W	-0.373	-0.324	-0.228	-0.409	0.091	-0.158	0.144	-0.3	-0.236	0.00019	0.162535	0.211355			Putative protein of unknown function; YDL073W is not an essential gene
YDL074C	0.041	0.303	0.476	0.011	0.531	0.138	0.091	-0.012	0.008	0.024283	0.082138	0.420529	BRE1	E3 ubiquitin-protein ligase BRE1	E3 ubiquitin ligase; forms heterodimer with Rad6p to monoubiquinate histone H2B-K123, which is required for the subsequent methylation of histone H3-K4 and H3-K79; required for DSBR, transcription, silencing, and checkpoint control
YDL075W	-0.405	-0.847	-0.932	0.239	0.657	-0.003	0.747	0.01	-0.8	0.000916	0.059531	0.961907	RPL31A	ribosomal 60S subunit protein L31A|L31e|YL28|L34A|L31A|RPL34	Ribosomal 60S subunit protein L31A; associates with karyopherin Sxm1p; loss of both Rpl31p and Rpl39p confers lethality; homologous to mammalian ribosomal protein L31, no bacterial homolog; RPL31A has a paralog, RPL31B, that arose from the whole genome du
YDL076C	-0.038	-0.088	-0.389	-0.038	-0.211	-0.12	-0.261	-0.358	-0.085	0.087181	0.034806	0.011051	RXT3		Component of the Rpd3L histone deacetylase complex; involved in histone deacetylation; protein abundance increases in response to DNA replication stress
YDL077C	-0.059	-0.243	-0.292	-0.299	-0.612	-0.249	-0.127	-0.087	-0.038	0.011086	0.003236	0.205106	VAM6	VPS39|VPL22|VPL18|CVT4	Vacuolar protein involved in vacuolar membrane fusion tethering; plays a critical role in the tethering steps of vacuolar membrane fusion by facilitating guanine nucleotide exchange on small guanosine triphosphatase Ypt7p
YDL078C	0.127	0.299	0.003	-0.456	-0.839	-0.274	0.051	-0.12	0.284	0.063546	0.005852	0.404256	MDH3	malate dehydrogenase MDH3	Peroxisomal malate dehydrogenase; catalyzes interconversion of malate and oxaloacetate; involved in the glyoxylate cycle
YDL079C	-0.661	0.091	0.002	-0.147	-0.377	-0.059	-1.036	-0.323	0.209	0.268197	0.023373	0.153915	MRK1		Glycogen synthase kinase 3 (GSK-3) homolog; one of four GSK-3 homologs in S. cerevisiae that function to activate Msn2p-dependent transcription of stress responsive genes and that function in protein degradation; MRK1 has a paralog, RIM11, that arose from
YDL080C	-0.524	-0.246	-0.31	-0.392	-0.215	-0.322	-0.42	-0.294	0.041	0.003961	0.003095	0.082804	THI3	branched-chain-2-oxoacid decarboxylase THI3|KID1	Regulatory protein that binds Pdc2p and Thi2p transcription factors; activates thiamine biosynthesis transcription factors Pdc2p and Thi2p by binding to them, but releases and de-activates them upon binding to thiamine pyrophosphate (TPP), the end product
YDL081C	-1.215	-1.279	-0.809	-0.849	0.004	-0.626	-0.224	-0.322	-0.61	0.000207	0.036176	0.013686	RPP1A	ribosomal protein P1A|RPLA1	Ribosomal stalk protein P1 alpha; involved in the interaction between translational elongation factors and the ribosome; accumulation of P1 in the cytoplasm is regulated by phosphorylation and interaction with the P2 stalk component
YDL082W	-0.493	-0.453	-0.885	0.266	0.5	0.174	0.396	0.128	-0.657	0.000987	0.004342	0.833932	RPL13A	ribosomal 60S subunit protein L13A|L13e|L13A	Ribosomal 60S subunit protein L13A; not essential for viability; homologous to mammalian ribosomal protein L13, no bacterial homolog; RPL13A has a paralog, RPL13B, that arose from the whole genome duplication
YDL083C	0.016	-0.672	-0.658	0.557	0.801	0.316	0.887	0.297	-0.679	0.028537	0.001504	0.587532	RPS16B	ribosomal 40S subunit protein S16B|S9|rp61R|S16B	Protein component of the small (40S) ribosomal subunit; homologous to mammalian ribosomal protein S16 and bacterial S9; RPS16B has a paralog, RPS16A, that arose from the whole genome duplication
YDL084W	-0.338	-0.154	-0.319	-0.051	0.006	-0.079	-0.161	-0.111	-0.203	0.001078	0.102249	0.001577	SUB2		Component of the TREX complex required for nuclear mRNA export; member of the DEAD-box RNA helicase superfamily and is involved in early and late steps of spliceosome assembly; homolog of the human splicing factor hUAP56; relocalizes from nucleus to cytop
YDL085C-A	-0.796	-0.546	0.195	-0.353	-0.303	-0.267	-0.154	0.001	-0.127	0.100087	0.022337	0.266131			Putative protein of unknown function; green fluorescent protein (GFP)-fusion protein localizes to the cytoplasm and nucleus
YDL085W	-1.548	-0.633	-0.765	-0.811	-2.132	-0.545	-0.99	-0.604	0.665	0.002887	0.013375	0.372552	NDE2	NADH-ubiquinone reductase (H(+)-translocating) NDE2|NDH2	Mitochondrial external NADH dehydrogenase; catalyzes the oxidation of cytosolic NADH; Nde1p and Nde2p are involved in providing the cytosolic NADH to the mitochondrial respiratory chain; NDE2 has a paralog, NDE1, that arose from the whole genome duplicati
YDL086W	0.854	0.285	0.502	0.001	-0.273	0.162	0.307	0.256	0.439	0.01549	0.809761	0.02731		carboxymethylenebutenolidase	Putative carboxymethylenebutenolidase; the authentic, non-tagged protein is detected in highly purified mitochondria in high-throughput studies; YDL086W is not an essential gene
YDL087C	-0.343	0.192	0.586	-0.099	0.023	0.356	-0.295	0.282	0.586	0.44359	0.355532	0.315593	LUC7	EPE1|EXM2	Essential protein associated with the U1 snRNP complex; splicing factor involved in recognition of 5' splice site; contains two zinc finger motifs; N-terminal zinc finger binds pre-mRNA; relocalizes to the cytosol in response to hypoxia
YDL088C	0.134	-0.057	-0.368	-0.207	-0.3	-0.411	-0.367	-0.383	0.041	0.376887	0.003332	0.068004	ASM4	NUP59	FG-nucleoporin component of central core of nuclear pore complex (NPC); contributes directly to nucleocytoplasmic transport; induces membrane tubulation, which may contribute to nuclear pore assembly; ASM4 has a paralog, NUP53, that arose from the whole g
YDL089W	-0.072	0.218	-0.116	0.066	-0.515	-0.331	-0.708	-0.511	-0.437	0.888653	0.066681	0.000134	NUR1		Protein of unknown function; interacts with Csm1p, Lrs4p; required for rDNA repeat stability; null mutant causes increase in unequal sister-chromatid exchange; GFP-fusion protein localizes to the nuclear periphery, possible Cdc28p substrate
YDL090C	0.854	0.85	0.679	0.473	-0.547	-0.054	-0.337	-0.079	-0.197	1.9e-05	0.836827	0.012249	RAM1	protein farnesyltransferase|STE16|SGP2|SCG2|FUS8|DPR1	Beta subunit of the CAAX farnesyltransferase (FTase); this complex prenylates the a-factor mating pheromone and Ras proteins; required for the membrane localization of Ras proteins and a-factor; homolog of the mammalian FTase beta subunit
YDL091C	0.367	0.583	0.433	-0.233	-0.232	0.118	-0.375	0.004	0.39	0.000399	0.206486	0.966972	UBX3		Subunit of the DSC ubiquitin ligase complex; UBX (ubiquitin regulatory X) domain-containing protein that interacts with Cdc48p; green fluorescent protein (GFP)-fusion protein localizes to the cytoplasm in a punctate pattern; ortholog of fission yeast Ucp1
YDL092W	0.705	-0.361	-0.786	0.211	-0.059	-0.223	0.459	-0.321	-0.186	0.627117	0.821511	0.925399	SRP14		Signal recognition particle (SRP) subunit; interacts with the RNA component of SRP to form the Alu domain, which is the region of SRP responsible for arrest of nascent chain elongation during membrane targeting; homolog of mammalian SRP14
YDL093W	0.497	0.18	0.128	0.024	-0.267	-0.12	0.245	0.021	-0.141	0.015098	0.100206	0.601994	PMT5		Protein O-mannosyltransferase; transfers mannose residues from dolichyl phosphate-D-mannose to protein serine/threonine residues; acts in a complex with Pmt3p, can instead interact with Pmt2p in some conditions; target for new antifungals
YDL094C	-0.194	-1.228	-0.335	-0.568	-0.381	-0.281	-0.294	-0.17	0.363	0.056291	0.007861	0.886257			Dubious open reading frame; unlikely to encode a functional protein, based on available experimental and comparative sequence data; partially overlaps verfied gene PMT5/YDL093W; YDL094C is not essential
YDL095W	-0.108	0.136	0.106	-0.021	0.004	0.083	-0.199	0.228	0.157	0.446106	0.405044	0.506922	PMT1		Protein O-mannosyltransferase of the ER membrane; transfers mannose from dolichyl phosphate-D-mannose to protein serine and threonine residues; 1 of 7 related proteins involved in O-glycosylation which is essential for cell wall rigidity; involved in ER q
YDL096C	-0.188	-0.125	-0.139	-1.432	-0.506	-0.636	-1.133	-0.279	-0.042	0.002167	0.011811	0.075624	OPI6		Dubious open reading frame; unlikely to encode a functional protein, based on available experimental and comparative sequence data; partially overlaps verified gene PMT1/YDL095W; YDL096C is not essential
YDL097C	0.514	0.337	0.264	-0.093	-0.023	0.057	-0.048	-0.159	0.027	0.01342	0.85898	0.569479	RPN6	proteasome regulatory particle lid subunit RPN6|NAS4	Essential, non-ATPase regulatory subunit of the 26S proteasome lid; required for the assembly and activity of the 26S proteasome; the human homolog (S9 protein) partially rescues Rpn6p depletion; protein abundance increases in response to DNA replication
YDL098C	0.578	0.034	0.045	-0.217	0.212	0.105	-0.411	-0.409	-0.385	0.116422	0.70741	7.5e-05	SNU23		Component of the U4/U6.U5 snRNP complex; involved in mRNA splicing via spliceosome
YDL099W	0.106	0.324	0.599	0.15	0.601	0.47	-0.027	0.159	-0.052	0.014772	0.006749	0.602699	BUG1		Cis-golgi localized protein involved in ER to Golgi transport; forms a complex with the mammalian GRASP65 homolog, Grh1p; mutants are compromised for the fusion of ER-derived vesicles with Golgi membranes
YDL100C	0.824	0.277	-0.002	0.395	0.102	0.127	0.385	-0.154	-0.306	0.063009	0.021808	0.859598	GET3	guanine nucleotide exchange factor GET3|ARR4	Guanine nucleotide exchange factor for Gpa1p; amplifies G protein signaling; subunit of the GET complex, which is involved in Golgi to ER trafficking and insertion of proteins into the ER membrane; has low-level ATPase activity; protein abundance increase
YDL101C	0.873	0.567	0.573	0.653	0.168	0.254	0.41	0.24	-0.251	0.000169	0.013079	0.346374	DUN1		Cell-cycle checkpoint serine-threonine kinase; required for DNA damage-induced transcription of certain target genes, phosphorylation of Rad55p and Sml1p, and transient G2/M arrest after DNA damage; Mec1p and Dun1p function in same pathway to regulate bot
YDL102W	0.661	0.233	0.558	0.12	0.116	0.5	0.899	0.565	0.018	0.002561	0.037943	0.030558	POL3	CDC2|TEX1|HPR6	Catalytic subunit of DNA polymerase delta; required for chromosomal DNA replication during mitosis and meiosis, intragenic recombination, repair of double strand DNA breaks, and DNA replication during nucleotide excision repair (NER)
YDL103C	1.004	0.355	0.547	0.549	-0.178	0.258	0.599	0.291	-0.008	0.004777	0.203237	0.05356	QRI1	UDP-N-acetylglucosamine diphosphorylase|UAP1	UDP-N-acetylglucosamine pyrophosphorylase; catalyzes the formation of UDP-N-acetylglucosamine (UDP-GlcNAc), which is important in cell wall biosynthesis, protein N-glycosylation, and GPI anchor biosynthesis; protein abundance increases in response to DNA
YDL104C	0.18	-0.181	-0.003	0.017	-0.2	-0.174	0.586	0.116	0.097	0.984732	0.083047	0.047249	QRI7		Highly conserved mitochondrial protein; essential for t6A modification of mitochondrial tRNAs that decode ANN codons; similar to Kae1p and E. coli YgjD, both of which are also required for tRNA t6A modification
YDL105W	-0.985	0.026	0.331	-0.117	-0.058	-0.015	-0.602	0.221	0.133	0.509005	0.329186	0.671807	NSE4	QRI2	Component of the SMC5-SMC6 complex; this complex plays a key role in the removal of X-shaped DNA structures that arise between sister chromatids during DNA replication and repair
YDL106C	-0.943	-0.248	-0.117	-0.405	-0.887	-0.591	-0.739	-0.159	-0.143	0.044067	0.001029	0.039009	PHO2	phoB|GRF10|BAS2	Homeobox transcription factor; regulatory targets include genes involved in phosphate metabolism; binds cooperatively with Pho4p to the PHO5 promoter; phosphorylation of Pho2p facilitates interaction with Pho4p; relocalizes to the cytosol in response to h
YDL107W	0.829	0.593	0.1	-0.155	-0.129	-0.252	0.147	-0.121	-0.177	0.022553	0.067215	0.648836	MSS2		Peripherally bound inner membrane protein of the mitochondrial matrix; involved in membrane insertion of C-terminus of Cox2p, interacts genetically and physically with Cox18p
YDL108W	0.482	-0.318	-0.439	-0.07	-0.162	-0.358	0.107	-0.372	-0.18	0.642876	0.036751	0.199766	KIN28		Serine/threonine protein kinase, subunit of transcription factor TFIIH; involved in transcription initiation at RNA polymerase II promoters; relocalizes to the cytosol in response to hypoxia
YDL109C	-0.37	0.043	0.247	-0.398	-0.014	-0.1	-0.117	-0.024	0.382	0.825281	0.079064	0.472114		putative lipase	Putative lipase; involved in lipid metabolism; not an essential gene; YDL109C has a paralog, ROG1, that arose from the whole genome duplication
YDL110C	0.538	0.06	-0.249	-0.225	-1.031	-0.222	-0.281	-0.33	0.033	0.616846	0.105383	0.328388	TMA17		Protein of unknown function that associates with ribosomes; heterozygous deletion demonstrated increases in chromosome instability in a rad9 deletion background; protein abundance is decreased upon intracellular iron depletion
YDL111C	0.687	-0.301	0.06	0.37	0.566	0.156	0.51	0.124	0.055	0.460623	0.00635	0.062668	RRP42		Exosome non-catalytic core component; involved in 3'-5' RNA processing and degradation in both the nucleus and the cytoplasm; has similarity to E. coli RNase PH and to human hRrp42p (EXOSC7)
YDL112W	-0.091	-0.707	-0.504	0.173	0.205	0.14	0.741	0.227	-0.53	0.013226	0.000239	0.562676	TRM3		2'-O-ribose methyltransferase; catalyzes the ribose methylation of the guanosine nucleotide at position 18 of tRNAs
YDL113C	-0.076	0.499	0.396	-0.32	-0.08	0.125	-0.461	-0.016	0.505	0.070406	0.330739	0.96043	ATG20	CVT20|SNX42	Sorting nexin family member; required for the cytoplasm-to-vacuole targeting (Cvt) pathway and for endosomal sorting; has a Phox homology domain that binds phosphatidylinositol-3-phosphate; interacts with Snx4p; potential Cdc28p substrate
YDL114W	1.888	1.77	1.314	1.343	0.524	0.127	-0.756	-0.152	0.161	5.3e-05	0.035459	0.24491		short-chain dehydrogenase/reductase	Putative short-chain dehydrogenase/reductase; YDL114W is not an essential gene
YDL114W-A	-0.482	0.047	0.096	-0.571	0.101	-0.102	-0.244	-0.337	-0.196	0.570201	0.272948	0.067544			Dubious open reading frame; unlikely to encode a functional protein, based on available experimental and comparative sequence data; identified based on homology to hemiascomycetous yeasts
YDL115C	-0.334	0.214	0.121	-0.36	0.173	0.006	-0.661	-0.181	0.273	0.998536	0.599977	0.327239	IWR1		RNA polymerase II transport factor, conserved from yeast to humans; also has a role in transporting RNA polymerase III into the nucleus; interacts with most of the RNAP II subunits; nucleo-cytoplasmic shuttling protein; deletion causes hypersensitivity to
YDL116W	-0.714	-0.593	-0.722	-0.314	-0.199	-0.365	0.018	-0.195	-0.229	6e-06	0.000326	0.079267	NUP84		Subunit of the Nup84p subcomplex of the nuclear pore complex (NPC); contributes to nucleocytoplasmic transport and NPC biogenesis; also plays roles in several processes that may require localization of genes or chromosomes at the nuclear periphery, includ
YDL117W	-0.108	0.108	0.13	0.623	0.38	0.398	0.002	0.018	-0.403	0.639728	0.00138	0.335976	CYK3		SH3-domain protein located in the bud neck and cytokinetic actin ring; relocalizes from bud neck to nucleus upon DNA replication stress; activates the chitin synthase activity of Chs2p during cytokinesis; suppressor of growth and cytokinesis defects of ch
YDL118W	<invalid>	<invalid>	0.942	<invalid>	0.491	0.114	0.294	0.289	1.023	0.107554	0.09591	0.202863			Dubious open reading frame, unlikely to encode a protein; overlaps almost completely with YDL119C; mutations that would affect both YDL118W and YDL119C confer defective telomere maintenance and are synthetically sick or lethal with alpha-synuclein
YDL119C	0.71	0.828	0.406	0.938	0.375	0.153	0.237	-0.043	0.018	0.001474	0.028477	0.306812			Putative mitochondrial transport protein; GFP-fusion protein is induced in response to the DNA-damaging agent MMS; the authentic, non-tagged protein is detected in purified mitochondria
YDL120W	0.622	0.5	0.506	0.323	0.233	0.464	0.457	0.308	0.186	1.7e-05	0.001232	0.005572	YFH1		Mitochondrial matrix iron chaperone; oxidizes and stores iron; interacts with Isu1p to promote Fe-S cluster assembly; mutation results in multiple Fe/S-dependent enzyme deficiencies; human frataxin homolog is mutated in Friedrich's ataxia
YDL121C	0.491	0.141	-0.005	0.855	0.756	0.729	0.761	0.425	-0.151	0.076819	1e-06	0.098175			Putative protein of unknown function; green fluorescent protein (GFP)-fusion protein localizes to the endoplasmic reticulum; YDL121C is not an essential protein
YDL122W	-0.399	-0.485	-0.286	-0.52	0.482	-0.088	-0.168	-0.151	-0.149	0.000896	0.831765	0.016454	UBP1		Ubiquitin-specific protease; removes ubiquitin from ubiquitinated proteins; cleaves at the C terminus of ubiquitin fusions irrespective of their size; capable of cleaving polyubiquitin chains
YDL123W	-1.222	-0.127	0.229	-0.471	0.04	0.136	-1.019	0.168	0.669	0.235204	0.45309	0.856212	SNA4		Protein of unknown function; localized to the vacuolar outer membrane; predicted to be palmitoylated
YDL124W	-0.623	-0.421	-0.638	-0.964	-0.645	-0.83	-1.438	-0.776	-0.123	6.5e-05	5.2e-05	0.022957		aldo-keto reductase superfamily protein	NADPH-dependent alpha-keto amide reductase; reduces aromatic alpha-keto amides, aliphatic alpha-keto esters, and aromatic alpha-keto esters; member of the aldo-keto reductase (AKR) family; protein abundance increases in response to DNA replication stress
YDL125C	-0.048	-0.331	-0.639	-0.44	-0.105	-0.417	-0.521	-0.451	0.013	0.027338	0.00723	0.032319	HNT1		Adenosine 5'-monophosphoramidase; interacts physically and genetically with Kin28p, a CDK and TFIIK subunit, and genetically with CAK1; member of the histidine triad (HIT) superfamily of nucleotide-binding proteins and similar to Hint; protein abundance i
YDL126C	0.048	-0.012	0.321	-0.322	-0.256	-0.106	-0.383	-0.114	0.172	0.254274	0.044826	0.394435	CDC48	AAA family ATPase CDC48	AAA ATPase; subunit of polyubiquitin-selective segregase complex involved in ERAD, cell wall integrity during heat stress, mitotic spindle disassembly; subunit of complex involved in mitochondria-associated degradation; role in mobilizing membrane bound t
YDL127W	-0.365	-0.605	-0.362	-0.118	0.34	0.165	0.663	0.372	-0.206	0.002545	0.216254	0.218826	PCL2	CLN4	Cyclin, interacts with cyclin-dependent kinase Pho85p; member of the Pcl1,2-like subfamily, involved in the regulation of polarized growth and morphogenesis and progression through the cell cycle; localizes to sites of polarized cell growth; PCL2 has a pa
YDL128W	-0.422	0.171	0.203	-0.133	-0.551	0.155	-0.201	0.106	0.211	0.911241	0.238179	0.656025	VCX1	MNR1|HUM1	Vacuolar membrane antiporter with Ca2+/H+ and K+/H+ exchange activity; involved in control of cytosolic Ca2+ and K+ concentrations; has similarity to sodium/calcium exchangers, including the bovine Na+/Ca2+,K+ antiporter
YDL129W	-1.909	-0.182	-0.017	0.134	0.549	0.035	-0.918	0.247	0.213	0.126772	0.065698	0.563123			Protein of unknown function; green fluorescent protein (GFP)-fusion protein localizes to the cytoplasm and the nucleus; YDL129W is not an essential gene; relative distribution to the nucleus increases upon DNA replication stress
YDL130W	-0.388	-0.711	-0.951	-0.589	-0.104	-0.481	-0.421	-0.23	-0.512	0.001226	0.009481	0.001072	RPP1B	ribosomal protein P1B|YP1beta|P1B|L44'|Ax|RPLA3|RPL44'	Ribosomal protein P1 beta; component of the ribosomal stalk, which is involved in interaction of translational elongation factors with ribosome; accumulation is regulated by phosphorylation and interaction with the P2 stalk component
YDL130W-A	0.254	-0.638	-1.814	-0.852	-1.395	-1.437	-0.983	-1.106	-0.528	0.112128	0.000162	0.000654	STF1	AIS2	Protein involved in regulation of the mitochondrial F1F0-ATP synthase; Stf1p and Stf2p act as stabilizing factors that enhance inhibitory action of the Inh1p protein; protein abundance increases in response to DNA replication stress; STF1 has a paralog, I
YDL131W	0.357	-0.567	-0.18	0.219	-0.822	-0.148	0.813	0.081	-0.039	0.482632	0.252784	0.151866	LYS21	homocitrate synthase LYS21	Homocitrate synthase isozyme; catalyzes the condensation of acetyl-CoA and alpha-ketoglutarate to form homocitrate, which is the first step in the lysine biosynthesis pathway; LYS21 has a paralog, LYS20, that arose from the whole genome duplication
YDL132W	-0.002	0.256	0.231	-0.118	-0.056	0.119	-0.226	-0.136	0.195	0.034208	0.719427	0.524514	CDC53	cullin CDC53	Cullin; structural protein of SCF complexes (which also contain Skp1p, Cdc34p, Hrt1p and an F-box protein) involved in ubiquitination; SCF promotes the G1-S transition by targeting G1 cyclins and the Cln-CDK inhibitor Sic1p for degradation
YDL133C-A	-0.217	-0.531	-0.806	-0.609	-0.091	-0.133	0.436	-0.178	-0.247	0.005395	0.0712	0.980377	RPL41B	ribosomal 60S subunit protein L41B|L41e|YL41|L47B|L41B|YDL134C-A|RPL47B	Ribosomal 60S subunit protein L41B; comprises only 25 amino acids; rpl41a rpl41b double null mutant is viable; homologous to mammalian ribosomal protein L41, no bacterial homolog; RPL41B has a paralog, RPL41A, that arose from the whole genome duplication
YDL133W	-0.344	0.651	0.527	0.562	0.542	0.981	0.228	0.381	0.389	0.222631	0.000843	0.000813	SRF1		Regulator of phospholipase D (Spo14p); interacts with Spo14p and regulates its catalytic activity; capable of buffering the toxicity of C16:0 platelet activating factor, a lipid that accumulates intraneuronally in Alzheimer's patients
YDL134C	0.335	0.027	-0.005	-0.033	0.146	0.055	-0.106	-0.233	-0.051	0.164589	0.449429	0.023939	PPH21		Catalytic subunit of protein phosphatase 2A (PP2A); functionally redundant with Pph22p; methylated at C terminus; forms alternate complexes with several regulatory subunits; involved in signal transduction and regulation of mitosis; forms nuclear foci upo
YDL135C	0.736	0.991	0.614	0.546	0.164	0.498	0.681	0.525	0.286	0.000235	0.003565	0.002	RDI1		Rho GDP dissociation inhibitor; involved in the localization and regulation of Cdc42p and Rho1p; protein abundance increases in response to DNA replication stress
YDL136W	-0.829	-0.862	-1.272	-0.202	0.296	-0.246	0.283	-0.225	-0.784	0.000142	0.669609	0.2745	RPL35B	ribosomal 60S subunit protein L35B|L35B|L29|SOS2	Ribosomal 60S subunit protein L35B; homologous to mammalian ribosomal protein L35 and bacterial L29; RPL35B has a paralog, RPL35A, that arose from the whole genome duplication
YDL137W	0.837	0.434	0.101	0.141	0.398	-0.084	0.119	-0.265	-0.353	0.02262	0.213631	0.173266	ARF2		ADP-ribosylation factor; GTPase of the Ras superfamily involved in regulation of coated formation vesicles in intracellular trafficking within the Golgi; ARF2 has a paralog, ARF1, that arose from the whole genome duplication
YDL138W	1.313	1.299	0.43	0.421	-0.166	-0.56	-0.058	0.133	0.25	0.00484	0.64367	0.427037	RGT2		Plasma membrane high glucose sensor that regulates glucose transport; contains 12 predicted transmembrane segments and a long C-terminal tail required for induction of hexose transporters; RGT2 has a paralog, SNF3, that arose from the whole genome duplica
YDL139C	0.667	0.098	0.089	0.385	-0.073	0.061	0.414	-0.087	-0.028	0.067911	0.228449	0.380415	SCM3		Nonhistone component of centromeric chromatin; binds to histone H3 variant, Cse4p, and recruits it to centromeres; involved in the assembly and maintenance of Cse4-H4 at centromeres; required for kinetochore assembly and G2/M progression; may protect Cse4
YDL140C	0.117	-0.103	-0.226	-0.631	-0.349	-0.421	-0.501	-0.225	0.021	0.429647	0.000901	0.091817	RPO21	B220|SUA8|RPB220|RPB1	RNA polymerase II largest subunit B220; part of central core; phosphorylation of C-terminal heptapeptide repeat domain regulates association with transcription and splicing factors; similar to bacterial beta-prime
YDL141W	0.272	-0.131	0.188	-0.273	-0.372	-0.269	0.264	0.254	0.163	0.26066	0.000148	0.001025	BPL1	biotin--[acetyl-CoA-carboxylase] ligase BPL1|ACC2	Biotin:apoprotein ligase; covalently modifies proteins with the addition of biotin, required for acetyl-CoA carboxylase (Acc1p) holoenzyme formation
YDL142C	0.191	0.333	0.217	0.073	-0.122	0.028	-0.114	0.078	0.285	0.002091	0.903637	0.367233	CRD1	cardiolipin synthase|CLS1	Cardiolipin synthase; produces cardiolipin, which is a phospholipid of the mitochondrial inner membrane that is required for normal mitochondrial membrane potential and function; also required for normal vacuolar ion homeostasis
YDL143W	0.133	-0.178	0.057	0.319	0.398	0.439	0.302	0.101	-0.166	0.964031	0.003427	0.488033	CCT4	ANC2|TCP4	Subunit of the cytosolic chaperonin Cct ring complex; related to Tcp1p, required for the assembly of actin and tubulins in vivo
YDL144C	0.712	0.149	0.355	-0.118	0.063	0.194	-0.049	0.059	0.095	0.011545	0.457542	0.272574			Protein of unknown function; green fluorescent protein (GFP)-fusion protein localizes to the cytoplasm and nucleus; YDL144C is not an essential gene; protein abundance increases in response to DNA replication stress
YDL145C	-0.31	-0.122	-0.015	-0.298	-0.323	-0.202	-0.213	-0.07	-0.137	0.04524	0.000267	0.007504	COP1	SOO1|RET1|SEC33	Alpha subunit of COPI vesicle coatomer complex; complex surrounds transport vesicles in the early secretory pathway
YDL146W	-0.87	-0.79	-1.052	-0.228	-0.344	-0.312	-0.777	-0.472	-0.343	6.4e-05	0.001186	0.001382	LDB17		Protein involved in the regulation of endocytosis; transiently recruited to actin cortical patches in a SLA1-dependent manner after late coat component assembly; GFP-fusion protein localizes to the periphery, cytoplasm, bud, and bud neck
YDL147W	0.42	0.731	0.536	0.518	0.599	0.616	-0.16	0.116	0.311	0.001083	0.000308	0.451345	RPN5	proteasome regulatory particle lid subunit RPN5|NAS5	Subunit of the CSN and 26S proteasome lid complexes; similar to mammalian p55 subunit and to another S. cerevisiae regulatory subunit, Rpn7p; Rpn5p is an essential protein; the COP9 signalosome is also known as the CSN
YDL148C	-0.977	-0.687	-0.335	0.42	0.819	0.348	0.47	0.217	-0.542	0.003486	0.002722	0.811456	NOP14	UTP2	Nucleolar protein; forms a complex with Noc4p that mediates maturation and nuclear export of 40S ribosomal subunits; also present in the small subunit processome complex, which is required for processing of pre-18S rRNA
YDL149W	-0.302	-0.225	-0.294	-0.927	-1.131	-0.786	-0.995	-0.749	-0.009	7.3e-05	3.8e-05	0.027082	ATG9	APG9|CVT7|AUT9	Transmembrane protein involved in forming Cvt and autophagic vesicles; cycles between the phagophore assembly site (PAS) and other cytosolic punctate structures, not found in autophagosomes; may be involved in membrane delivery to the PAS
YDL150W	0.395	-0.006	-0.015	0.141	0.337	-0.011	0.476	0.078	0.064	0.239578	0.104438	0.165686	RPC53	C53|RPC4	RNA polymerase III subunit C53
YDL151C	1.098	<invalid>	0.866	0.113	0.208	0.36	2.211	0.493	<invalid>	0.04181	0.077796	0.235787	BUD30		Dubious open reading frame; unlikely to encode a functional protein, based on available experimental and comparative sequence data; not conserved in closely related Saccharomyces species; 96% of ORF overlaps the verified gene RPC53; diploid mutant display
YDL152W	<invalid>	<invalid>	0.427	<invalid>	0.026	-0.138	<invalid>	0.225	<invalid>	0.336691	0.580456	0.667282			Dubious open reading frame; unlikely to encode a functional protein, based on available experimental and comparative sequence data; partially overlaps the verified ORF SAS10/YDL153C, a component of the small ribosomal subunit processosome
YDL153C	-0.041	-0.126	-0.058	0.405	1.15	0.755	0.383	0.32	-0.434	0.032578	0.002683	0.61708	SAS10	UTP3	Subunit of U3-containing Small Subunit (SSU) processome complex; involved in production of 18S rRNA and assembly of small ribosomal subunit; disrupts silencing when overproduced; mutant has increased aneuploidy tolerance; essential gene
YDL154W	0.181	0.583	0.377	0.563	0.129	0.231	-0.197	0.009	-0.095	0.048107	0.084782	0.499977	MSH5	MutS family protein MSH5	Protein of the MutS family; forms a dimer with Msh4p that facilitates crossovers between homologs during meiosis; msh5-Y823H mutation confers tolerance to DNA alkylating agents; homologs present in C. elegans and humans
YDL155W	0.232	0.354	0.543	0.066	0.288	0.382	0.309	0.274	0.16	0.004679	0.033455	0.01504	CLB3		B-type cyclin involved in cell cycle progression; activates Cdc28p to promote the G2/M transition; may be involved in DNA replication and spindle assembly; accumulates during S phase and G2, then targeted for ubiquitin-mediated degradation; relative distr
YDL156W	0.436	0.697	0.591	0.674	0.063	0.237	0.705	0.442	0.255	0.000161	0.054667	0.007378	CMR1		DNA-binding protein with preference for UV-damaged DNA; protein sequence contains three WD domains (WD-40 repeat); green fluorescent protein (GFP)-fusion protein localizes to the cytoplasm and nucleus; potential regulatory target of Mbp1p, which binds to
YDL157C	0.856	0.289	0.011	1.021	0.7	0.724	0.983	0.447	-0.214	0.063509	0.000141	0.130278			Putative protein of unknown function; the authentic, non-tagged protein is detected in highly purified mitochondria in high-throughput studies
YDL158C	0.158	-0.208	-0.331	0.35	0.065	0.311	0.718	0.231	-0.222	0.251496	0.062256	0.224973			Dubious open reading frame; unlikely to encode a functional protein, based on available experimental and comparative sequence data
YDL159W	0.413	0.086	0.33	-0.256	-0.061	-0.232	-0.114	-0.267	-0.196	0.012909	0.008927	0.001283	STE7		Signal transducing MAP kinase kinase; involved in pheromone response where it phosphorylates Fus3p; involved in the pseudohyphal/invasive growth pathway where it phosphorylates of Kss1p; phosphorylated by Ste11p; degraded by ubiquitin pathway
YDL159W-A	<invalid>	<invalid>	0.564	<invalid>	0.197	-0.436	0.855	0.254	<invalid>	1	0.684309	0.183252		YDL159W-B	Putative protein of unknown function; identified by sequence comparison with hemiascomycetous yeast species
YDL160C	-1.117	-0.261	-0.136	-0.334	0.213	-0.251	-0.675	0.079	0.143	0.055938	0.323326	0.430657	DHH1		Cytoplasmic DExD/H-box helicase, stimulates mRNA decapping; coordinates distinct steps in mRNA function and decay, interacts with both the decapping and deadenylase complexes, may have a role in mRNA export and translation; C-terminus of Dhh1p interacts w
YDL161W	1.277	0.952	0.994	0.407	0.701	0.467	0.826	0.502	0.391	2.2e-05	0.000309	0.001259	ENT1		Epsin-like protein involved in endocytosis and actin patch assembly; functionally redundant with Ent2p; binds clathrin via a clathrin-binding domain motif at C-terminus; relocalizes from bud neck to cytoplasm upon DNA replication stress; ENT1 has a paralo
YDL162C	<invalid>	<invalid>	0.609	<invalid>	0.081	-0.119	1.615	-0.171	2.417	1	0.876449	0.274125			Dubious open reading frame; unlikely to encode a functional protein, based on available experimental and comparative sequence data; partially overlaps ENT1/YDL161W, a verified gene involved in endocytosis and actin cortical patch assembly
YDL163W	<invalid>	<invalid>	0.679	<invalid>	-0.259	0.094	<invalid>	0.452	<invalid>	0.361786	0.71037	0.613381			Dubious open reading frame; unlikely to encode a functional protein, based on available experimental and comparative sequence data; partially overlaps the verified gene CDC9/YDL164C encoding DNA ligase
YDL164C	0.267	0.688	0.757	0.27	-0.051	0.611	0.51	0.761	0.495	0.002832	0.083625	0.000241	CDC9	DNA ligase (ATP) CDC9|MMS8	DNA ligase found in the nucleus and mitochondria; an essential enzyme that joins Okazaki fragments during DNA replication; also acts in nucleotide excision repair, base excision repair, and recombination
YDL165W	-0.406	0.011	-0.417	-0.402	-0.355	-0.389	-0.232	-0.184	-0.056	0.031278	2e-06	0.005662	CDC36	CCR4-NOT core subunit CDC36|NOT2|DNA19	Component of the kinetochore-associated Ndc80 complex; this complex has multiple roles in regulating mRNA levels including regulation of transcription and destabilizing mRNAs through deadenylation; basal transcription factor
YDL166C	1.127	0.071	0.191	0.637	0.583	0.393	1.055	0.228	-0.237	0.100236	0.002626	0.219307	FAP7		Essential NTPase required for small ribosome subunit synthesis; mediates processing of the 20S pre-rRNA at site D in the cytoplasm but associates only transiently with 43S preribosomes via Rps14p, may be the endonuclease for site D
YDL167C	0.116	-0.175	-0.05	0.677	1.548	0.602	0.91	0.562	-0.269	0.540998	0.004521	0.131629	NRP1		Putative RNA binding protein of unknown function; localizes to stress granules induced by glucose deprivation; predicted to be involved in ribosome biogenesis
YDL168W	-0.795	-0.651	-0.59	-0.348	-0.626	0.008	-0.238	-0.25	-0.123	4.3e-05	0.04532	0.005093	SFA1	bifunctional alcohol dehydrogenase/S-(hydroxymethyl)glutathione dehydrogenase|ADH5	Bifunctional alcohol dehydrogenase and formaldehyde dehydrogenase; formaldehyde dehydrogenase activity is glutathione-dependent; functions in formaldehyde detoxification and formation of long chain and complex alcohols, regulated by Hog1p-Sko1p; protein a
YDL169C	0.563	0.584	0.484	-0.397	-0.51	0.174	-0.276	-0.09	0.238	2e-06	0.128855	0.674379	UGX2		Protein of unknown function; transcript accumulates in response to any combination of stress conditions
YDL170W	-0.524	-0.035	0.29	-0.201	0.071	-0.085	-0.221	0.248	0.773	0.576803	0.217216	0.202435	UGA3		Transcriptional activator for GABA-dependent induction of GABA genes; zinc finger transcription factor of the Zn(2)-Cys(6) binuclear cluster domain type; localized to the nucleus; gamma-aminobutyrate is also known as GABA; examples of GABA genes include U
YDL171C	0.145	-0.31	0.274	-0.521	-1.169	-0.262	-0.181	-0.034	0.549	0.764927	0.014956	0.492977	GLT1	glutamate synthase (NADH)	NAD(+)-dependent glutamate synthase (GOGAT); synthesizes glutamate from glutamine and alpha-ketoglutarate; with Gln1p, forms the secondary pathway for glutamate biosynthesis from ammonia; expression regulated by nitrogen source
YDL172C	-0.275	<invalid>	0.353	-0.326	-0.1	0.072	2.49	0.459	<invalid>	0.64013	0.685112	0.236271			Dubious open reading frame; unlikely to encode a functional protein, based on available experimental and comparative sequence data
YDL173W	-0.35	-0.169	-0.154	-0.748	-0.271	0.081	0.222	0.023	0.388	0.005495	0.097209	0.029652	PAR32		Putative protein of unknown function; hyperphosphorylated upon rapamycin treatment in a Tap42p-dependent manner; green fluorescent protein (GFP)-fusion protein localizes to the cytoplasm; PAR32 is not an essential gene
YDL174C	-0.547	-0.484	-0.456	-0.723	-1.044	-0.291	-0.229	-0.372	0.319	1e-05	0.004329	0.512831	DLD1		D-lactate dehydrogenase; oxidizes D-lactate to pyruvate, transcription is heme-dependent, repressed by glucose, and derepressed in ethanol or lactate; located in the mitochondrial inner membrane
YDL175C	0.584	0.031	-0.138	0.176	0.027	-0.095	0.125	-0.131	0.253	0.320712	0.602719	0.338895	AIR2		RNA-binding subunit of the TRAMP nuclear RNA surveillance complex; involved in nuclear RNA processing and degradation; involved in TRAMP complex assembly as a bridge between Mtr4p and Trf4p; stimulates the poly(A) polymerase activity of Pap2p in vitro; ha
YDL176W	0.086	-0.296	0.08	-0.594	-0.058	-0.208	-0.089	-0.147	0.127	0.63005	0.03786	0.544622			Protein of unknown function; predicted by computational methods to be involved in fructose-1,6-bisphosphatase (Fbp1p) degradation; interacts with components of the GID complex; YDL176W is not an essential gene
YDL177C	1.357	0.765	0.585	0.68	0.783	0.565	0.839	-0.03	0.422	0.002334	0.000102	0.06356			Putative protein of unknown function; similar to the mouse IMPACT gene; YDL177C is not an essential gene
YDL178W	0.419	0.089	-0.065	-0.334	-0.537	-0.113	0.065	-0.124	-0.025	0.246037	0.013349	0.652536	DLD2	AIP2	D-lactate dehydrogenase; located in the mitochondrial matrix
YDL179W	0.587	0.646	0.468	0.364	0.553	0.329	0.459	0.235	0.475	0.000575	0.000984	0.005599	PCL9		Cyclin; forms a functional kinase complex with Pho85p cyclin-dependent kinase (Cdk), expressed in late M/early G1 phase, activated by Swi5p; PCL9 has a paralog, PCL2, that arose from the whole genome duplication
YDL180W	-0.006	-0.405	-0.175	-0.54	-0.41	-0.307	-0.458	-0.331	-0.152	0.062	0.000813	0.006925			Putative protein of unknown function; green fluorescent protein (GFP)-fusion protein localizes to the vacuole
YDL181W	-2.164	-0.473	-0.981	-1.203	-0.155	-0.449	-1.106	-0.349	-0.398	0.012886	0.029513	0.013544	INH1		Protein that inhibits ATP hydrolysis by the F1F0-ATP synthase; inhibitory function is enhanced by stabilizing proteins Stf1p and Stf2p; has a calmodulin-binding motif and binds calmodulin in vitro; INH1 has a paralog, STF1, that arose from the whole genom
YDL182W	-0.813	-1.616	-1.07	-0.413	-0.819	-0.215	0.73	0.121	0.151	0.000681	0.010619	0.050896	LYS20	homocitrate synthase LYS20	Homocitrate synthase isozyme; catalyzes the condensation of acetyl-CoA and alpha-ketoglutarate to form homocitrate, which is the first step in the lysine biosynthesis pathway; LYS20 has a paralog, LYS21, that arose from the whole genome duplication
YDL183C	1.002	0.422	0.087	-0.167	-0.217	-0.022	0.133	-0.083	-0.016	0.031346	0.228989	0.872579		MKR1	Protein that may form an active mitochondrial KHE system; mitochondrial inner-membrane protein; non-essential gene; KHE system stands for K+/H+ exchanger system
YDL184C	-1.842	-1.129	-1.382	-1.421	-0.312	-0.57	-0.656	-0.352	-0.861	0.000111	0.016325	0.00299	RPL41A	ribosomal 60S subunit protein L41A|L41e|YL41|L47A|L41A|RPL47A	Ribosomal 60S subunit protein L41A; comprises only 25 amino acids; rpl41a rpl41b double null mutant is viable; homologous to mammalian ribosomal protein L41, no bacterial homolog; RPL41A has a paralog, RPL41B, that arose from the whole genome duplication
YDL185C-A	0.074	0.774	0.149	0.311	0.024	0.05	0.294	0.358	-0.326	0.088961	0.271468	0.705721			Dubious open reading frame; unlikely to encode a functional protein, based on available experimental and comparative sequence data; partially overlaps the verified gene YDL185W; identified by homology with hemiascomycetous yeast species
YDL185W	-0.447	0.104	0.219	-0.272	-0.005	-0.208	-0.694	-0.091	-0.02	0.774758	0.02676	0.10509	VMA1	TFP1|CLS8	Subunit A of the V1 peripheral membrane domain of V-ATPase; protein precursor undergoes self-catalyzed splicing to yield the extein Tfp1p and the intein Vde (PI-SceI), which is a site-specific endonuclease; the V1 peripheral membrane domain of the vacuola
YDL186W	3.102	<invalid>	0.618	<invalid>	0.055	-0.286	1.557	0.328	-0.627	0.231692	0.336874	0.443106			Putative protein of unknown function; YDL186W is not an essential gene
YDL187C	-0.519	-0.373	-0.107	0.363	0.587	0.374	0.324	0.114	0.611	0.015669	0.001734	0.019627			Dubious open reading frame; unlikely to encode a functional protein, based on available experimental and comparative sequence data
YDL188C	-1.274	-0.308	-0.633	-0.459	-0.323	-0.452	-0.965	-0.377	-0.233	0.011044	8e-05	0.015279	PPH22	PPH2	Catalytic subunit of protein phosphatase 2A (PP2A); functionally redundant with Pph21p; methylated at C terminus; forms alternate complexes with several regulatory subunits; involved in signal transduction and regulation of mitosis; protein abundance incr
YDL189W	0.675	0.467	1.107	0.362	0.747	0.489	0.831	0.698	0.728	0.001846	0.002741	1.5e-05	RBS1		Protein of unknown function; identified as a high copy suppressor of psk1 psk2 mutations that confer temperature-sensitivity for galactose utilization; proposed to bind single-stranded nucleic acids via its R3H domain
YDL190C	-0.147	-0.179	-0.122	-0.184	-0.214	-0.189	-0.07	-0.229	-0.153	0.020161	0.013413	0.024044	UFD2	ubiquitin-ubiquitin ligase UFD2	Ubiquitin chain assembly factor (E4); cooperates with a ubiquitin-activating enzyme (E1), a ubiquitin-conjugating enzyme (E2), and a ubiquitin protein ligase (E3) to conjugate ubiquitin to substrates; also functions as an E3
YDL191W	-0.826	-0.925	-1.553	-0.284	-0.095	-0.468	0.184	-0.388	-0.923	0.000666	0.018436	0.130245	RPL35A	ribosomal 60S subunit protein L35A|L35A|L29|SOS1	Ribosomal 60S subunit protein L35A; homologous to mammalian ribosomal protein L35 and bacterial L29; RPL35A has a paralog, RPL35B, that arose from the whole genome duplication
YDL192W	0.715	-0.116	-0.391	0.467	0.315	0.216	0.954	0.125	-0.488	0.759014	0.003432	0.492728	ARF1		ADP-ribosylation factor; GTPase of the Ras superfamily involved in regulation of coated vesicle formation in intracellular trafficking within the Golgi; ARF1 has a paralog, ARF2, that arose from the whole genome duplication
YDL193W	-0.242	-0.47	-0.423	-0.099	-0.497	-0.276	-0.501	-0.373	-0.112	0.005147	0.025955	0.013257	NUS1		Putative prenyltransferase; required for cell viability; proposed to be involved in protein trafficking because tet-repressible mutant shows accumulation of hypoglycosylated forms of CPY
YDL194W	-0.107	-0.13	-0.144	-0.164	-0.358	-0.521	-0.707	-0.246	-0.22	0.01207	0.00394	0.01313	SNF3		Plasma membrane low glucose sensor, regulates glucose transport; contains 12 predicted transmembrane segments and a long C-terminal tail required for induction of hexose transporters; also senses fructose and mannose; SNF3 has a paralog, RGT2, that arose
YDL195W	-1.195	-0.577	-0.766	-0.944	-0.528	-0.69	-1.006	-0.281	0.051	0.001159	0.001142	0.098525	SEC31	WEB1	Component of the Sec13p-Sec31p complex of the COPII vesicle coat; COPII coat is required for vesicle formation in ER to Golgi transport; mutant has increased aneuploidy tolerance
YDL196W	1.45	<invalid>	0.95	<invalid>	0.134	0.047	0.714	0.371	0.613	0.096518	0.312705	0.280441			Dubious open reading frame; unlikely to encode a functional protein, based on available experimental and comparative sequence data; open reading frame is located in promoter region of essential gene SEC31
YDL197C	-0.423	0.219	0.13	-0.401	-0.236	-0.101	-0.819	-0.083	0.472	0.86419	0.019114	0.578607	ASF2		Anti-silencing protein; causes derepression of silent loci when overexpressed
YDL198C	0.803	0.202	0.814	0.968	-0.439	0.675	1.316	0.946	0.23	0.009623	0.206637	0.011108	GGC1	SHM1|YHM1	Mitochondrial GTP/GDP transporter; essential for mitochondrial genome maintenance; has a role in mitochondrial iron transport; member of the mitochondrial carrier family
YDL199C	-0.958	-0.188	-0.346	-0.761	-0.79	-0.275	-1.005	-0.2	0.356	0.025034	0.003369	0.317561			Putative transporter; member of the sugar porter family
YDL200C	0.112	-0.419	-1.044	-0.623	-1.173	-0.902	0.25	-0.675	-0.626	0.087374	0.001011	0.135242	MGT1	MGMT	DNA repair methyltransferase (6-O-methylguanine-DNA methylase); involved in protection against DNA alkylation damage
YDL201W	0.614	-0.111	-0.018	0.584	0.836	0.706	0.841	0.321	-0.157	0.315874	2.4e-05	0.126709	TRM8		Noncatalytic subunit of a tRNA methyltransferase complex; Trm8p and Trm82p comprise an enzyme that catalyzes a methyl-transfer from S-adenosyl-l-methionine to the N(7) atom of guanine at position 46 in tRNA; Trm8 lacks catalytic activity if not bound to T
YDL202W	0.761	0.776	0.514	0.264	0.427	0.277	0.546	0.417	0.096	0.000167	0.000448	0.012507	MRPL11	mitochondrial 54S ribosomal protein YmL11|YmL11	Mitochondrial ribosomal protein of the large subunit
YDL203C	-0.29	-0.007	0.321	-0.565	0.131	-0.309	-0.175	-0.055	0.243	0.945637	0.119112	0.960028	ACK1		Protein that functions in the cell wall integrity pathway; functions upstream of Pkc1p; GFP-fusion protein expression is induced in response to the DNA-damaging agent MMS; non-tagged Ack1p is detected in purified mitochondria
YDL204W	-3.171	-0.945	-1.428	-0.865	-1.409	-0.624	-2.222	-0.798	0.145	0.00765	0.00123	0.078969	RTN2		Reticulon protein; stabilizes membrane curvature; involved in nuclear pore assembly and maintenance of tubular ER morphology; interacts with exocyst subunit Sec6p, Yip3p, and Sbh1p; much less abundant than Rtn1p; rtn1 rtn2 yop1 triple mutant lacks tubular
YDL205C	-3.721	-1.319	-1.061	-1.153	0.466	0.068	-1.678	0.098	0.084	0.013079	0.533663	0.239868	HEM3	hydroxymethylbilane synthase|OLE2	Porphobilinogen deaminase; catalyzes the conversion of 4-porphobilinogen to hydroxymethylbilane, the third step in heme biosynthesis; localizes to the cytoplasm and nucleus; expression is regulated by Hap2p-Hap3p, but not by levels of heme
YDL206W	-0.483	-0.371	-0.864	-1.041	-0.976	-0.668	-0.773	-0.54	-0.12	0.002101	7.4e-05	0.012448			Putative protein of unknown function; YDL206W is not an essential protein
YDL207W	0.133	0.294	0.431	-0.179	0.367	0.308	0.056	0.235	0.454	0.003396	0.198485	0.020256	GLE1	BRR3|RSS1	Cytoplasmic nucleoporin required for polyadenylated mRNA export; contains a nuclear export signal; when bound to inositol hexakisphosphate (IP6), functions as an activator for the Dbp5p ATPase activity at the nuclear pore complex during mRNA export; media
YDL208W	0.709	-0.238	-0.242	0.625	1.464	0.787	0.949	0.2	-0.656	0.727827	0.002042	0.601556	NHP2		Protein related to mammalian high mobility group (HMG) proteins; nuclear protein; essential for function of H/ACA-type snoRNPs, which are involved in 18S rRNA processing
YDL209C	0.239	0.348	0.755	0.81	1.262	1.018	0.825	0.268	-0.05	0.006606	8.3e-05	0.091883	CWC2	NTC40	Member of the NineTeen Complex (NTC); this complex contains Prp19p and stabilizes U6 snRNA in catalytic forms of the spliceosome containing U2, U5, and U6 snRNAs; binds directly to U6 snRNA; similar to S. pombe Cwf2
YDL210W	-0.677	-0.887	0.96	0.14	-0.63	2.339	0.896	0.795	2.084	0.60918	0.3236	0.004905	UGA4		GABA (gamma-aminobutyrate) permease; serves as a GABA transport protein involved in the utilization of GABA as a nitrogen source; catalyzes the transport of putrescine and delta-aminolevulinic acid (ALA); localized to the vacuolar membrane
YDL211C	2.375	1.377	1.563	1.841	0.721	1.043	2.367	1.346	0.59	0.000288	0.004309	0.007101			Protein of unknown function; green fluorescent protein (GFP)-fusion protein localizes to the vacuole; YDL211C has a paralog, TDA7, that arose from the whole genome duplication
YDL212W	1.142	0.444	-0.034	0.204	-0.075	0.042	0.488	-0.195	-0.335	0.062146	0.340257	0.934961	SHR3	APF1	Endoplasmic reticulum packaging chaperone; required for incorporation of amino acid permeases into COPII coated vesicles for transport to the cell surface
YDL213C	0.46	-0.316	-0.281	0.616	1.007	0.489	1.118	0.407	-0.367	0.791244	0.001008	0.217529	NOP6		rRNA-binding protein required for 40S ribosomal subunit biogenesis; contains an RNA recognition motif (RRM); hydrophilin essential to overcome the stress of the desiccation-rehydration process; NOP6 may be a fungal-specific gene as no homologs have been y
YDL214C	0.081	0.322	-0.751	-0.19	-1.371	-0.805	-0.46	-0.086	0.269	0.597531	0.014806	0.524758	PRR2		Serine/threonine protein kinase; inhibits pheromone induced signalling downstream of MAPK, possibly at the level of the Ste12p transcription factor; mutant has increased aneuploidy tolerance; PRR2 has a paralog, NPR1, that arose from the whole genome dupl
YDL215C	0.759	1.004	1.75	0.268	-0.338	0.676	0.805	0.628	0.047	0.002052	0.374363	0.034995	GDH2	glutamate dehydrogenase (NAD(+))|GDHB|GDH-B	NAD(+)-dependent glutamate dehydrogenase; degrades glutamate to ammonia and alpha-ketoglutarate; expression sensitive to nitrogen catabolite repression and intracellular ammonia levels
YDL216C	-0.125	-0.079	-0.443	-0.124	-1.002	-0.731	-0.5	-0.647	-0.635	0.041313	0.014561	6.7e-05	RRI1	JAB1|CSN5	Catalytic subunit of the COP9 signalosome (CSN) complex; acts as an isopeptidase in cleaving the ubiquitin-like protein Nedd8 from SCF ubiquitin ligases; metalloendopeptidase involved in the adaptation to pheromone signaling
YDL217C	0.869	0.349	0.575	0.27	0.474	0.323	0.736	0.257	0.047	0.002375	0.000722	0.054049	TIM22		Essential core component of the mitochondrial TIM22 complex; involved in insertion of polytopic proteins into the inner membrane; forms the channel through which proteins are imported
YDL218W	-1.549	-0.816	-0.761	-0.92	-1.48	-0.291	-0.874	-0.267	0.666	0.001358	0.009441	0.601648			Putative protein of unknown function; YDL218W transcription is regulated by Azf1p and induced by starvation and aerobic conditions; expression also induced in cells treated with the mycotoxin patulin
YDL219W	0.737	0.075	0.285	0.508	0.019	0.178	0.569	0.246	0.418	0.092109	0.064057	0.002763	DTD1	D-tyrosyl-tRNA(Tyr) deacylase	D-Tyr-tRNA(Tyr) deacylase; functions in protein translation, may affect nonsense suppression via alteration of the protein synthesis machinery; ubiquitous among eukaryotes
YDL220C	-0.858	0.138	0.216	-0.312	0.027	0.412	-0.519	0.312	0.587	0.493508	0.774619	0.598001	CDC13	EST4	Single stranded DNA-binding protein found at TG1-3 telomere G-tails; key roles in regulation of telomerase, telomere end protection, conventional telomere replication; regulates telomere replication through recruitment of specific sub-complexes, essential
YDL221W	1.306	0.897	0.55	1.599	0.085	0.082	-0.188	-0.225	0.024	0.007128	0.214353	0.39615			Dubious open reading frame; unlikely to encode a functional protein, based on available experimental and comparative sequence data; partially overlaps the 3' end of essential gene CDC13
YDL222C	-4.518	-2.149	-1.734	-2.229	-2.469	-0.285	-3.076	0.318	1.115	0.003807	0.012692	0.530273	FMP45		Integral membrane protein localized to mitochondria; required for sporulation and maintaining sphingolipid content; similar to SUR7; FMP45 has a paralog, YNL194C, that arose from the whole genome duplication
YDL223C	-3.662	-1.8	-1.533	-2.179	-2.417	-0.554	-1.96	-0.26	1.242	0.002819	0.005878	0.607318	HBT1		Shmoo tip protein, substrate of Hub1p ubiquitin-like protein; mutants are defective for mating projection formation, thereby implicating Hbt1p in polarized cell morphogenesis; HBT1 has a paralog, YNL195C, that arose from the whole genome duplication
YDL224C	-0.749	-0.164	0.084	-0.189	-0.048	-0.183	-0.268	0.049	0.283	0.153255	0.014986	0.844684	WHI4		Putative RNA binding protein; regulates the cell size requirement for passage through Start and commitment to cell division; WHI4 has a paralog, WHI3, that arose from the whole genome duplication
YDL225W	-0.325	-0.058	0.355	0.109	-0.025	-0.033	0.674	-0.095	0.243	0.948195	0.788952	0.20793	SHS1	septin SHS1|SEP7	Component of the septin ring that is required for cytokinesis; septins are GTP-binding proteins that assemble into rod-like hetero-oligomers that can associate with other rods to form filaments; septin rings at the mother-bud neck act as scaffolds for rec
YDL226C	0.098	0.419	0.671	0.256	0.574	0.642	0.401	0.732	0.476	0.014479	0.001806	0.000426	GCS1		ADP-ribosylation factor GTPase activating protein (ARF GAP); involved in ER-Golgi transport; required for prospore membrane formation; regulates phospholipase Spo14p; shares functional similarity with Glo3p; GCS1 has a paralog, SPS18, that arose from the
YDL227C	0.828	-0.372	0.176	1.132	0.299	0.554	1.698	1.055	0.207	0.407213	0.010331	0.015896	HO		Site-specific endonuclease; required for gene conversion at the MAT locus (homothallic switching) through the generation of a ds DNA break; expression restricted to mother cells in late G1 as controlled by Swi4p-Swi6p, Swi5p, and Ash1p
YDL228C	0.389	-0.333	-0.631	0.653	0.005	-0.231	0.698	-0.492	-1.463	0.490401	0.525521	0.702781			Dubious open reading frame; unlikely to encode a functional protein, based on available experimental and comparative sequence data; almost completely overlaps the verified gene SSB1
YDL229W	-0.951	-1.088	-0.995	-0.107	0.383	-0.43	0.039	-0.294	-1.092	3e-05	0.756982	0.093262	SSB1	Hsp70 family ATPase SSB1|YG101	Cytoplasmic ATPase that is a ribosome-associated molecular chaperone; functions with J-protein partner Zuo1p; may be involved in folding of newly-made polypeptide chains; member of the HSP70 family; interacts with phosphatase subunit Reg1p; SSB1 has a par
YDL230W	-0.258	-0.217	-0.29	0.079	-0.484	-0.023	-0.343	-0.242	0.048	0.000141	0.261888	0.072115	PTP1		Phosphotyrosine-specific protein phosphatase; dephosphorylates a broad range of substrates in vivo, including Fpr3p; localized to the cytoplasm and the mitochondria; proposed to be a negative regulator of filamentation
YDL231C	0.017	0.231	0.561	-0.351	-0.046	0.242	-0.681	0.04	0.073	0.045807	0.657366	0.280035	BRE4		Zinc finger protein containing five transmembrane domains; null mutant exhibits strongly fragmented vacuoles and sensitivity to brefeldin A, a drug which is known to affect intracellular transport
YDL232W	-1.393	-1.216	-1.329	-1.348	-0.522	-0.911	-0.726	-0.795	-0.838	1e-05	0.002406	9.2e-05	OST4		Subunit of the oligosaccharyltransferase complex of the ER lumen; complex catalyzes protein asparagine-linked glycosylation; type I membrane protein required for incorporation of Ost3p or Ost6p into the OST complex
YDL233W	-0.706	-0.453	-0.453	-0.392	-0.332	-0.377	-0.364	-0.298	-0.002	0.000534	5.5e-05	0.03195	MFG1		Regulator of filamentous growth; interacts with FLO11 promoter and regulates FLO11 expression; binds to transcription factors Flo8p and Mss11p; green fluorescent protein (GFP)-fusion protein localizes to the nucleus; YDL233W is not an essential gene
YDL234C	-0.879	-0.118	-0.299	-0.355	-0.417	-0.147	-0.37	-0.134	0.39	0.031515	0.002129	0.801479	GYP7		GTPase-activating protein for yeast Rab family members; members include Ypt7p (most effective), Ypt1p, Ypt31p, and Ypt32p (in vitro); involved in vesicle mediated protein trafficking
YDL235C	0.214	-0.457	-0.817	-0.352	-0.58	-0.591	-0.022	-0.497	-0.232	0.126818	0.00028	0.036377	YPD1		Phosphorelay intermediate protein; phosphorylated by the plasma membrane sensor Sln1p in response to osmotic stress and then in turn phosphorylates the response regulators Ssk1p in the cytosol and Skn7p in the nucleus
YDL236W	0.908	0.141	0.03	0.009	0.434	0.216	0.54	0.186	-0.042	0.094774	0.039314	0.090197	PHO13		Alkaline phosphatase specific for p-nitrophenyl phosphate; also has protein phosphatase activity
YDL237W	0	-0.11	-0.338	-0.173	-0.55	-0.49	-0.432	-0.375	-0.208	0.089674	0.003916	0.001973	AIM6	LRC1	Putative protein of unknown function; required for respiratory growth; YDL237W is not an essential gene
YDL238C	0.73	0.798	0.412	0.492	0.05	0.215	0.034	0.159	0.431	0.000538	0.039336	0.055671	GUD1	guanine deaminase	Guanine deaminase; a catabolic enzyme of the guanine salvage pathway producing xanthine and ammonia from guanine; activity is low in exponentially-growing cultures but expression is increased in post-diauxic and stationary-phase cultures
YDL239C	-1.206	0.42	0.538	-0.634	-0.391	-0.298	-1.42	-0.101	0.58	0.826186	0.001339	0.437515	ADY3		Protein required for spore wall formation; thought to mediate assembly of a Don1p-containing structure at the leading edge of the prospore membrane via interaction with spindle pole body components; potentially phosphorylated by Cdc28p; ADY3 has a paralog
YDL240C-A	2.592	<invalid>	0.348	<invalid>	0.045	-0.158	<invalid>	-0.292	<invalid>	0.28561	0.598635	0.486514			Dubious open reading frame; unlikely to encode a functional protein, based on available experimental and comparative sequence data; identified by sequence comparison with hemiascomycetous yeast species
YDL240W	-0.544	0.484	0.444	-0.134	-0.222	-0.066	-0.399	0.061	-0.389	0.575681	0.014679	0.055374	LRG1		GTPase-activating protein (GAP); contains Rho1p-specific GAP activity, interacting with activated forms of Rho1p; functions along with Sac7p as a negative regulator of the Pkc1p-mediated cell wall integrity signaling pathway; negative regulator of cell wa
YDL241W	0.617	0.025	-0.023	1.302	-0.505	-0.125	1.391	-0.291	-0.768	0.247205	0.563313	0.807069			Putative protein of unknown function; YDL241W is not an essential gene
YDL242W	<invalid>	<invalid>	-0.089	0.709	-0.103	0.002	<invalid>	0.182	-0.628	0.261366	0.595099	0.572616			Dubious open reading frame; unlikely to encode a functional protein, based on available experimental and comparative sequence data
YDL243C	-0.295	0.464	0.158	-0.437	0.071	-0.197	0.474	-0.107	0.3	0.596539	0.136615	0.201161	AAD4		Putative aryl-alcohol dehydrogenase; involved in oxidative stress response; similar to P. chrysosporium aryl-alcohol dehydrogenase; expression induced in cells treated with the mycotoxin patulin
YDL244W	0.122	-0.51	-0.004	0.966	-0.053	-0.196	0.534	0.531	-0.483	0.360756	0.384531	0.549827	THI13		Protein involved in synthesis of the thiamine precursor HMP; member of a subtelomeric gene family including THI5, THI11, THI12, and THI13; hydroxymethylpyrimidine is also known as HMP
YDL245C	0.26	2.706	0.518	3.699	-0.09	0.087	3.822	1.34	2.894	0.179448	0.283651	0.002395	HXT15		Protein of unknown function with similarity to hexose transporters; expression is induced by low levels of glucose and repressed by high levels of glucose
YDL246C	-0.091	0.74	0.606	1.174	0.232	0.282	0.505	0.242	0.704	0.059916	0.040795	0.003811	SOR2	L-iditol 2-dehydrogenase SOR2	Protein of unknown function; protein sequence is 99% identical to the Sor1p sorbitol dehydrogenase; computational analysis of large-scale protein-protein interaction data also suggests a role in fructose or mannose metabolism
YDL247W	-0.397	-0.156	-0.101	-1.155	-0.303	-0.273	-1.235	-0.676	-0.081	0.015686	0.027374	0.027657	MPH2		Alpha-glucoside permease; transports maltose, maltotriose, alpha-methylglucoside, and turanose; identical to Mph3p; encoded in a subtelomeric position in a region likely to have undergone duplication
YDL247W-A	-0.476	0.182	-0.22	-0.647	-0.058	0.001	-0.815	-0.408	0.417	0.237807	0.174868	0.295766			Dubious open reading frame; unlikely to encode a functional protein, based on available experimental and comparative sequence data; identified by sequence comparison with hemiascomycetous yeast species
YDL248W	-1.078	-0.04	-0.413	-0.298	-0.005	-0.132	<invalid>	-0.69	<invalid>	0.045743	0.104374	0.202412	COS7		Protein of unknown function; member of the DUP380 subfamily of conserved, often subtelomerically-encoded proteins; the authentic, non-tagged protein is detected in highly purified mitochondria in high-throughput studies
YDR001C	-0.264	-0.341	-0.286	-0.262	-0.51	-0.303	-0.438	-0.335	-0.18	0.000144	0.001023	0.001159	NTH1	alpha,alpha-trehalase NTH1	Neutral trehalase, degrades trehalose; required for thermotolerance and may mediate resistance to other cellular stresses; may be phosphorylated by Cdc28p; inhibited by Dcs1p; NTH1 has a paralog, NTH2, that arose from the whole genome duplication
YDR002W	-0.01	-0.157	0.114	0.302	0.679	0.393	0.871	0.226	-0.534	0.853747	0.011715	0.525647	YRB1	SFO1|HTN1|CST20	Ran GTPase binding protein; involved in nuclear protein import and RNA export, ubiquitin-mediated protein degradation during the cell cycle; shuttles between the nucleus and cytoplasm; is essential; homolog of human RanBP1
YDR003W	-0.51	0.193	-0.003	-0.094	-0.371	0.144	-0.616	-0.136	0.207	0.460649	0.311243	0.282203	RCR2	SSH5	Vacuolar protein; presumably functions within the endosomal-vacuolar trafficking pathway, affecting events that determine whether plasma membrane proteins are degraded or routed to the plasma membrane; RCR2 has a paralog, RCR1, that arose from the whole g
YDR004W	-0.666	-0.203	-0.371	-0.468	-0.425	-0.345	-0.367	-0.14	-0.234	0.006102	1.9e-05	0.002636	RAD57		Protein that stimulates strand exchange; stimulates strand exchange by stabilizing the binding of Rad51p to single-stranded DNA; involved in the recombinational repair of double-strand breaks in DNA during vegetative growth and meiosis; forms heterodimer
YDR005C	-0.251	0.152	0.359	-0.476	0.118	-0.081	-0.303	-0.143	-0.051	0.497602	0.258165	0.038905	MAF1		Highly conserved negative regulator of RNA polymerase III; involved in tRNA processing and stability; inhibits tRNA degradation via rapid tRNA decay (RTD) pathway; binds N-terminal domain of Rpc160p subunit of Pol III to prevent closed-complex formation;
YDR006C	-0.932	-0.466	-0.181	-0.434	0.124	-0.181	-0.138	-0.014	0.006	0.014108	0.174303	0.155606	SOK1		Protein of unknown function; overexpression suppresses the growth defect of mutants lacking protein kinase A activity; involved in cAMP-mediated signaling; localized to the nucleus; similar to the mouse testis-specific protein PBS13
YDR007W	-0.082	-0.626	-0.614	-0.441	-0.341	0.114	0.129	-0.086	0.206	0.016266	0.110943	0.508293	TRP1	phosphoribosylanthranilate isomerase TRP1	Phosphoribosylanthranilate isomerase; catalyzes the third step in tryptophan biosynthesis; in 2004, the sequence of TRP1 from strain S228C was updated by changing the previously annotated internal STOP (TAA) to serine (TCA)
YDR008C	<invalid>	<invalid>	-1.808	<invalid>	0.158	0.292	<invalid>	0.299	<invalid>	1	0.113	0.733321			Dubious open reading frame; unlikely to encode a functional protein, based on available experimental and comparative sequence data
YDR009W	-0.097	-0.165	-0.058	-0.166	-0.619	-0.108	0.27	-0.038	0.169	0.020413	0.057348	0.076796	GAL3	transcriptional regulator GAL3	Transcriptional regulator; involved in activation of the GAL genes in response to galactose; forms a complex with Gal80p to relieve Gal80p inhibition of Gal4p; binds galactose and ATP but does not have galactokinase activity; GAL3 has a paralog, GAL1, tha
YDR010C	0.392	1.195	1.284	1.297	0.493	0.598	0.231	0.646	1.439	0.003224	0.005138	0.019513			Dubious open reading frame; unlikely to encode a functional protein, based on available experimental and comparative sequence data
YDR011W	-2.417	-1.821	-1.768	-1.179	-1.288	-1.198	-1.621	-1.091	-1.315	2.4e-05	0	4e-05	SNQ2	ATP-binding cassette transporter SNQ2	Plasma membrane ATP-binding cassette (ABC) transporter; multidrug transporter involved in multidrug resistance and resistance to singlet oxygen species
YDR012W	-0.845	-0.469	-0.33	-0.033	0.378	0.412	0.324	0.353	-0.394	0.013377	0.064436	0.583961	RPL4B	ribosomal 60S subunit protein L4B|L4|rp2|YL2|L4B|L2B	Ribosomal 60S subunit protein L4B; homologous to mammalian ribosomal protein L4 and bacterial L4; RPL4B has a paralog, RPL4A, that arose from the whole genome duplication
YDR013W	-1.051	-1.747	-1.314	-1.367	-0.289	-0.389	-0.108	-0.398	-0.746	0.000485	0.036586	0.033388	PSF1	CDC101	Subunit of the GINS complex (Sld5p, Psf1p, Psf2p, Psf3p); complex is localized to DNA replication origins and implicated in assembly of the DNA replication machinery
YDR014W	-1.028	-0.197	-0.099	-0.12	0.026	-0.053	-0.164	0.119	0.116	0.066163	0.331625	0.717639	RAD61	WPL1	Subunit of a complex that inhibits sister chromatid cohesion; also negatively regulates chromosome condensation; inhibited by Eco1p-acetylated cohesin subunits Smc3p and Mcd1p; binds Smc3p ATPase head of cohesin; related to the human Wapl protein that con
YDR015C	2.676	<invalid>	1.139	<invalid>	0.397	0.639	0.273	1.136	<invalid>	0.087571	0.058812	0.098254			Dubious open reading frame; unlikely to encode a functional protein, based on available experimental and comparative sequence data; overlaps the verified gene HED1/YDR014W-A
YDR016C	0.112	0.011	-0.827	-0.235	-0.211	-0.348	-0.517	-0.74	-0.458	0.278264	0.019321	0.000239	DAD1		Essential subunit of the Dam1 complex (aka DASH complex); complex couples kinetochores to the force produced by MT depolymerization thereby aiding in chromosome segregation; is transferred to the kinetochore prior to mitosis
YDR017C	-0.162	-0.024	0.056	-0.059	0.117	-0.009	-0.262	-0.135	-0.475	0.53143	0.75258	0.012814	KCS1	inositol polyphosphate kinase KCS1	Inositol hexakisphosphate and inositol heptakisphosphate kinase; generation of high energy inositol pyrophosphates by Kcs1p is required for many processes such as vacuolar biogenesis, stress response, and telomere maintenance; inositol hexakisphosphate is
YDR018C	-0.631	-0.112	-0.177	-0.318	-0.772	-0.169	-0.924	-0.341	0.404	0.035156	0.01543	0.294974		putative acyltransferase	Probable membrane protein with three predicted transmembrane domains; similar to C. elegans F55A11.5 and maize 1-acyl-glycerol-3-phosphate acyltransferase; YDR018C has a paralog, CST26, that arose from the whole genome duplication
YDR019C	-2.112	-1.952	-1.392	-0.486	-1.472	-1.108	-0.735	-0.811	-1.464	9e-05	0.002939	0.001378	GCV1	glycine decarboxylase subunit T|GSD1	T subunit of the mitochondrial glycine decarboxylase complex; glycine decarboxylase is required for the catabolism of glycine to 5,10-methylene-THF; expression is regulated by levels of levels of 5,10-methylene-THF in the cytoplasm
YDR020C	0.047	0.051	0.295	0.563	0.815	0.716	0.992	0.372	-0.033	0.060942	0.000113	0.070192	DAS2	putative uridine kinase DAS2|RRT3	Putative protein of unknown function; non-essential gene identified in a screen for mutants with increased levels of rDNA transcription; weak similarity with uridine kinases and with phosphoribokinases
YDR021W	0.268	-0.618	-0.299	0.399	0.966	0.196	0.803	0.076	-0.786	0.283405	0.023662	0.919943	FAL1		Nucleolar protein required for maturation of 18S rRNA; member of the eIF4A subfamily of DEAD-box ATP-dependent RNA helicases
YDR022C	0.737	0.554	0.135	-0.077	-0.535	-0.183	-0.711	-0.643	-0.07	0.010962	0.045176	0.017598	ATG31	CIS1	Autophagy-specific protein required for autophagosome formation; may form a complex with Atg17p and Atg29p that localizes other proteins to the pre-autophagosomal structure; high-copy suppressor of CIK1 deletion
YDR023W	-0.08	0.014	-0.148	0.147	0.482	0.156	0.537	0.105	-0.516	0.073406	0.0175	0.837883	SES1	serine--tRNA ligase SES1|SerRS|seryl-tRNA synthetase	Cytosolic seryl-tRNA synthetase; class II aminoacyl-tRNA synthetase that aminoacylates tRNA(Ser), displays tRNA-dependent amino acid recognition which enhances discrimination of the serine substrate, interacts with peroxin Pex21p
YDR024W	<invalid>	<invalid>	1.667	<invalid>	-0.257	-0.287	-0.351	0.291	<invalid>	1	0.004021	0.802261	FYV1		Dubious open reading frame; unlikely to encode a functional protein, based on available experimental and comparative sequence data; not conserved in closely related Saccharomyces species; mutation decreases survival upon exposure to K1 killer toxin
YDR025W	-0.117	-0.681	-0.471	0.482	0.958	0.574	0.909	0.435	-0.398	0.01128	0.000845	0.249453	RPS11A	ribosomal 40S subunit protein S11A|S17|rp41A|YS12|S18A|S11A	Protein component of the small (40S) ribosomal subunit; homologous to mammalian ribosomal protein S11 and bacterial S17; RPS11A has a paralog, RPS11B, that arose from the whole genome duplication
YDR026C	0.777	0.366	0.724	0.262	0.92	0.656	0.458	0.174	0.06	0.001704	0.006778	0.06659	NSI1		RNA polymerase I termination factor; binds to rDNA terminator element, required for efficient Pol I termination; required for rDNA silencing at NTS1; facilities association of Sir2p with NTS1, contributes to rDNA stability and cell longevity; interacts ph
YDR027C	-0.431	-0.371	-0.412	-0.715	-0.552	-0.473	-0.647	-0.386	-0.351	1e-06	6.9e-05	0.001126	VPS54	TCS3|CGP1|LUV1	Component of the GARP (Golgi-associated retrograde protein) complex; this complex is required for the recycling of proteins from endosomes to the late Golgi; potentially phosphorylated by Cdc28p; other members of the GARP complex are Vps51p-Vps52p-Vps53p-
YDR028C	0.112	0.451	0.333	-0.287	0.152	0.132	-0.25	0.009	0.322	0.032283	0.992337	0.83708	REG1	SRN1|SPP43|PZF240|HEX2	Regulatory subunit of type 1 protein phosphatase Glc7p; involved in negative regulation of glucose-repressible genes; involved in regulation of the nucleocytoplasmic shuttling of Hxk2p; REG1 has a paralog, REG2, that arose from the whole genome duplicatio
YDR029W	<invalid>	<invalid>	0.144	<invalid>	0.406	0.505	1.347	0.678	-0.228	0.520624	0.072883	0.203604			Dubious open reading frame; unlikely to encode a functional protein, based on available experimental and comparative sequence data
YDR030C	0.279	0.357	0.264	0.038	0.129	-0.201	-0.281	-0.183	0.373	0.004555	0.87611	0.827554	RAD28		Protein involved in DNA repair; related to the human CSA protein that is involved in transcription-coupled repair nucleotide excision repair
YDR031W	0.984	0.621	-0.2	-0.247	-0.308	-0.259	-0.185	-0.331	0.003	0.099855	0.004493	0.069907	MIC14		Mitochondrial intermembrane space protein of unknown function; required for normal oxygen consumption; contains twin cysteine-x9-cysteine motifs; protein abundance increases in response to DNA replication stress
YDR032C	0.267	0.362	0.346	0.142	-0.491	0.064	-0.181	-0.105	0.111	0.000688	0.521752	0.535742	PST2		Protein with similarity to a family of flavodoxin-like proteins; induced by oxidative stress in a Yap1p dependent manner; the authentic, non-tagged protein is detected in highly purified mitochondria in high-throughput studies; protein abundance increases
YDR033W	-2.675	-1.68	-1.552	-1.476	0.509	-0.988	-1.079	-0.603	-0.587	0.000391	0.151073	0.001833	MRH1		Protein that localizes primarily to the plasma membrane; also found at the nuclear envelope; the authentic, non-tagged protein is detected in mitochondria in a phosphorylated state; MRH1 has a paralog, YRO2, that arose from the whole genome duplication
YDR034C	-0.736	-0.461	-0.472	-0.284	-0.451	-0.525	-0.416	-0.383	-0.151	0.000291	0.000347	0.002424	LYS14		Transcriptional activator involved in regulating lysine biosynthesis; involved in the regulation of genes of the lysine biosynthesis pathway; requires 2-aminoadipate semialdehyde as co-inducer
YDR034C-A	2.009	<invalid>	<invalid>	<invalid>	0.27	0.247	0.209	-0.173	<invalid>	1	0.065837	0.940194			Putative protein of unknown function; contained within the solo Ty1 LTR element YDRWdelta7
YDR034W-B	-0.742	-0.886	-1.299	0.743	-0.517	0.695	0.151	-0.343	0.44	0.000651	0.313363	0.660456			Predicted tail-anchored plasma membrane protein; contains conserved CYSTM module; related proteins in other organisms may be involved in response to stress; green fluorescent protein (GFP)-fusion protein localizes to the cell periphery; YDR034W-B has a pa
YDR035W	-0.756	-0.013	0.055	0.197	0.059	0.099	-0.058	0.256	0.232	0.237683	0.086331	0.182056	ARO3	3-deoxy-7-phosphoheptulonate synthase ARO3	3-deoxy-D-arabino-heptulosonate-7-phosphate (DAHP) synthase; catalyzes the first step in aromatic amino acid biosynthesis and is feedback-inhibited by phenylalanine or high concentration of tyrosine or tryptophan
YDR036C	0.334	0.285	0.447	-0.366	-0.254	-0.335	0.383	0.146	0.443	0.000152	0.000196	0.004115	EHD3	MRP5	3-hydroxyisobutyryl-CoA hydrolase; member of a family of enoyl-CoA hydratase/isomerases; non-tagged protein is detected in highly purified mitochondria in high-throughput studies; phosphorylated; mutation affects fluid-phase endocytosis
YDR037W	0.719	-0.242	0.374	1.079	1.146	0.813	1.677	0.711	0.249	0.195903	0.000171	0.023498	KRS1	lysine--tRNA ligase KRS1|lysyl-tRNA synthetase|GCD5	Lysyl-tRNA synthetase
YDR038C	-0.553	-0.03	0.072	-0.749	-0.189	-0.05	-0.488	0.102	0.036	0.281436	0.089424	0.416104	ENA5	putative Na(+)-exporting P-type ATPase ENA5	Protein with similarity to P-type ATPase sodium pumps; member of the Na+ efflux ATPase family
YDR039C	-3.036	-2.703	-2.379	-2.455	-2.772	-1.366	-1.17	-0.611	-1.366	3.2e-05	0.000652	0.00172	ENA2	Na(+)-exporting P-type ATPase ENA2	P-type ATPase sodium pump; involved in Na+ efflux to allow salt tolerance; likely not involved in Li+ efflux
YDR040C	-2.867	-2.34	-2.063	-2.255	-2.29	-1.106	-1.221	-0.472	-0.995	2.6e-05	0.000789	0.004235	ENA1	Na(+)/Li(+)-exporting P-type ATPase ENA1|PMR2|HOR6	P-type ATPase sodium pump; involved in Na+ and Li+ efflux to allow salt tolerance
YDR041W	1.13	0.702	0.698	0.041	-0.029	0.191	0.293	0.23	-0.059	0.000268	0.226602	0.078197	RSM10	mitochondrial 37S ribosomal protein RSM10	Mitochondrial ribosomal protein of the small subunit; has similarity to E. coli S10 ribosomal protein; essential for viability, unlike most other mitoribosomal proteins
YDR042C	<invalid>	<invalid>	-0.322	-1.164	-0.142	-0.862	-0.918	-0.445	-1.75	0.680516	0.089295	0.027652			Putative protein of unknown function; expression is increased in ssu72-ts69 mutant
YDR043C	-3.185	-1.396	-1.727	-0.862	0.442	0.3	-1.501	-0.532	-0.034	0.001794	0.88461	0.052676	NRG1		Transcriptional repressor; recruits the Cyc8p-Tup1p complex to promoters; mediates glucose repression and negatively regulates a variety of processes including filamentous growth and alkaline pH response; NRG1 has a paralog, NRG2, that arose from the whol
YDR044W	0.414	0.102	0.241	0.087	0.068	-0.097	0.671	0.012	-0.059	0.010264	0.710856	0.220521	HEM13	coproporphyrinogen oxidase	Coproporphyrinogen III oxidase; an oxygen requiring enzyme that catalyzes the sixth step in the heme biosynthetic pathway; transcription is repressed by oxygen and heme (via Rox1p and Hap1p)
YDR045C	-0.266	-0.792	-0.925	-0.153	0.13	-0.118	0.256	-0.39	-0.473	0.005099	0.538416	0.25142	RPC11	C11	RNA polymerase III subunit C11; mediates pol III RNA cleavage activity and is important for termination of transcription; homologous to TFIIS
YDR046C	-5.107	-5.42	-4.769	1.026	1.077	0.396	0.349	-0.004	-2.639	0	0.003495	0.257122	BAP3	PAP1	Amino acid permease; involved in uptake of cysteine, leucine, isoleucine and valine; BAP3 has a paralog, BAP2, that arose from the whole genome duplication
YDR047W	0.67	0.928	0.548	-0.151	0.028	-0.056	0.236	0.312	-0.127	0.000173	0.277956	0.219534	HEM12	uroporphyrinogen decarboxylase HEM12|HEM6	Uroporphyrinogen decarboxylase; catalyzes the fifth step in the heme biosynthetic pathway; localizes to both the cytoplasm and nucleus; a hem12 mutant has phenotypes similar to patients with porphyria cutanea tarda
YDR048C	1.117	<invalid>	0.796	<invalid>	-0.118	-0.32	0.243	0.056	-2.604	0.03808	0.075491	0.513466			Dubious open reading frame; unlikely to encode a functional protein, based on available experimental and comparative sequence data
YDR049W	0.057	0.165	0.514	0.255	0.762	0.665	0.323	0.428	0.134	0.042571	0.002402	0.003113	VMS1		Component of a Cdc48p-complex involved in protein quality control; exhibits cytosolic and ER-membrane localization, with Cdc48p, during normal growth, and contributes to ER-associated degradation (ERAD) of specific substrates at a step after their ubiquit
YDR050C	0.368	-0.063	-0.228	-0.428	-0.097	-0.527	-0.537	-0.398	-1.019	0.89968	0.117214	0.02109	TPI1	triose-phosphate isomerase TPI1	Triose phosphate isomerase, abundant glycolytic enzyme; mRNA half-life is regulated by iron availability; transcription is controlled by activators Reb1p, Gcr1p, and Rap1p through binding sites in the 5' non-coding region; inhibition of Tpi1p activity by
YDR051C	0.633	0.328	0.239	0.006	0.387	0.443	0.304	0.139	0.151	0.005809	0.033332	0.019744	DET1		Acid phosphatase; involved in the non-vesicular transport of sterols in both directions between the endoplasmic reticulum and plasma membrane; deletion confers sensitivity to nickel
YDR052C	0.674	0.214	0.268	0.285	0.164	0.446	0.701	0.342	0.133	0.009546	0.00221	0.020607	DBF4	DNA52|LSD7	Regulatory subunit of Cdc7p-Dbf4p kinase complex; required for Cdc7p kinase activity and initiation of DNA replication; phosphorylates the Mcm2-7 family of proteins; cell cycle regulated; relative distribution to the nucleus increases upon DNA replication
YDR053W	<invalid>	-0.078	1.751	<invalid>	0.349	0.657	4.09	0.46	-0.059	0.528295	0.179163	0.294045			Putative protein of unknown function; open reading frame overlaps 5' end of essential DBF4 gene encoding the regulatory subunit of the Cdc7p-Dbf4p kinase complex
YDR054C	0.099	0.168	-0.04	0.025	0.022	-0.024	-0.275	-0.15	0.341	0.175566	0.77807	0.82743	CDC34	SCF E2 ubiquitin-protein ligase catalytic subunit CDC34|UBC3|DNA6	Ubiquitin-conjugating enzyme (E2); catalytic subunit of SCF ubiquitin-protein ligase complex (together with Skp1p, Rbx1p, Cdc53p, and an F-box protein) that regulates cell cycle progression by targeting key substrates for degradation; protein abundance in
YDR055W	-1.377	-2.242	-2.023	-0.961	-0.004	-0.826	0.528	-0.488	-0.417	0.000101	0.0257	0.573795	PST1	HPF2	Cell wall protein that contains a putative GPI-attachment site; secreted by regenerating protoplasts; up-regulated by activation of the cell integrity pathway, as mediated by Rlm1p; upregulated by cell wall damage via disruption of FKS1; PST1 has a paralo
YDR056C	-0.093	-0.443	-0.854	-0.643	-0.035	-0.446	-0.496	-0.46	-0.723	0.022451	0.033519	0.00013			Putative protein of unknown function; green fluorescent protein (GFP)-fusion protein localizes to the endoplasmic reticulum; YDR056C is not an essential protein
YDR057W	-1.171	-0.283	-0.142	-0.332	-0.049	-0.005	-0.681	-0.254	-0.134	0.049023	0.108712	0.027545	YOS9		ER quality-control lectin; integral subunit of the HRD ligase; participates in efficient ER retention of misfolded proteins by recognizing them and delivering them to Hrd1p; binds to glycans with terminal alpha-1,6 linked mannose on misfolded N-glycosylat
YDR058C	-0.149	0.755	0.367	0.413	-0.142	0.184	-0.553	-0.051	0.097	0.11143	0.205055	0.257807	TGL2		Triacylglycerol lipase that is localized to the mitochondria; has lipolytic activity towards triacylglycerols and diacylglycerols when expressed in E. coli
YDR059C	-0.089	0.148	-0.164	-0.052	-0.394	-0.033	0.121	-0.208	0.234	0.664599	0.104459	0.623957	UBC5	E2 ubiquitin-conjugating protein UBC5	Ubiquitin-conjugating enzyme; mediates selective degradation of short-lived, abnormal, or excess proteins, including histone H3; central component of the cellular stress response; expression is heat inducible; protein abundance increases in response to DN
YDR060W	0.601	-0.171	-0.152	0.738	1.257	0.75	1.154	0.544	-0.433	0.601589	0.000406	0.211822	MAK21	NOC1	Constituent of 66S pre-ribosomal particles; required for large (60S) ribosomal subunit biogenesis; involved in nuclear export of pre-ribosomes; required for maintenance of dsRNA virus; homolog of human CAATT-binding protein
YDR061W	0.376	0.102	0.035	-0.086	-0.179	-0.209	-0.086	-0.143	-0.232	0.055906	0.004724	0.008343			Protein with similarity to ABC transporter family members; lacks predicted membrane-spanning regions; transcriptionally activated by Yrm1p along with genes involved in multidrug resistance
YDR062W	-0.617	-0.371	-0.694	-0.491	-0.139	-0.564	-0.326	-0.364	-0.212	0.000929	0.006268	0.001391	LCB2	serine C-palmitoyltransferase LCB2|TSC1|SCS1	Component of serine palmitoyltransferase; responsible along with Lcb1p for the first committed step in sphingolipid synthesis, which is the condensation of serine with palmitoyl-CoA to form 3-ketosphinganine
YDR063W	0.199	-0.3	-1.12	-0.574	-1.209	-1.095	-0.261	-0.833	-0.467	0.155506	0.000683	0.005886	AIM7	GMF1|GMF|Glia maturation factor	Protein that interacts with Arp2/3 complex; interacts with Arp2/3 complex to stimulate actin filament debranching and inhibit actin nucleation; has similarity to Cof1p and also to human glia maturation factor (GMF); null mutant displays elevated mitochond
YDR064W	-0.601	-1.091	-0.947	0.287	0.557	0.061	0.773	0.145	-0.857	0.000289	0.024885	0.948927	RPS13	ribosomal 40S subunit protein S13|YS15|S27a|S15|S13|RPS13C|RPS13B	Protein component of the small (40S) ribosomal subunit; homologous to mammalian ribosomal protein S13 and bacterial S15
YDR065W	0.116	-0.232	-0.555	0.299	0.287	0.023	0.606	-0.184	-0.224	0.240764	0.062298	0.741889	RRG1		Protein of unknown function; required for vacuolar acidification and mitochondrial genome maintenance; the authentic, non-tagged protein is detected in highly purified mitochondria in high-throughput studies
YDR066C	0.785	0.408	0.091	0.642	0.096	0.466	0.465	0.176	0.002	0.041509	0.022572	0.166623	RTR2		Protein of unknown function; exhibits genetic interactions with Rtr1p; green fluorescent protein (GFP)-fusion protein localizes to the cytoplasm; YDR066C is not an essential gene; relocalizes from nucleus to cytoplasmic foci upon DNA replication stress; R
YDR067C	0.396	-0.029	-0.715	-0.087	-0.326	-0.592	-0.268	-0.606	-0.347	0.645676	0.031078	0.015618	OCA6		Cytoplasmic protein required for replication of Brome mosaic virus; S. cerevisiae is a model system for studying positive-strand RNA virus replication; null mutation confers sensitivity to tunicamycin and DTT
YDR068W	-0.077	-0.183	-0.128	-0.101	-0.032	-0.104	-0.013	-0.067	-0.193	0.00186	0.010082	0.051173	DOS2		Protein of unknown function; green fluorescent protein (GFP)-fusion protein localizes to the cytoplasm
YDR069C	-1.101	-0.489	-0.988	-0.907	-0.721	-0.661	-1.411	-0.761	-0.53	0.001075	3.1e-05	0.003509	DOA4	UBP4|SSV7|NPI2|MUT4|DOS1	Ubiquitin hydrolase that deubiquitinates ILV cargo proteins; required for recycling ubiquitin from proteasome-bound ubiquitinated intermediates, acts at the late endosome/prevacuolar compartment to recover ubiquitin from ubiquitinated membrane proteins en
YDR070C	-1.982	-1.216	-1.727	-1.764	-2.566	-1.869	-2.108	-1.623	-0.438	9.2e-05	6.5e-05	0.007364	FMP16		Protein of unknown function; may be involved in responding to conditions of stress; the authentic, non-tagged protein is detected in highly purified mitochondria in high-throughput studies; protein abundance increases in response to DNA replication stress
YDR071C	0.604	0.517	0.136	0.26	0.132	0.25	-0.01	-0.098	-0.047	0.009655	0.003654	0.172716	PAA1		Polyamine acetyltransferase; acetylates polyamines (e.g. putrescine, spermidine, spermine) and also aralkylamines (e.g. tryptamine, phenylethylamine); may be involved in transcription and/or DNA replication
YDR072C	0.056	0.46	0.054	-0.061	0.654	0.287	0.047	0.236	0.025	0.08186	0.078104	0.063679	IPT1	inositolphosphotransferase|KTI6|SYR4	Inositolphosphotransferase; involved in synthesis of mannose-(inositol-P)2-ceramide (M(IP)2C), the most abundant sphingolipid; can mutate to resistance to the antifungals syringomycin E and DmAMP1 and to K. lactis zymocin
YDR073W	-1.39	-0.502	-0.779	-0.884	-0.739	-0.442	-0.488	-0.28	-0.401	0.003913	0.001178	0.003582	SNF11		Subunit of the SWI/SNF chromatin remodeling complex; involved in transcriptional regulation; interacts with a highly conserved 40-residue sequence of Snf2p; relocates to the cytosol under hypoxic conditions
YDR074W	-1.422	-0.848	-0.974	-1.064	-1.196	-0.933	-1.292	-0.694	-0.338	0.000198	7e-06	0.007434	TPS2	trehalose-phosphatase TPS2|PFK3|HOG2	Phosphatase subunit of the trehalose-6-P synthase/phosphatase complex; involved in synthesis of the storage carbohydrate trehalose; expression is induced by stress conditions and repressed by the Ras-cAMP pathway; protein abundance increases in response t
YDR075W	-0.026	0.517	0.797	0.457	0.936	0.875	0.291	0.611	0.351	0.040731	0.001163	0.006102	PPH3		Catalytic subunit of protein phosphatase PP4 complex; active complex is composed of Pph3p and Psy2p, with Psy4p apparently providing additional substrate specificity in some cases; regulates recovery from the DNA damage checkpoint and also the gene conver
YDR076W	0.574	0.553	0.87	0.846	0.17	0.522	0.707	0.317	0.2	0.0005	0.009425	0.019376	RAD55		Protein that stimulates strand exchange; stimulates strand exchange by stabilizing the binding of Rad51p to single-stranded DNA; involved in the recombinational repair of double-strand breaks in DNA during vegetative growth and meiosis; forms heterodimer
YDR077W	-2.012	-2.552	-2.453	-0.998	-1.189	-0.508	0.685	-0.059	-0.085	0.000235	0.01853	0.512406	SED1		Major stress-induced structural GPI-cell wall glycoprotein; associates with translating ribosomes, possible role in mitochondrial genome maintenance; ORF contains two distinct variable minisatellites; SED1 has a paralog, SPI1, that arose from the whole ge
YDR078C	0.688	0.773	0.052	-0.315	-0.174	-0.499	-0.891	-0.753	-0.406	0.023219	0.006652	0.000956	SHU2		Component of the Shu complex, which promotes error-free DNA repair; Shu complex mediates inhibition of Srs2p function
YDR079C-A	0.636	0.146	-0.395	0.082	-0.021	-0.042	0.217	-0.407	-0.235	0.545282	0.908179	0.339179	TFB5		Component of RNA polymerase II general transcription factor TFIIH; involved in transcription initiation and in nucleotide-excision repair; relocalizes to the cytosol in response to hypoxia; homolog of Chlamydomonas reinhardtii REX1-S protein involved in D
YDR079W	-0.107	0.112	-0.514	-0.655	-0.169	-0.447	-0.908	-0.569	-0.228	0.247941	0.009831	0.007646	PET100		Chaperone that facilitates the assembly of cytochrome c oxidase; integral to the mitochondrial inner membrane; interacts with a subcomplex of subunits VII, VIIa, and VIII (Cox7p, Cox9p, and Cox8p) but not with the holoenzyme
YDR080W	-0.459	-0.813	-0.375	0.026	-0.133	-0.337	-0.207	-0.264	-0.102	0.001408	0.114389	0.074601	VPS41	VPL20|VAM2|SVL2|FET2|CVT8	Vacuolar membrane protein that is a subunit of the HOPS complex; essential for membrane docking and fusion at the Golgi-to-endosome and endosome-to-vacuole stages of protein transport; the homotypic vacuole fusion and vacuole protein sorting complex is al
YDR081C	-0.328	-0.417	-0.242	-0.243	-0.058	-0.218	0.016	-0.065	-0.217	0.00088	0.015222	0.155852	PDC2		Transcription factor for thiamine-regulated genes; required for expression of the two isoforms of pyruvate decarboxylase (PDC1 and PDC5) along with thiamine biosynthetic genes; binds a DNA sequence in the PDC5 promoter; mutant fails to grow on 2% glucose
YDR082W	-0.958	-0.782	-0.698	-0.731	-0.256	-0.547	-0.738	-0.571	0.108	3.9e-05	0.002507	0.085736	STN1		Telomere end-binding and capping protein; plays a key role with Pol12p in linking telomerase action with completion of lagging strand synthesis, and in a regulatory step required for telomere capping
YDR083W	-0.692	-0.795	-0.307	0.228	1.279	0.228	0.564	0.296	-0.556	0.001867	0.050965	0.66008	RRP8		Nucleolar S-adenosylmethionine-dependent rRNA methyltransferase; methylates adenine (m1A) of the large subunit (LSU) rRNA at position 645; involved in pre-rRNA cleavage at site A2; mutation is synthetically lethal with a gar1 mutation; deletion disrupts t
YDR084C	0.446	0.434	-0.119	-0.207	-0.225	-0.205	-0.223	-0.278	0.088	0.123176	0.003941	0.170692	TVP23		Integral membrane protein; localized to late Golgi vesicles along with the v-SNARE Tlg2p; green fluorescent protein (GFP)-fusion protein localizes to the cytoplasm in a punctate pattern
YDR085C	-0.489	-0.316	-0.324	0.036	-0.615	-0.137	-0.081	-0.095	-0.198	0.000358	0.114975	0.01096	AFR1		Protein required for pheromone-induced projection (shmoo) formation; regulates septin architecture during mating; has an RVXF motif that mediates targeting of Glc7p to mating projections; interacts with Cdc12p; AFR1 has a paralog, YER158C, that arose from
YDR086C	0.358	-0.089	-0.561	0.112	0.262	-0.151	0.513	-0.061	-0.32	0.682531	0.512005	0.805539	SSS1		Subunit of the Sec61p translocation complex (Sec61p-Sss1p-Sbh1p); this complex forms a channel for passage of secretory proteins through the endoplasmic reticulum membrane, and of the Ssh1p complex (Ssh1p-Sbh2p-Sss1p); interacts with Ost4p and Wbp1p
YDR087C	0.125	-0.575	-0.448	0.638	0.999	0.663	1.081	0.525	-0.836	0.084491	0.00021	0.510246	RRP1		Essential evolutionarily conserved nucleolar protein; necessary for biogenesis of 60S ribosomal subunits and for processing of pre-rRNAs to mature rRNA; associated with several distinct 66S pre-ribosomal particles
YDR088C	0.838	0.435	0.692	0.274	0.641	0.646	0.574	0.267	0.599	0.000395	0.001517	0.000929	SLU7	SLT17	RNA splicing factor; required for ATP-independent portion of 2nd catalytic step of spliceosomal RNA splicing; interacts with Prp18p; contains zinc knuckle domain
YDR089W	-0.007	0.39	0.232	-0.02	-0.433	-0.556	-0.141	-0.312	-0.074	0.039437	0.022415	0.015435			Protein of unknown function; deletion confers resistance to nickel; contains an SPX domain, which is found in proteins involved in phosphate homeostasis; relocalizes from vacuole to cytoplasm upon DNA replication stress
YDR090C	0.944	0.362	0.746	-0.135	0.076	0.022	0.165	0.027	0.175	0.002986	0.859406	0.155582			Putative protein of unknown function
YDR091C	-0.542	-0.549	-0.455	-0.154	0.494	0.062	0.228	0.15	-0.554	0.000299	0.360935	0.727455	RLI1		Essential iron-sulfur protein; required for ribosome biogenesis and translation initiation and termination; facilitates binding of a multifactor complex (MFC) of initiation factors to the small ribosomal subunit; predicted ABC family ATPase; forms a compl
YDR092W	0.446	-0.347	-0.636	-0.128	-0.154	-0.584	0.04	-0.523	-0.302	0.446462	0.030614	0.057294	UBC13	E2 ubiquitin-conjugating protein UBC13	E2 ubiquitin-conjugating enzyme; involved in the error-free DNA postreplication repair pathway; interacts with Mms2p to assemble ubiquitin chains at the Ub Lys-63 residue; DNA damage triggers redistribution from the cytoplasm to the nucleus
YDR093W	-2.187	-0.7	-0.819	-1.429	-0.872	-0.988	-1.595	-0.415	-1.108	0.011117	0.000205	0.0052	DNF2	aminophospholipid-translocating P4-type ATPase DNF2	Aminophospholipid translocase (flippase); localizes primarily to the plasma membrane; contributes to endocytosis, protein transport and cell polarity; type 4 P-type ATPase; DNF2 has a paralog, DNF1, that arose from the whole genome duplication
YDR094W	-1.444	-0.503	0.022	-1.011	-0.516	-0.185	-1.135	-0.024	-0.761	0.07221	0.019622	0.03077			Dubious open reading frame; unlikely to encode a functional protein, based on available experimental and comparative sequence data; partially overlaps verified ORF DNF2
YDR095C	<invalid>	<invalid>	<invalid>	<invalid>	-0.442	-0.486	<invalid>	-0.54	1.204	1	0.240949	0.768323			Dubious open reading frame; unlikely to encode a functional protein, based on available experimental and comparative sequence data
YDR096W	-1.498	-0.432	-0.668	-0.91	-0.698	-0.733	-0.811	-0.314	-0.132	0.008381	1.1e-05	0.024693	GIS1		Histone demethylase and transcription factor; regulates genes during nutrient limitation; activity modulated by proteasome-mediated proteolysis; has JmjC and JmjN domain in N-terminus that interact, promoting stability and proper transcriptional activity;
YDR097C	0.577	0.81	1.01	0.519	-0.094	0.631	0.652	0.875	0.319	0.000245	0.060734	0.002501	MSH6	mismatch repair ATPase MSH6|PMS3	Protein required for mismatch repair in mitosis and meiosis; forms a complex with Msh2p to repair both single-base & insertion-deletion mispairs; also involved in interstrand cross-link repair; potentially phosphorylated by Cdc28p
YDR098C	0.091	-0.047	0	0.056	-0.721	0.046	0.236	0.143	-0.216	0.700243	0.265367	0.58391	GRX3		Glutathione-dependent oxidoreductase; hydroperoxide and superoxide-radical responsive; monothiol glutaredoxin subfamily member along with Grx4p and Grx5p; protects cells from oxidative damage; with Grx4p, binds to Aft1p in iron-replete conditions, promoti
YDR099W	-0.158	0.082	0.098	-0.163	-0.152	-0.356	-0.208	-0.24	-0.072	0.903571	0.006737	0.023812	BMH2	SCD3	14-3-3 protein, minor isoform; controls proteome at post-transcriptional level, binds proteins and DNA, involved in regulation of many processes including exocytosis, vesicle transport, Ras/MAPK signaling, and rapamycin-sensitive signaling; protein increa
YDR100W	-0.024	0.236	-0.163	-0.222	-0.561	-0.323	-0.795	-0.368	-0.19	0.848103	0.002515	0.010695	TVP15		Integral membrane protein; localized to late Golgi vesicles along with the v-SNARE Tlg2p
YDR101C	-0.062	-0.163	0.321	1.01	2.105	1.236	0.667	0.726	-0.653	0.77053	0.00105	0.433084	ARX1		Nuclear export factor for the ribosomal pre-60S subunit; shuttling factor which directly binds FG rich nucleoporins and facilities translocation through the nuclear pore complex; interacts directly with Alb1p; responsible for Tif6p recycling defects in th
YDR102C	<invalid>	<invalid>	0.318	<invalid>	0.033	0.29	<invalid>	0.506	<invalid>	1	0.383491	0.137198			Dubious open reading frame; unlikely to encode a functional protein, based on available experimental and comparative sequence data; homozygous diploid deletion strain exhibits high budding index
YDR103W	-0.349	-0.068	0.066	-0.08	0.25	-0.233	-0.242	-0.159	-0.014	0.195004	0.822016	0.024632	STE5	NUL3|HMD3	Pheromone-responsive MAPK scaffold protein; couples activation of the G-protein-coupled pheromone receptor to MAPK activation; intramolecular interaction of PH and VWA domains blocks activation of assembled signaling cascade components (Ste11p, Ste7p and
YDR104C	-0.168	-0.394	-0.186	-0.302	-0.571	-0.002	-0.101	0.009	0.077	0.010556	0.044749	0.917623	SPO71		Meiosis-specific protein of unknown function; required for spore wall formation during sporulation, in particular for the proper size of the prospore membrane (PSM); interacts with SPO1; dispensable for both nuclear divisions during meiosis; contains two
YDR105C	-0.275	-0.118	-0.399	-0.6	-0.829	-0.659	-0.893	-0.592	0.106	0.034411	0.001093	0.085956	TMS1		Vacuolar membrane protein of unknown function; is conserved in mammals; predicted to contain eleven transmembrane helices; interacts with Pdr5p, a protein involved in multidrug resistance
YDR106W	0.263	1.124	0.333	0.248	0.038	-0.035	-0.213	-0.192	0.023	0.070888	0.248066	0.186573	ARP10		Component of the dynactin complex; localized to the pointed end of the Arp1p filament; may regulate membrane association of the complex
YDR107C	-1.919	-0.56	-0.489	-0.505	-0.513	-0.34	-0.992	-0.082	0.21	0.02108	0.001561	0.264377	TMN2		Protein with a role in cellular adhesion and filamentous growth; similar to Tmn3p; member of the evolutionarily conserved Transmembrane Nine family of proteins with nine membrane-spanning segments; TMN2 has a paralog, EMP70, that arose from the whole geno
YDR108W	0.178	0.054	0.16	0.109	0.128	-0.139	-0.121	-0.145	-0.122	0.12003	0.67547	0.085969	TRS85	GSG1|MUM1	Subunit of TRAPPIII (transport protein particle); TRAPPIII is a multimeric guanine nucleotide-exchange factor for Ypt1p, required for membrane expansion during autophagy and the CVT pathway; directs Ypt1p to the PAS; late post-replication meiotic role
YDR109C	0.15	-0.174	-0.031	0.146	-0.149	0.026	0.039	0.156	-0.038	0.794616	0.923939	0.357811		putative phosphotransferase	Putative kinase
YDR110W	-0.179	-0.123	0.045	0.274	0.066	0.138	0.485	0.313	0.244	0.203117	0.025395	0.000679	FOB1	HRM1	Nucleolar protein that binds the rDNA replication fork barrier site; required for replication fork blocking, recombinational hotspot activity, condensin recruitment to replication fork barrier (RFB), and rDNA repeat segregation; related to retroviral inte
YDR111C	-0.277	0.451	-0.16	-0.456	-1.021	-0.369	-0.313	0.082	0.061	0.975966	0.007317	0.608296	ALT2	alanine transaminase ALT2	Catalytically inactive alanine transaminase; expression is repressed in the presence of alanine and repression is mediated by Nrg1p; ALT2 has a paralog, ALT1, that arose from the whole genome duplication
YDR112W	<invalid>	<invalid>	0.13	-1.692	-0.262	0.114	0.291	0.14	-1.83	0.790243	0.315931	0.581259	IRC2		Dubious open reading frame; unlikely to encode a functional protein, based on available experimental and comparative sequence data; partially overlaps YDR111C; null mutant displays increased levels of spontaneous Rad52p foci
YDR113C	1.631	1.174	1.145	0.357	0.069	0.42	0.776	0.466	0.593	0.000413	0.031326	0.089003	PDS1		Securin; inhibits anaphase by binding separin Esp1p; blocks cyclin destruction and mitotic exit, essential for meiotic progression and mitotic cell cycle arrest; localization is cell-cycle dependent and regulated by Cdc28p phosphorylation
YDR114C	0.624	1.192	-0.154	-1.076	-0.249	0.078	-0.04	-0.053	0.008	0.333606	0.263201	0.803243			Putative protein of unknown function; deletion mutant exhibits poor growth at elevated pH and calcium
YDR115W	0.017	0.441	-0.202	-0.383	-0.003	-0.268	-0.834	-0.32	-0.38	0.508597	0.032345	0.004653		putative mitochondrial 54S ribosomal protein	Putative mitochondrial ribosomal protein of the large subunit; similar to E. coli L34 ribosomal protein; required for respiratory growth, as are most mitochondrial ribosomal proteins; protein increases in abundance and relocalizes to the plasma membrane u
YDR116C	0.319	0.838	0.575	-0.144	0.383	-0.06	0.026	0.206	-0.127	0.004608	0.65727	0.742405	MRPL1	mitochondrial 54S ribosomal protein MRPL1	Mitochondrial ribosomal protein of the large subunit
YDR117C	0.171	-0.064	-0.031	0.193	0.073	0.074	0.243	0.024	0.16	0.624834	0.009423	0.031473	TMA64	RBF64	Protein of unknown function that associates with ribosomes; has a putative RNA binding domain; in mammals the corresponding protein, eIF2D, has been shown to possess translation initiation factor activity
YDR118W	-0.13	0.29	0.166	-0.125	-0.102	0.068	-0.08	0.047	0.127	0.272714	0.257792	0.657738	APC4	anaphase promoting complex subunit 4	Subunit of the Anaphase-Promoting Complex/Cyclosome (APC/C); APC/C is a ubiquitin-protein ligase required for degradation of anaphase inhibitors, including mitotic cyclins, during the metaphase/anaphase transition; component of the platform domain of the
YDR119W	-0.856	0.311	0.422	0.032	0.229	0.141	-0.42	0.203	-0.317	0.887874	0.188509	0.287601	VBA4		Protein of unknown function; proposed role as a basic amino acid permease based on phylogeny; GFP-fusion protein localizes to vacuolar membrane; physical interaction with Atg27p suggests a possible role in autophagy; non-essential gene
YDR120C	0.067	-0.057	0.39	0.388	0.307	0.406	0.744	0.309	-0.043	0.308114	0.0208	0.136483	TRM1		tRNA methyltransferase; two forms of the protein are made by alternative translation starts; localizes to both the nucleus and mitochondrion to produce the modified base N2,N2-dimethylguanosine in tRNAs in both compartments
YDR121W	0.79	-0.011	0.068	0.199	0.101	0.383	0.883	0.332	0.198	0.142301	0.036438	0.019324	DPB4		Subunit of DNA pol epsilon and of ISW2 chromatin accessibility complex; involved in both chromosomal DNA replication and inheritance of telomeric silencing; stabilizes the interaction of Pol epsilon with primer-template DNA, positively affecting the proce
YDR122W	-0.279	-0.007	-0.035	-0.61	-0.35	-0.27	-0.518	-0.257	0.091	0.180941	0.001949	0.100862	KIN1		Serine/threonine protein kinase involved in regulation of exocytosis; localizes to the cytoplasmic face of the plasma membrane; KIN1 has a paralog, KIN2, that arose from the whole genome duplication
YDR123C	1.451	1.457	1.768	-0.126	0.645	0.563	0.902	0.463	0.334	9e-06	0.083137	0.00506	INO2	SCS1|DIE1	Transcription factor; component of the heteromeric Ino2p/Ino4p basic helix-loop-helix transcription activator that binds inositol/choline-responsive elements (ICREs), required for derepression of phospholipid biosynthetic genes in response to inositol dep
YDR124W	0.426	0.849	0.86	-0.16	0.193	0.244	-0.525	0.088	0.9	0.000537	0.367009	0.580602			Putative protein of unknown function; non-essential gene; expression is strongly induced by alpha factor
YDR125C	-0.877	0.179	0.092	-0.212	0.085	-0.099	-0.902	-0.081	-0.007	0.389899	0.26097	0.152171	ECM18	alpha/beta hydrolase family protein	Protein of unknown function; ECM18 has a paralog, ICT1, that arose from the whole genome duplication
YDR126W	-0.379	-0.084	-0.108	-0.452	-0.158	-0.289	-0.286	-0.323	0.652	0.250841	0.011448	0.953975	SWF1	PSL10	Palmitoyltransferase that acts on transmembrane proteins; including the SNAREs Snc1p, Syn8p, Tlg1p and likely all SNAREs; contains an Asp-His-His-Cys-cysteine rich (DHHC-CRD) domain; may have a role in vacuole fusion
YDR127W	-0.526	-0.184	-0.018	-0.356	-0.439	-0.331	-0.07	0.129	-0.147	0.055119	3.6e-05	0.649197	ARO1	pentafunctional protein ARO1p	Pentafunctional arom protein; catalyzes steps 2 through 6 in the biosynthesis of chorismate, which is a precursor to aromatic amino acids
YDR128W	0.236	0.315	0.35	-0.172	0.375	-0.029	-0.126	0.018	0.409	0.000138	0.609936	0.386355	MTC5	SEA3	Subunit of the SEA (Seh1-associated) complex; SEA is a coatomer-related complex that associates dynamically with the vacuole; has N-terminal WD-40 repeats and a C-terminal RING motif; mtc5 is synthetically sick with cdc13-1; relative distribution to vacuo
YDR129C	-0.145	0.201	0.111	-0.299	-0.351	-0.272	-0.325	-0.161	0.043	0.743064	0.088804	0.426645	SAC6	ABP67	Fimbrin, actin-bundling protein; cooperates with Scp1p (calponin/transgelin) in the organization and maintenance of the actin cytoskeleton; relocalizes from plasma membrane to cytoplasm upon DNA replication stress
YDR130C	-0.135	-0.569	-0.405	-0.546	-0.267	-0.171	-0.121	-0.161	-0.341	0.014399	0.019015	0.035502	FIN1		Spindle pole body-related intermediate filament protein; forms cell cycle-specific filaments between spindle pole bodies in dividing cells; localizes to poles and microtubules of spindle during anaphase and contributes to spindle stability; involved in Gl
YDR131C	0.331	0.46	0.089	-0.335	-0.313	-0.168	-0.164	-0.174	0.025	0.008687	0.000941	0.079371			F-box protein subunit of SCF ubiquitin ligase complex; substrate-specific adaptor subunit that recruits substrates to a core ubiquitination complex
YDR132C	-0.145	0.3	0.165	0.135	0.03	0.076	0.071	-0.015	-0.022	0.301172	0.113491	0.792594			Protein of unknown function; protein increases in abundance and relative distribution to the nucleus increases upon DNA replication stress; YDR132C has a paralog, YLR108C, that arose from the whole genome duplication
YDR133C	0.724	0.164	0.732	-0.198	-0.266	-0.439	-0.274	0.198	-0.183	0.036638	0.088864	0.607151			Dubious open reading frame; unlikely to encode a functional protein, based on available experimental and comparative sequence data; partially overlaps YDR134C
YDR134C	-1.742	-1.051	-1.101	-1.555	-0.375	-0.267	-1.484	0.064	0.258	0.001931	0.061042	0.352931			Hypothetical protein; YDR134C has a paralog, CCW12, that arose from the whole genome duplication
YDR135C	-0.072	-0.193	-0.239	-0.323	-0.276	-0.191	-0.213	-0.197	-0.293	0.004032	0.000142	0.000243	YCF1	ATP-binding cassette glutathione S-conjugate transporter YCF1	Vacuolar glutathione S-conjugate transporter; member of ATP-binding cassette family; ATPase activity required to support vacuole fusion; forms stable complexes with vacuole fusion machinery; regulates Vam7p recruitment to vacuoles; has role in detoxifying
YDR136C	<invalid>	<invalid>	-0.159	<invalid>	0.041	0.042	<invalid>	-0.134	-0.01	0.757875	0.646246	0.624127	VPS61		Dubious open reading frame; unlikely to encode a functional protein, based on available experimental and comparative sequence data; not conserved in closely related Saccharomyces species; 4% of ORF overlaps the verified gene RGP1; deletion causes a vacuol
YDR137W	0.277	0.402	0.311	-0.006	0.216	-0.018	0.139	-0.012	0.11	0.000179	0.293988	0.080782	RGP1		Subunit of a Golgi membrane exchange factor (Ric1p-Rgp1p); this complex catalyzes nucleotide exchange on Ypt6p
YDR138W	-0.331	-0.258	0.026	0.062	0.182	0.148	0.141	0.079	0.087	0.07856	0.063384	0.154686	HPR1	TRF1	Subunit of THO/TREX complexes; this complex couple transcription elongation with mitotic recombination and with mRNA metabolism and export, subunit of an RNA Pol II complex; regulates lifespan; involved in telomere maintenance; similar to Top1p
YDR139C	1.097	0.414	0.002	0.17	0.247	0.031	0.163	-0.102	0.137	0.056743	0.024533	0.327401	RUB1	NEDD8 family protein RUB1	Ubiquitin-like protein with similarity to mammalian NEDD8; conjugation (neddylation) substrates include the cullins Cdc53p, Rtt101p, and Cul3p; activated by Ula1p and Uba3p (E1 enzyme pair); conjugation mediated by Ubc12p (E2 enzyme)
YDR140W	0.84	0.054	0.313	0.371	0.056	-0.009	0.237	0.069	-0.294	0.070678	0.169433	0.973231	MTQ2		S-adenosylmethionine-dependent methyltransferase; subunit of complex with Trm112p that methylates translation release factor Sup45p (eRF1) in the ternary complex eRF1-eRF3-GTP; similar to E.coli PrmC; member of the seven beta-strand family
YDR141C	-0.614	-0.058	0.007	-0.01	-0.252	0.047	-0.347	0.036	0.067	0.140494	0.281078	0.382707	DOP1		Golgi-localized, leucine-zipper domain containing protein; involved in endosome to Golgi transport, organization of the ER, establishing cell polarity, and morphogenesis; detected in highly purified mitochondria in high-throughput studies
YDR142C	0.014	0.02	-0.152	-0.317	-0.318	-0.273	-0.181	-0.256	0.077	0.447519	0.000299	0.133072	PEX7	PEB1|PAS7	Peroxisomal signal receptor for peroxisomal matrix proteins; recognizes the N-terminal nonapeptide signal (PTS2); WD repeat protein; defects in human homolog cause lethal rhizomelic chondrodysplasia punctata (RCDP)
YDR143C	-0.142	0.101	0.017	-0.272	0.126	-0.063	-0.218	-0.002	0.14	0.887933	0.399415	0.722141	SAN1	ubiquitin-protein ligase SAN1	Ubiquitin-protein ligase; involved in the proteasome-dependent degradation of aberrant nuclear proteins; targets substrates with regions of exposed hydrophobicity containing 5 or more contiguous hydrophobic residues; contains intrinsically disordered regi
YDR144C	0.42	0.154	0.249	0.781	0.535	0.453	2.081	0.653	0.653	0.019372	0.000811	0.013393	MKC7	YPS2	GPI-anchored aspartyl protease; member of the yapsin family of proteases involved in cell wall growth and maintenance; shares functions with Yap3p and Kex2p; MKC7 has a paralog, YPS1, that arose from the whole genome duplication
YDR145W	0.028	0.355	0.322	-0.065	0.422	0.247	-0.011	0.079	0.333	0.017284	0.077882	0.097659	TAF12	TafII61|TafII68|TAF68|TAF61	Subunit (61/68 kDa) of TFIID and SAGA complexes; involved in RNA polymerase II transcription initiation and in chromatin modification, similar to histone H2A
YDR146C	0.408	0.515	0.252	0.149	-0.151	-0.224	0.106	0.183	0.16	0.000761	0.351987	0.004068	SWI5		Transcription factor that recruits Mediator and Swi/Snf complexes; activates transcription of genes expressed at the M/G1 phase boundary and in G1 phase; required for expression of the HO gene controlling mating type switching; localization to nucleus occ
YDR147W	0.069	0.017	-0.07	0.54	0.125	0.103	0.394	0.014	-0.084	0.966398	0.151144	0.546731	EKI1	bifunctional choline kinase/ethanolamine kinase EKI1	Ethanolamine kinase; primarily responsible for phosphatidylethanolamine synthesis via the CDP-ethanolamine pathway; exhibits some choline kinase activity, thus contributing to phosphatidylcholine synthesis via the CDP-choline pathway; EKI1 has a paralog,
YDR148C	-0.225	-0.425	-0.206	-0.915	-0.839	-0.672	-0.659	-0.308	-0.101	0.006274	1.6e-05	0.021845	KGD2	alpha-ketoglutarate dehydrogenase KGD2	Dihydrolipoyl transsuccinylase; component of the mitochondrial alpha-ketoglutarate dehydrogenase complex, which catalyzes the oxidative decarboxylation of alpha-ketoglutarate to succinyl-CoA in the TCA cycle; phosphorylated
YDR149C	0.764	<invalid>	1	-0.498	-0.28	-0.16	0.765	-0.414	-0.24	0.081117	0.10054	0.920768			Dubious open reading frame; unlikely to encode a functional protein, based on available experimental and comparative sequence data; overlaps the verified gene NUM1; null mutation blocks anaerobic growth
YDR150W	0.004	-0.456	-0.35	-1.019	-0.859	-0.661	-0.42	-0.286	0.085	0.031694	6e-05	0.089412	NUM1	PAC12	Protein required for nuclear migration; component of the mitochondria-ER-cortex-ancor (MECA); required for the association of mitochondria with the cell cortex and for accurate distribution of mitochondrial network; interacts with Mdm36p to link the ER an
YDR151C	-0.844	-0.63	-0.181	-0.27	-0.241	-0.315	-0.582	-0.481	-0.401	0.009394	4.8e-05	0.000221	CTH1		Member of the CCCH zinc finger family; similar to mammalian Tis11 protein, which activates transcription and also has a role in mRNA degradation; may function with Tis11p in iron homeostasis; CTH1 has a paralog, TIS11, that arose from the whole genome dup
YDR152W	0.169	-0.474	-0.562	-0.32	0.313	-0.175	-0.033	-0.282	-0.4	0.114418	0.642317	0.025449	GIR2		Highly-acidic RWD domain-containing protein of unknown function; cytoplasmic; forms a complex with Rbg2p; interacts with Rbg1p and Gcn1p; associates with translating ribosomes; putative intrinsically unstructured protein
YDR153C	0.509	0.182	0.736	-0.113	0.42	0.221	0.103	0.19	0.18	0.007091	0.152879	0.016488	ENT5		Protein containing an N-terminal epsin-like domain; involved in clathrin recruitment and traffic between the Golgi and endosomes; associates with the clathrin adaptor Gga2p, clathrin adaptor complex AP-1, and clathrin
YDR154C	-0.46	-0.448	-0.816	-0.794	-0.384	-0.34	-0.649	-0.458	0.059	0.000782	0.002737	0.048612			Dubious open reading frame; unlikely to encode a functional protein, based on available experimental and comparative sequence data; null mutant exhibits synthetic phenotype with alpha-synuclein
YDR155C	-0.536	-0.942	-1.045	-0.91	-0.63	-0.666	-0.839	-0.845	-0.085	0.018943	0.012977	0.055899	CPR1	peptidylprolyl isomerase CPR1|CPH1|CYP1	Cytoplasmic peptidyl-prolyl cis-trans isomerase (cyclophilin); catalyzes the cis-trans isomerization of peptide bonds N-terminal to proline residues; binds the drug cyclosporin A; protein abundance increases in response to DNA replication stress
YDR156W	-0.174	-0.138	0.766	-0.046	0.704	0.528	0.224	0.711	0.722	0.47509	0.041704	0.003334	RPA14	A14	RNA polymerase I subunit A14
YDR157W	-2.673	-0.623	0.04	-1.16	0.47	-0.013	-0.71	0.114	0.709	0.095525	0.489324	0.8972			Dubious open reading frame; unlikely to encode a functional protein, based on available experimental and comparative sequence data
YDR158W	0.266	-0.071	0.152	0.114	0.031	0.112	0.334	0.134	0.051	0.550055	0.56308	0.319128	HOM2	aspartate-semialdehyde dehydrogenase|THR2	Aspartic beta semi-aldehyde dehydrogenase; catalyzes the second step in the common pathway for methionine and threonine biosynthesis; expression regulated by Gcn4p and the general control of amino acid synthesis
YDR159W	-0.092	-0.204	-0.305	-0.282	-0.201	-0.202	-0.112	-0.252	-0.067	0.006979	0.00019	0.015967	SAC3	LEP1	Nuclear pore-associated protein; required for biogenesis of the small ribosomal subunit; component of TREX-2 complex (Sac3p-Thp1p-Sus1p-Cdc31p) involved in transcription elongation and mRNA export from the nucleus; involved in post-transcriptional tetheri
YDR160W	-0.96	0.02	-0.412	-0.953	-0.236	-0.597	-1.445	-0.53	-0.242	0.057704	0.006946	0.024165	SSY1	RAA1|SHR10	Component of the SPS plasma membrane amino acid sensor system; senses external amino acid concentration and transmits intracellular signals that result in regulation of expression of amino acid permease genes; other members are Ssy1p, Ptr3p, and Ssy5p
YDR161W	0.331	-0.302	-0.144	0.241	0.591	0.532	0.796	0.36	-0.154	0.776492	0.003648	0.126091			Putative protein of unknown function; non-essential gene; proposed function in rRNA and ribosome biosynthesis based on transcriptional co-regulation; genetic interactions suggest a role in ER-associated protein degradation (ERAD)
YDR162C	0.82	0.302	0.428	0.274	0.378	0.535	0.962	0.407	0.447	0.004959	0.000933	0.004107	NBP2		Protein involved in the HOG (high osmolarity glycerol) pathway; negatively regulates Hog1p by recruitment of phosphatase Ptc1p the Pbs2p-Hog1p complex; interacts with Bck1p and down regulates the cell wall integrity pathway; found in the nucleus and cytop
YDR163W	0.127	-0.147	-0.287	-0.103	0.087	-0.091	0.09	-0.268	1.014	0.29465	0.457722	0.475145	CWC15		Non-essential protein involved in pre-mRNA splicing; component of a complex containing Cef1p; has similarity to S. pombe Cwf15p
YDR164C	0.074	0.382	0.434	0.129	0.353	0.046	-0.103	0.096	0.142	0.009014	0.050621	0.453753	SEC1		Sm-like protein involved in docking and fusion of exocytic vesicles; binds to assembled SNARE complexes at the membrane and stimulates membrane fusion; localization to sites of secretion (bud neck and bud tip) is dependent on SNARE function; interacts dir
YDR165W	-0.207	-0.615	-0.568	0.598	0.887	0.509	1.01	0.367	-0.577	0.003216	0.00034	0.402652	TRM82		Catalytic subunit of a tRNA methyltransferase complex; Trm8p and Trm82p comprise an enzyme that catalyzes a methyl-transfer from S-adenosyl-l-methionine to the N(7) atom of guanine at position 46 in tRNA; Trm8 lacks catalytic activity if not bound to Trm8
YDR166C	-0.312	0.234	0.171	-0.091	0.017	-0.199	-0.443	-0.083	0.078	0.804178	0.233436	0.227213	SEC5		Essential 107kDa subunit of the exocyst complex; the exocyst mediates polarized targeting and tethering of post-Golgi secretory vesicles to active sites of exocytosis at the plasma membrane prior to SNARE-mediated fusion; involved in assembly of the exocy
YDR167W	1.053	0.808	0.603	0.5	0.639	0.683	0.598	0.199	0.031	0.000373	0.000146	0.05684	TAF10	TafII25|TAF25|TAF23	Subunit (145 kDa) of TFIID and SAGA complexes; involved in RNA polymerase II transcription initiation and in chromatin modification
YDR168W	0.103	0.614	0.454	-0.103	0.184	0.148	-0.421	0.024	0.266	0.016223	0.342359	0.760057	CDC37	SMO1	Essential Hsp90p co-chaperone; necessary for passage through the START phase of the cell cycle; stabilizes protein kinase nascent chains and participates along with Hsp90p in their folding
YDR169C	-0.278	0.121	-0.13	-0.602	-0.505	-0.457	-0.258	0.005	0.365	0.396986	0.000255	0.785097	STB3		Ribosomal RNA processing element (RRPE)-binding protein; involved in the glucose-induced transition from quiescence to growth; restricted to nucleus in quiescent cells, released into cytoplasm after glucose repletion; binds Sin3p; relative distribution to
YDR170C	0.368	0.105	0.345	-0.385	-0.101	0.111	0.049	0.123	0.099	0.009909	0.277119	0.071881	SEC7		Guanine nucleotide exchange factor (GEF) for ADP ribosylation factors; involved in proliferation of the Golgi, intra-Golgi transport and ER-to-Golgi transport; found in the cytoplasm and on Golgi-associated coated vesicles
YDR171W	0.122	0.123	0.404	-0.079	-0.148	0.259	-0.249	0.05	0.471	0.028738	0.903299	0.534821	HSP42		Small heat shock protein (sHSP) with chaperone activity; forms barrel-shaped oligomers that suppress unfolded protein aggregation; involved in cytoskeleton reorganization after heat shock; protein abundance increases and forms cytoplasmic foci in response
YDR172W	-0.113	0.066	0.071	0.439	0.809	0.282	0.333	0.197	-0.094	0.860006	0.004319	0.145942	SUP35	eRF3|[PSI(+)]|[PSI]|SUP36|SUP2|SUF12|SAL3|PNM2|GST1	Translation termination factor eRF3; has a role in mRNA deadenylation and decay; altered protein conformation creates the [PSI(+)] prion that alters translational fidelity and results in a nonsense suppressor phenotype
YDR173C	0.58	0.71	0.752	-0.586	-0.015	0.233	-0.185	0.038	0.395	2.3e-05	0.468306	0.482569	ARG82	inositol polyphosphate multikinase|ARGRIII|IPK2|ARGR3	Inositol polyphosphate multikinase (IPMK); sequentially phosphorylates Ins(1,4,5)P3 to form Ins(1,3,4,5,6)P5; also has diphosphoinositol polyphosphate synthase activity; regulates arginine-, phosphate-, and nitrogen-responsive genes
YDR174W	0.142	-0.498	-0.52	-0.46	0.061	-0.353	0.619	-0.146	-0.021	0.087878	0.072847	0.362901	HMO1	HSM2	Chromatin associated high mobility group (HMG) family member; involved in genome maintenance; rDNA-binding component of the Pol I transcription system; associates with a 5'-3' DNA helicase and Fpr1p, a prolyl isomerase; relocalizes to the cytosol in respo
YDR175C	0.893	0.555	0.648	-0.104	0.031	0.108	0.657	0.344	0.394	0.000153	0.775862	0.000815	RSM24	mitochondrial 37S ribosomal protein RSM24	Mitochondrial ribosomal protein of the small subunit
YDR176W	0.791	0.766	0.691	-0.219	0.365	0.263	0.34	0.247	0.559	1e-06	0.295736	0.001308	NGG1	SWI7|ADA3	Subunit of chromatin modifying histone acetyltransferase complexes; member of the ADA complex, the SAGA complex, and the SLIK complex; transcriptional regulator involved in glucose repression of Gal4p-regulated genes
YDR177W	0.945	0.062	-0.368	0.125	-0.164	-0.228	0.229	-0.314	-0.039	0.424783	0.291735	0.712221	UBC1	E2 ubiquitin-conjugating protein UBC1	Ubiquitin-conjugating enzyme; mediates selective degradation of short-lived and abnormal proteins; plays a role in vesicle biogenesis and ER-associated protein degradation (ERAD); component of the cellular stress response; protein abundance increases in r
YDR178W	-0.438	-0.101	-0.26	-0.621	-0.511	-0.282	-0.529	-0.103	0.117	0.007975	0.00076	0.212896	SDH4	succinate dehydrogenase membrane anchor subunit SDH4|ACN18	Membrane anchor subunit of succinate dehydrogenase; involved in coupling the oxidation of succinate to the transfer of electrons to ubiquinone as part of the TCA cycle and the mitochondrial respiratory chain; SDH4 has a paralog, SHH4, that arose from the
YDR179C	0.299	0.475	0.061	0.377	-0.133	-0.003	0.261	-0.058	-0.923	0.064429	0.46136	0.346826	CSN9		Subunit of the Cop9 signalosome; Cop9 signalosome is required for deneddylation, or removal of the ubiquitin-like protein Rub1p from Cdc53p (cullin); involved in adaptation to pheromone signaling
YDR179W-A	0.787	0.377	0.445	0.374	0.21	-0.041	0.537	-0.037	-0.053	0.001473	0.077023	0.32362			Putative protein of unknown function
YDR180W	-0.914	-0.445	-0.23	-0.071	-0.028	-0.29	0.094	-0.244	-0.519	0.047517	0.164017	0.171989	SCC2		Subunit of cohesin loading factor (Scc2p-Scc4p); a complex required for loading of cohesin complexes onto chromosomes; involved in establishing sister chromatid cohesion during DSB repair via histone H2AX; evolutionarily-conserved adherin; relocalizes to
YDR181C	0.987	0.879	0.753	0.421	0.397	0.454	0.557	0.322	0.422	8e-06	1.7e-05	0.000319	SAS4		Subunit of the SAS complex (Sas2p, Sas4p, Sas5p); acetylates free histones and nucleosomes and regulates transcriptional silencing; required for the HAT activity of Sas2p
YDR182W	-0.169	0.326	0.125	-0.089	-0.045	-0.2	-0.344	-0.195	-0.085	0.380092	0.076102	0.012179	CDC1	putative lipid phosphatase CDC1|ESP2|DSR1|DSC1	Putative lipid phosphatase of the endoplasmic reticulum; shows Mn2+ dependence and may affect Ca2+ signaling; mutants display actin and general growth defects and pleiotropic defects in cell cycle progression and organelle distribution
YDR183W	1.225	0.166	0.079	0.185	-0.131	0.058	0.049	-0.194	-0.311	0.130757	0.554829	0.078177	PLP1		Protein that interacts with CCT (chaperonin containing TCP-1) complex; has a role in actin and tubulin folding; has weak similarity to phosducins, which are G-protein regulators
YDR184C	-0.645	-0.859	-0.604	0.251	0.916	0.397	-0.114	-0.103	-0.257	7.5e-05	0.011068	0.004173	ATC1	LIC4	Nuclear protein; possibly involved in regulation of cation stress responses and/or in the establishment of bipolar budding pattern; relative distribution to the nucleus decreases upon DNA replication stress
YDR185C	-0.154	-0.253	-0.479	-0.111	-0.67	-0.019	-0.646	-0.459	-0.172	0.006993	0.095496	0.007566	UPS3	GEP2	Mitochondrial protein of unknown function; similar to Ups1p and Ups2p which are involved in regulation of mitochondrial cardiolipin and phosphatidylethanolamine levels; null is viable but interacts synthetically with ups1 and ups2 mutations; UPS3 has a pa
YDR186C	-0.063	-0.061	-0.093	-0.337	0.017	-0.289	-0.234	-0.067	0.079	0.012381	0.03479	0.269431			Putative protein of unknown function; may interact with ribosomes, based on co-purification experiments; green fluorescent protein (GFP)-fusion protein localizes to the cytoplasm
YDR187C	0.762	0.593	0.618	0.376	0.43	0.296	0.353	0.409	1.167	0.000484	0.022569	0.082649			Dubious open reading frame; unlikely to encode a functional protein, based on available experimental and comparative sequence data; partially overlaps the verified, essential ORF CCT6/YDR188W
YDR188W	0.439	0.409	0.276	0.208	0.232	0.263	-0.009	0.124	0.14	0.000167	3.5e-05	0.065979	CCT6	TCP20|TCP6|HTR3	Subunit of the cytosolic chaperonin Cct ring complex; related to Tcp1p, essential protein that is required for the assembly of actin and tubulins in vivo; contains an ATP-binding motif
YDR189W	-0.269	-0.145	-0.261	-0.264	-0.253	-0.143	-0.117	-0.037	0.156	0.201573	0.042128	0.99597	SLY1		Hydrophilic protein involved in ER/Golgi vesicle trafficking; SM (Sec1/Munc-18) family protein that binds the tSNARE Sed5p and stimulates its assembly into a trans-SNARE membrane-protein complex
YDR190C	0.528	-0.005	0.155	0.407	0.849	0.543	0.829	0.257	-0.024	0.09916	0.002073	0.087796	RVB1	RuvB family ATP-dependent DNA helicase pontin|TIP49|TIH1|TIP49A	ATP-dependent DNA helicase, also known as pontin; member of the AAA+ and RuvB-like protein families; similar to Rvb2p; conserved component of multiple complexes including the INO80 complex, the Swr1 complex, and the R2TP complex (Rvb1-Rvb2-Tah1-Pih1); inv
YDR191W	0.591	0.035	-0.046	0.004	0.187	-0.367	0.347	-0.209	0.019	0.190243	0.602083	0.64382	HST4		Member of the Sir2 family of NAD(+)-dependent protein deacetylases; involved along with Hst3p in silencing at telomeres, cell cycle progression, radiation resistance, genomic stability and short-chain fatty acid metabolism
YDR192C	0.127	0.095	0.361	-0.32	0.002	0.006	-0.238	-0.14	0.07	0.08355	0.321497	0.309883	NUP42	UIP1|RIP1	FG-nucleoporin component of central core of the nuclear pore complex; also part of the nuclear pore complex (NPC) cytoplasmic filaments; contributes directly to nucleocytoplasmic transport and maintenance of the NPC permeability barrier and is involved in
YDR193W	-0.204	0.016	-0.26	0.269	-0.141	-0.405	0.421	0.034	0.609	0.306274	0.512899	0.040961			Dubious open reading frame; unlikely to encode a functional protein, based on available experimental and comparative sequence data
YDR194C	0.109	1.236	1.042	0.543	0.789	0.383	-0.01	0.426	0.26	0.015426	0.003789	0.045838	MSS116		DEAD-box protein; required for efficient splicing of mitochondrial Group I and II introns; non-polar RNA helicase that also facilities strand annealing
YDR195W	0.204	0.157	0.182	-0.548	-0.054	-0.142	0.1	-0.11	0.271	0.018149	0.074655	0.412127	REF2		RNA-binding protein; involved in the cleavage step of mRNA 3'-end formation prior to polyadenylation, and in snoRNA maturation; part of holo-CPF subcomplex APT, which associates with 3'-ends of snoRNA- and mRNA-encoding genes; relocalizes to the cytosol i
YDR196C	0.465	0.343	-0.275	0.17	-0.272	-0.139	-0.172	-0.285	0.185	0.340525	0.461028	0.440645	CAB5	putative dephospho-CoA kinase	Subunit of the CoA-Synthesizing Protein Complex (CoA-SPC); subunits of this complex are: Cab2p, Cab3p, Cab4p, Cab5p, Sis2p and Vhs3p; probable dephospho-CoA kinase (DPCK) that catalyzes the last step in coenzyme A biosynthesis; null mutant lethality is co
YDR197W	0.144	0.367	0.01	0.005	0.038	0.044	-0.101	0.002	0.394	0.05971	0.392558	0.37792	CBS2	CBP7	Mitochondrial translational activator of the COB mRNA; interacts with translating ribosomes, acts on the COB mRNA 5'-untranslated leader
YDR198C	0.739	0.465	0.799	0.325	0.672	0.318	0.734	0.52	0.438	0.000239	0.003542	0.000259	RKM2		Ribosomal protein lysine methyltransferase; responsible for trimethylation of the lysine residue at position 3 of Rpl12Ap and Rpl12Bp
YDR199W	<invalid>	<invalid>	0.667	<invalid>	0.206	-0.218	-0.034	-0.408	<invalid>	1	0.981384	0.376885			Dubious open reading frame; unlikely to encode a functional protein, based on available experimental and comparative sequence data; partially overlaps the verified gene VPS64; computationally predicted to have thiol-disulfide oxidoreductase activity
YDR200C	0.374	0.207	0.29	0.494	-0.329	0.171	0.054	-0.151	0.006	0.000507	0.493234	0.495496	VPS64	FAR9	Protein required for cytoplasm to vacuole targeting of proteins; forms a complex with Far3p and Far7p to Far11p involved in recovery from pheromone-induced cell cycle arrest; mutant has increased aneuploidy tolerance; VPS64 has a paralog, FAR10, that aros
YDR201W	1.218	0.622	0.24	-0.055	-0.342	0.047	0.309	-0.065	-0.205	0.012385	0.226445	0.904465	SPC19		Essential subunit of the Dam1 complex (aka DASH complex); complex couples kinetochores to the force produced by MT depolymerization thereby aiding in chromosome segregation; also localized to nuclear side of spindle pole body
YDR202C	0.264	0.077	-0.284	-0.229	-0.575	-0.379	-0.398	-0.542	-0.078	0.867186	0.003475	0.014526	RAV2		Subunit of RAVE complex (Rav1p, Rav2p, Skp1p); the RAVE complex associates with the V1 domain of the vacuolar membrane (H+)-ATPase (V-ATPase) and promotes assembly and reassembly of the holoenzyme
YDR203W	0.371	-0.117	0.091	0.808	-0.159	0.037	0.164	0.306	-3.482	0.333973	0.383373	0.543251			Dubious open reading frame; unlikely to encode a functional protein, based on available experimental and comparative sequence data
YDR204W	-0.292	0.03	-0.17	-0.517	-0.527	-0.369	-0.703	-0.419	0.262	0.175505	0.000773	0.196793	COQ4		Protein with a role in ubiquinone (Coenzyme Q) biosynthesis; possibly functioning in stabilization of Coq7p; located on the matrix face of the mitochondrial inner membrane; component of a mitochondrial ubiquinone-synthesizing complex
YDR205W	-0.18	-0.109	-0.264	-0.827	-0.427	-0.453	-0.686	-0.284	0.054	0.01015	0.001927	0.07696	MSC2	metal cation transporter MSC2	Endoplasmic reticulum zinc transporter; part of a heterodimeric transporter with Zrg17p that transfers zinc from the cytosol to the ER lumen; member of the cation diffusion facilitator family of efflux pumps; localizes to ER and nucleus; mutations affect
YDR206W	-0.696	-0.386	-0.356	-0.773	-0.098	-0.501	-0.379	-0.169	-0.112	0.001896	0.014801	0.018876	EBS1		Protein involved in translation inhibition and nonsense-mediated decay; interacts with cap binding protein Cdc33p and with Nam7p; localizes to P-bodies upon glucose starvation; mRNA abundance regulated by mRNA decay factors; EBS1 has a paralog, EST1, that
YDR207C	0.005	-0.139	0.476	-0.435	-0.224	-0.203	-0.421	0.085	-0.177	0.497163	0.002727	0.200248	UME6	RIM16|NIM2|CAR80	Component of the Rpd3L histone deacetylase complex; key transcriptional regulator of early meiotic genes, binds URS1 upstream regulatory sequence, couples metabolic responses to nutritional cues with initiation and progression of meiosis, forms complex wi
YDR208W	-0.165	0.128	0.094	-0.217	-0.19	0.04	-0.383	0.086	-0.009	0.816845	0.147089	0.38242	MSS4	1-phosphatidylinositol-4-phosphate 5-kinase	Phosphatidylinositol-4-phosphate 5-kinase; involved in actin cytoskeleton organization and cell morphogenesis; multicopy suppressor of stt4 mutation
YDR209C	<invalid>	<invalid>	0.017	<invalid>	-0.032	-0.311	<invalid>	-0.15	<invalid>	0.961303	0.43245	0.559749			Dubious open reading frame; unlikely to encode a functional protein, based on available experimental and comparative sequence data; partially overlaps uncharacterized gene YDR210W
YDR210W	0.746	0.084	0.057	0.023	0.327	0.133	0.641	-0.015	-0.292	0.113021	0.065473	0.564499			Predicted tail-anchored plasma membrane protein; contains a conserved CYSTM module; related proteins in other organisms may be involved in response to stress; green fluorescent protein (GFP)-fusion protein localizes to the cell periphery
YDR211W	0.127	-0.334	-0.32	0.084	0.518	0.326	0.342	-0.024	-0.359	0.154313	0.015087	0.920634	GCD6		Catalytic epsilon subunit of the translation initiation factor eIF2B; eIF2B is the guanine-nucleotide exchange factor for eIF2; activity subsequently regulated by phosphorylated eIF2; first identified as a negative regulator of GCN4 expression; forms cyto
YDR212W	-0.334	0.081	0.215	0.039	0.454	0.216	-0.293	0.162	0.037	0.919796	0.0549	0.785896	TCP1	CCT1	Alpha subunit of chaperonin-containing T-complex; complex mediates protein folding in the cytosol; involved in actin cytoskeleton maintenance; overexpression in neurons suppresses formation of pathogenic conformations of huntingtin protein
YDR213W	-1.122	-0.047	-0.184	-0.192	0.259	0.336	0.261	0.167	0.075	0.107372	0.303949	0.26	UPC2	MOX4	Sterol regulatory element binding protein; induces transcription of sterol biosynthetic genes and of DAN/TIR gene products; relocates from intracellular membranes to perinuclear foci on sterol depletion; UPC2 has a paralog, ECM22, that arose from the whol
YDR214W	-0.666	-0.218	0.13	-0.109	-0.117	0.173	-0.45	-0.102	-0.149	0.152866	0.810324	0.034583	AHA1		Co-chaperone that binds Hsp82p and activates its ATPase activity; plays a role in determining prion variants; similar to Hch1p; expression is regulated by stresses such as heat shock; protein abundance increases in response to DNA replication stress
YDR215C	0.414	-0.018	0.532	<invalid>	-0.059	0.132	0.626	0.266	0.276	0.072139	0.788811	0.113884			Dubious open reading frame; unlikely to encode a functional protein, based on available experimental and comparative sequence data; null mutant displays elevated sensitivity to expression of a mutant huntingtin fragment or of alpha-synuclein
YDR216W	-1.181	-0.437	-0.279	-0.798	-0.688	-0.488	-0.73	0.091	-0.204	0.016431	0.000122	0.135688	ADR1		Carbon source-responsive zinc-finger transcription factor; required for transcription of the glucose-repressed gene ADH2, of peroxisomal protein genes, and of genes required for ethanol, glycerol, and fatty acid utilization
YDR217C	-0.774	-0.117	0.115	0.218	0.275	0.083	-0.182	0.198	-0.195	0.193629	0.011142	0.538487	RAD9		DNA damage-dependent checkpoint protein; required for cell-cycle arrest in G1/S, intra-S, and G2/M, plays a role in postreplication repair (PRR) pathway; transmits checkpoint signal by activating Rad53p and Chk1p; hyperphosphorylated by Mec1p and Tel1p; m
YDR218C	1.181	1.23	0.514	-0.388	0.28	-0.282	-1.011	-0.814	-0.181	0.008364	0.636892	0.010659	SPR28	septin SPR28	Sporulation-specific homolog of the CDC3/10/11/12 family of genes; meiotic septin expressed at high levels during meiotic divisions and ascospore formation; the yeast CDC3/10/11/12 family is a family of bud neck microfilament genes
YDR219C	0.653	0.588	0.416	-0.012	0.017	0.016	-0.258	-0.075	0.234	6.4e-05	0.710555	0.733028	MFB1		Mitochondria-associated F-box protein; involved in maintenance of normal mitochondrial morphology; interacts with Skp1p through the F-box motif; preferentially localizes to the mother cell during budding
YDR220C	<invalid>	<invalid>	<invalid>	<invalid>	-0.127	-0.285	<invalid>	-0.282	<invalid>	1	0.348871	0.72253			Dubious open reading frame; unlikely to encode a functional protein, based on available experimental and comparative sequence data; null mutant exhibits synthetic phenotype with alpha-synuclein
YDR221W	-0.854	-0.338	-0.237	-0.276	-0.217	-0.157	-0.314	0.003	0.108	0.012018	0.000639	0.518525	GTB1		Glucosidase II beta subunit, forms a complex with alpha subunit Rot2p; involved in removal of two glucose residues from N-linked glycans during glycoprotein biogenesis in the ER; relocalizes from ER to cytoplasm upon DNA replication stress
YDR222W	-1.461	-0.271	-0.759	-1.213	0.427	0.244	0.262	0.506	-0.204	0.017735	0.615026	0.267234			Protein of unknown function; green fluorescent protein (GFP)-fusion protein localizes to the cytoplasm in a punctate pattern; YDR222W has a paralog, YLR225C, that arose from the whole genome duplication
YDR223W	-1.07	-0.315	-0.941	-0.622	-1.061	-0.222	-0.443	-0.353	0.969	0.004141	0.010633	0.8509	CRF1		Transcriptional corepressor; involved in repression of ribosomal protein (RP) gene transcription via the TOR signaling pathway which promotes accumulation of Crf1p in the nucleus; role in repression of RP genes varies by strain; CRF1 has a paralog, IFH1,
YDR224C	0.7	0.653	0.32	-0.335	0.275	0.411	-0.056	0.65	0.435	0.002082	0.529692	0.073331	HTB1	SPT12	Histone H2B; core histone protein required for chromatin assembly and chromosome function; nearly identical to HTB2; Rad6p-Bre1p-Lge1p mediated ubiquitination regulates transcriptional activation, meiotic DSB formation and H3 methylation
YDR225W	1.041	0.189	-0.049	-0.076	-0.096	0.16	0.54	0.389	0.272	0.11986	0.944039	0.000648	HTA1	SPT11|H2A1	Histone H2A; core histone protein required for chromatin assembly and chromosome function; one of two nearly identical subtypes (see also HTA2); DNA damage-dependent phosphorylation by Mec1p facilitates DNA repair; acetylated by Nat4p
YDR226W	-0.254	-0.413	-0.435	-0.341	0.011	-0.122	0.404	-0.003	-0.498	0.000243	0.077861	0.858062	ADK1	adenylate kinase ADK1|AKY2|AKY1	Adenylate kinase, required for purine metabolism; localized to the cytoplasm and the mitochondria; lacks cleavable signal sequence; protein abundance increases in response to DNA replication stress
YDR227W	-0.73	-0.416	-0.517	-0.459	-0.117	-0.283	-0.535	-0.35	-0.07	0.011944	0.008855	0.020844	SIR4	UTH2|STE9|ASD1	SIR protein involved in assembly of silent chromatin domains; silent information regulator (SIR) along with SIR2 and SIR3; involved in assembly of silent chromatin domains at telomeres and the silent mating-type loci; potentially phosphorylated by Cdc28p;
YDR228C	0.173	-0.017	-0.038	-0.326	-0.218	-0.277	-0.003	-0.347	0.045	0.49215	0.00017	0.253074	PCF11		mRNA 3' end processing factor; essential component of cleavage and polyadenylation factor IA (CF IA), involved in pre-mRNA 3' end processing and in transcription termination; binds C-terminal domain of largest subunit of RNA pol II (Rpo21p); required for
YDR229W	0.39	0.492	0.325	-0.024	0.085	0.051	0.068	0.105	0.439	0.006805	0.687896	0.120511	IVY1		Phospholipid-binding protein that interacts with both Ypt7p and Vps33p; may partially counteract the action of Vps33p and vice versa, localizes to the rim of the vacuole as cells approach stationary phase
YDR230W	0.607	0.364	0.139	-0.167	-0.037	0.227	0.168	-0.38	0.661	0.024598	0.936573	0.488856			Dubious open reading frame; unlikely to encode a functional protein, based on available experimental and comparative sequence data; partially overlaps the verified gene COX20
YDR231C	-0.145	-0.086	-0.433	-0.471	-0.329	-0.256	-0.52	-0.262	-0.066	0.030654	0.002993	0.037207	COX20		Mitochondrial inner membrane protein; required for proteolytic processing of Cox2p and its assembly into cytochrome c oxidase
YDR232W	-1.132	-0.082	0.288	-0.674	0.256	0.039	-0.422	0.497	0.138	0.314663	0.527865	0.706749	HEM1	5-aminolevulinate synthase|OLE3|CYD1	5-aminolevulinate synthase; catalyzes the first step in the heme biosynthetic pathway; an N-terminal signal sequence is required for localization to the mitochondrial matrix; expression is regulated by Hap2p-Hap3p
YDR233C	-1.152	-0.754	-0.841	-0.779	-0.232	-0.568	-0.624	-0.409	-0.316	0.000105	0.004814	0.001485	RTN1		Reticulon protein; stabilizes membrane curvature; involved in nuclear pore assembly and maintenance of tubular ER morphology; mutant overexpressing RTN1 shows increase in tubular ER; interacts with exocyst subunit Sec6p, Yip3p, and Sbh1p; more abundant th
YDR234W	-0.131	-0.767	-0.142	0.66	-0.594	0.178	0.843	0.474	-0.255	0.066217	0.748807	0.164534	LYS4	homoaconitate hydratase LYS4|LYS3	Homoaconitase; catalyzes the conversion of homocitrate to homoisocitrate, which is a step in the lysine biosynthesis pathway
YDR235W	-0.301	-0.495	-0.693	-0.642	-0.332	-0.579	0.029	-0.422	-0.271	0.001071	0.00037	0.053581	PRP42	SNU65|MUD16	U1 snRNP protein involved in splicing; required for U1 snRNP biogenesis; contains multiple tetriatricopeptide repeats
YDR236C	-0.09	-0.152	-0.278	-0.666	-0.048	-0.482	-0.371	-0.333	-0.236	0.042225	0.035397	0.007449	FMN1	riboflavin kinase	Riboflavin kinase, produces riboflavin monophosphate (FMN); FMN is a necessary cofactor for many enzymes; predominantly localizes to the microsomal fraction and also found in the mitochondrial inner membrane
YDR237W	0.766	0.893	0.499	0.061	0.391	0.275	0.663	0.411	0.057	0.000353	0.030241	0.028687	MRPL7	mitochondrial 54S ribosomal protein YmL7/YmL5|YmL7|YmL5	Mitochondrial ribosomal protein of the large subunit; MRPL7 produces both YmL5 and YmL7, which are two different modified forms of the same protein
YDR238C	-0.183	-0.177	-0.154	-0.045	0.131	-0.031	0.128	-0.034	-0.253	2.8e-05	0.644237	0.486087	SEC26		Essential beta-coat protein of the COPI coatomer; involved in ER-to-Golgi protein trafficking and maintenance of normal ER morphology; shares 43% sequence identity with mammalian beta-coat protein (beta-COP)
YDR239C	0.038	-0.47	-0.36	-0.131	0.08	-0.164	0.115	-0.064	-0.017	0.043309	0.223265	0.786011			Protein of unknown function; may interact with ribosomes, based on co-purification experiments
YDR240C	0.002	0.004	0.213	0.159	0.551	0.094	0.195	0.092	0.003	0.215723	0.032458	0.05676	SNU56	MUD10	Component of U1 snRNP required for mRNA splicing via spliceosome; yeast specific, no metazoan counterpart; interacts with mRNA in commitment complex
YDR241W	1.188	<invalid>	-0.381	<invalid>	0.031	-0.778	<invalid>	-0.886	-2.628	0.697811	0.403358	0.293006	BUD26		Dubious open reading frame; unlikely to encode a functional protein, based on available experimental and comparative sequence data; not conserved in closely related Saccharomyces species; 1% of ORF overlaps the verified gene SNU56; diploid mutant displays
YDR242W	1.251	0.222	0.897	1.544	-0.351	0.25	0.544	0.184	0.458	0.009228	0.232519	0.003772	AMD2		Putative amidase
YDR243C	1.062	0.81	0.928	0.832	0.604	0.439	0.753	0.408	-0.351	0.00011	0.001879	0.313993	PRP28		RNA helicase in the DEAD-box family; involved in RNA isomerization at the 5' splice site
YDR244W	0.416	0.452	0.254	0.181	-0.183	-0.111	0.068	0.066	0.016	0.000355	0.616611	0.07695	PEX5	PAS10	Peroxisomal membrane signal receptor for peroxisomal matrix proteins; receptor for the C-terminal tripeptide signal sequence (PTS1) of peroxisomal matrix proteins; required for peroxisomal matrix protein import; also proposed to have PTS1-receptor indepen
YDR245W	0.309	0.37	0.457	0.201	0.715	0.563	0.668	0.384	0.239	5.7e-05	0.003953	0.003643	MNN10	REC41|SLC2|BED1	Subunit of a Golgi mannosyltransferase complex; complex mediates elongation of the polysaccharide mannan backbone; membrane protein of the mannosyltransferase family; other members of the complex are Anp1p, Mnn9p, Mnn11p, and Hoc1p
YDR246W	0.606	0.174	0.006	-0.016	-0.031	-0.029	0.417	0.027	0.045	0.076534	0.360831	0.12598	TRS23		One of 10 subunits of the transport protein particle (TRAPP) complex; the TRAPP complex is of the cis-Golgi and mediates vesicle docking and fusion; involved in endoplasmic reticulum (ER) to Golgi membrane traffic; human homolog is TRAPPC4
YDR247W	-2.003	-0.556	-0.283	-1.578	-0.17	-0.483	-1.256	-0.243	0.587	0.039332	0.040889	0.417481	VHS1		Cytoplasmic serine/threonine protein kinase; identified as a high-copy suppressor of the synthetic lethality of a sis2 sit4 double mutant, suggesting a role in G1/S phase progression; VHS1 has a paralog, SKS1, that arose from the whole genome duplication
YDR248C	0.481	0.03	-0.391	-0.078	-0.301	-0.212	0.259	-0.297	-0.157	0.816546	0.027044	0.571666		gluconokinase	Putative gluconokinase; sequence similarity to bacterial and human gluconokinase; green fluorescent protein (GFP)-fusion protein localizes to the cytoplasm; upregulated by deletion of the RNAP-II associated factor, PAF1
YDR249C	-0.757	-0.297	-0.394	0.308	-0.083	-0.26	-0.406	-0.453	-0.366	0.014705	0.931246	0.000962			Putative protein of unknown function
YDR250C	2.504	<invalid>	-0.116	<invalid>	-0.216	0.027	2.942	0.845	-0.423	0.477133	0.302318	0.26152			Dubious open reading frame; unlikely to encode a functional protein, based on available experimental and comparative sequence data
YDR251W	-0.764	-0.477	-0.833	-0.318	-0.547	-0.767	-0.841	-0.663	-0.497	0.000236	0.001191	0.000205	PAM1		Essential protein of unknown function; exhibits variable expression during colony morphogenesis; overexpression permits survival without protein phosphatase 2A, inhibits growth, and induces a filamentous phenotype; PAM1 has a paralog, SVL3, that arose fro
YDR252W	0.071	0.277	0.049	0.534	0.094	-0.019	0.348	0.073	0.29	0.385574	0.15465	0.070561	BTT1		Heterotrimeric nascent polypeptide-associated complex beta3 subunit; complex binds ribosomes via its beta-subunits in close proximity to nascent polypeptides; interacts with Caf130p of the CCR4-NOT complex; similar to human BTF3; BTT1 has a paralog, EGD1,
YDR253C	-0.207	-1.134	-0.989	-2.351	-1.219	-1.096	-1.817	-1.403	-1.398	0.008557	0.002463	2e-05	MET32		Zinc-finger DNA-binding transcription factor; involved in transcriptional regulation of the methionine biosynthetic genes; targets strong transcriptional activator Met4p to promoters of sulfur metabolic genes; feedforward loop exists in the regulation of
YDR254W	0.789	0.435	0.395	-0.3	-0.652	-0.406	-0.019	-0.393	0.222	0.001256	0.001764	0.607959	CHL4	MCM17|CTF17	Outer kinetochore protein required for chromosome stability; involved in new kinetochore assembly and sister chromatid cohesion; peripheral component of the Ctf19 kinetochore complex that interacts with Ctf19p, Ctf3p, Iml3p and Mif2p; orthologous to human
YDR255C	-2.567	-0.703	-1.041	-1.363	-0.749	-1.024	-1.81	-0.564	-0.145	0.010754	0.000373	0.045606	RMD5	ubiquitin-protein ligase RMD5|GID2	Component of GID Complex that confers ubiquitin ligase (U3) activity; necessary for polyubiquitination and degradation of the gluconeogenic enzyme fructose-1,6-bisphosphatase; forms dimer with Fyv10p that is then recruited to GID Complex by Gid8p; also re
YDR256C	1.33	1.201	0.902	0.092	-1.859	0.051	1.597	0.818	1.175	3.2e-05	0.219246	0.000553	CTA1	catalase A	Catalase A; breaks down hydrogen peroxide in the peroxisomal matrix formed by acyl-CoA oxidase (Pox1p) during fatty acid beta-oxidation
YDR257C	-0.011	-0.556	-0.197	0.246	0.098	0.037	0.927	0.142	0.251	0.10372	0.035899	0.037802	RKM4	SET7|RMS1	Ribosomal lysine methyltransferase; specific for monomethylation of Rpl42ap and Rpl42bp (lysine 55); nuclear SET-domain containing protein
YDR258C	0.384	0.153	0.547	0.305	0.325	-0.344	-0.194	-0.169	0.211	0.013797	0.536268	0.623794	HSP78	chaperone ATPase HSP78	Oligomeric mitochondrial matrix chaperone; cooperates with Ssc1p in mitochondrial thermotolerance after heat shock; able to prevent the aggregation of misfolded proteins as well as resolubilize protein aggregates
YDR259C	-0.106	0.058	-0.401	-0.214	-0.229	-0.067	2.241	0.189	0.96	0.152551	0.075763	0.031679	YAP6	HAL7	Basic leucine zipper (bZIP) transcription factor; physically interacts with the Tup1-Cyc8 complex and recruits Tup1p to its targets; overexpression increases sodium and lithium tolerance; computational analysis suggests a role in regulation of expression
YDR260C	-1.491	-0.163	-0.115	-0.345	0.295	0.45	-0.714	0.129	0.186	0.095102	0.42657	0.507102	SWM1	APC13	Subunit of the anaphase-promoting complex (APC); APC is an E3 ubiquitin ligase that regulates the metaphase-anaphase transition and exit from mitosis; required for activation of the daughter-specific gene expression and spore wall maturation
YDR261C	0.328	0.404	0.23	0.486	0.017	0.421	0.432	0.191	-0.499	0.000334	0.021854	0.824216	EXG2		Exo-1,3-beta-glucanase; involved in cell wall beta-glucan assembly; may be anchored to the plasma membrane via a glycosylphosphatidylinositol (GPI) anchor
YDR262W	-0.254	-0.013	-0.084	-0.67	-0.425	-0.693	-0.876	-0.478	0.094	0.131025	0.000192	0.071188			Putative protein of unknown function; green fluorescent protein (GFP)-fusion protein localizes to the vacuole and is induced in response to the DNA-damaging agent MMS; gene expression increases in response to Zymoliase treatment
YDR263C	-0.633	-0.529	-0.445	-0.871	-0.203	-0.607	-0.312	-0.347	-0.213	0.000105	0.008273	0.000206	DIN7	DIN3	Mitochondrial nuclease functioning in DNA repair and replication; modulates the stability of the mitochondrial genome, induced by exposure to mutagens, also induced during meiosis at a time nearly coincident with commitment to recombination; DIN7 has a pa
YDR264C	0.032	0.15	0.187	-0.039	0.562	0.079	0.126	-0.077	-0.057	0.059625	0.173509	0.959843	AKR1		Palmitoyl transferase involved in protein palmitoylation; acts as a negative regulator of pheromone response pathway; required for endocytosis of pheromone receptors; involved in cell shape control; contains ankyrin repeats; AKR1 has a paralog, AKR2, that
YDR265W	-0.224	0.195	0.027	-0.548	-0.062	-0.444	-0.188	-0.221	0.226	0.99449	0.013772	0.538589	PEX10	ubiquitin-protein ligase peroxin 10|PAS4	Peroxisomal membrane E3 ubiquitin ligase; required for for Ubc4p-dependent Pex5p ubiquitination and peroxisomal matrix protein import; contains zinc-binding RING domain; mutations in human homolog cause various peroxisomal disorders
YDR266C	-0.311	-0.466	-0.162	-0.117	0.219	0.07	0.438	0.121	-0.171	0.003693	0.413367	0.322726	HEL2		RING finger ubiquitin ligase (E3); involved in ubiquitylation and degradation of excess histones; interacts with Ubc4p and Rad53p; null mutant sensitive to hydroxyurea (HU); green fluorescent protein (GFP)-fusion protein localizes to the cytoplasm; comput
YDR267C	0.679	0.217	0.314	0.134	0.276	0.51	0.73	0.217	0.226	0.006216	0.007872	0.015406	CIA1		Component of cytosolic iron-sulfur protein assembly (CIA) machinery; acts at a late step of Fe-S cluster assembly; forms the CIA targeting complex with Cia2p and Met18p that directs Fe-S cluster incorporation into a subset of proteins involved in methioni
YDR268W	0.717	0.459	0.412	0.26	0.027	0.13	0.99	0.344	0.23	0.001308	0.090373	0.02596	MSW1	tryptophan--tRNA ligase MSW1|mitochondrial tryptophanyl-tRNA synthetase	Mitochondrial tryptophanyl-tRNA synthetase
YDR269C	<invalid>	<invalid>	0.234	<invalid>	-0.022	-0.211	0.702	-0.151	<invalid>	0.699589	0.141634	0.440076			Dubious open reading frame; unlikely to encode a functional protein, based on available experimental and comparative sequence data
YDR270W	-1.055	-0.319	-0.653	-0.667	-0.288	-0.738	-0.697	-0.322	-0.659	0.009089	0.004917	0.004363	CCC2	Cu(2+)-transporting P-type ATPase CCC2	Cu(+2)-transporting P-type ATPase; required for export of copper from the cytosol into an extracytosolic compartment; has similarity to human proteins involved in Menkes and Wilsons diseases; protein abundance increases in response to DNA replication stre
YDR271C	<invalid>	<invalid>	-0.026	-2.033	-0.175	0.342	-2.048	1.004	-2.445	0.820865	0.491253	0.598242			Dubious open reading frame; unlikely to encode a functional protein, based on available experimental and comparative sequence data; partially overlaps the verified ORF CCC2/YDR270W
YDR272W	0.458	0.208	-0.159	-0.105	-0.623	-0.328	-0.285	-0.301	0.156	0.202262	0.017034	0.201385	GLO2	hydroxyacylglutathione hydrolase GLO2	Cytoplasmic glyoxalase II; catalyzes the hydrolysis of S-D-lactoylglutathione into glutathione and D-lactate; GLO2 has a paralog, GLO4, that arose from the whole genome duplication
YDR273W	0.037	0.012	0.05	-0.677	-0.526	-0.146	-0.456	-0.171	0.494	0.325451	0.007358	0.813104	DON1		Meiosis-specific component of the spindle pole body; part of the leading edge protein (LEP) coat, forms a ring-like structure at the leading edge of the prospore membrane during meiosis II; DON1 has a paralog, CUE5, that arose from the whole genome
YDR274C	0.717	0.653	0.308	0.713	0.481	0.187	-0.437	0.17	0.393	0.032978	0.007994	0.824715			Dubious open reading frame; unlikely to encode a functional protein, based on available experimental and comparative sequence data
YDR275W	-0.165	0.203	0.201	-0.09	0.101	0.434	-0.886	-0.043	-0.314	0.370043	0.190945	0.048777	BSC2		Protein of unknown function; ORF exhibits genomic organization compatible with a translational readthrough-dependent mode of expression; BSC2 has a paralog, IRC23, that arose from the whole genome duplication
YDR276C	-1.102	0.329	0.242	-0.5	-0.235	0.113	-0.694	-0.151	0.102	0.606884	0.240362	0.252886	PMP3	SNA1	Small plasma membrane protein; related to a family of plant polypeptides that are overexpressed under high salt concentration or low temperature; not essential for viability; deletion causes hyperpolarization of the plasma membrane potential
YDR277C	0.932	1.011	0.957	0.505	0.706	0.67	0.594	0.523	1.26	3.9e-05	0.000723	0.004491	MTH1	HTR1|DGT1|BPC1	Negative regulator of the glucose-sensing signal transduction pathway; required for repression of transcription by Rgt1p; interacts with Rgt1p and the Snf3p and Rgt2p glucose sensors; phosphorylated by Yck1p, triggering Mth1p degradation; MTH1 has a paral
YDR278C	2.841	<invalid>	1.032	<invalid>	0.022	0.291	<invalid>	0.34	<invalid>	0.278161	0.161255	0.004882			Dubious open reading frame; unlikely to encode a functional protein, based on available experimental and comparative sequence data
YDR279W	-0.09	0.506	0.677	0.47	0.001	0.442	0.473	0.423	0.324	0.059093	0.041753	0.000232	RNH202	Rnh2B	Ribonuclease H2 subunit; required for RNase H2 activity; related to human AGS2 that causes Aicardi-Goutieres syndrome
YDR280W	0.458	0.063	0.145	0.162	0.776	0.309	0.597	0.239	0.313	0.045588	0.018798	0.004213	RRP45		Exosome non-catalytic core component; involved in 3'-5' RNA processing and degradation in both the nucleus and the cytoplasm; has similarity to E. coli RNase PH and to human hRrp45p (PM/SCL-75, EXOSC9); protein abundance increases in response to DNA repli
YDR281C	1.138	1.55	1.686	-0.137	1.333	0.462	0.231	0.21	0.003	0.000108	0.113084	0.292373	PHM6		Protein of unknown function; expression is regulated by phosphate levels
YDR282C	-0.021	0.343	0.137	-0.327	-0.201	-0.226	-0.419	-0.243	0.096	0.137505	0.022161	0.123315			Putative protein of unknown function; localizes to the inner mitochondrial membrane with the C terminus facing the intermembrane space; ortholog of human RMND1, mutation in which is implicated in infantile encephaloneuromyopathy and defective mitochondria
YDR283C	-0.243	-0.306	-0.208	-0.672	-0.479	-0.503	-0.39	-0.202	-0.071	0.000649	0.000102	0.016207	GCN2	AAS102|NDR2|AAS1	Protein kinase; phosphorylates the alpha-subunit of translation initiation factor eIF2 (Sui2p) in response to starvation; activated by uncharged tRNAs and the Gcn1p-Gcn20p complex; contributes to DNA damage checkpoint control
YDR284C	0.65	0.369	0.256	-0.066	-1.01	-0.193	-0.067	-0.287	-0.245	0.002337	0.073674	0.007351	DPP1	bifunctional diacylglycerol diphosphate phospatase/phosphatidate phosphatase|ZRG1	Diacylglycerol pyrophosphate (DGPP) phosphatase; zinc-regulated vacuolar membrane-associated lipid phosphatase, dephosphorylates DGPP to phosphatidate (PA) and Pi, then PA to diacylglycerol; involved in lipid signaling and cell metabolism
YDR285W	0.414	0.42	0.291	0.16	0.066	0.122	-0.144	-0.019	-0.38	0.003293	0.061846	0.091421	ZIP1		Transverse filament protein of the synaptonemal complex; required for normal levels of meiotic recombination and pairing between homologous chromosome during meiosis; required for meiotic recombination between non-allelc sites; potential Cdc28p substrate
YDR286C	0.776	0.397	-0.183	-0.546	-0.526	-0.398	-0.208	-0.641	-0.261	0.133711	6.4e-05	0.01086			Putative protein of unknown function; predicted to have thiol-disulfide oxidoreductase active site
YDR287W	0.486	0.505	0.323	-0.14	-0.222	-0.036	-0.045	0.058	0.211	0.000914	0.039623	0.349785	INM2	inositol monophosphate 1-phosphatase INM2	Inositol monophosphatase; involved in biosynthesis of inositol; enzymatic activity requires magnesium ions and is inhibited by lithium and sodium ions; inm1 inm2 double mutant lacks inositol auxotrophy
YDR288W	0.118	0.095	-0.142	-0.112	-0.17	-0.131	-0.38	-0.233	0.086	0.685277	0.003818	0.116053	NSE3		Component of the SMC5-SMC6 complex; this complex plays a key role in the removal of X-shaped DNA structures that arise between sister chromatids during DNA replication and repair; protein abundance increases in response to DNA replication stress
[truncated: 4,978 more rows]

## Sheet: Mutator group
id	M7vs69-1	M7vs70-2	M7vs70-3	MC7vs70-1	MC7vs70-2	MC7vs70-3	MN7vs70-2	MN7vs70-3	p-val_M	p-val_MC	p-val_MN	Gene name	Alias	Description
[truncated: 6,198 more rows]
