# Supplementary material for: Genetic interaction network has a very limited impact on the evolutionary trajectories in continuous culture-grown populations of yeast
Source: BMC Ecol Evol. 2021 May 26;21:99. doi: 10.1186/s12862-021-01830-9 (PMC8157726; doi:10.1186/s12862-021-01830-9)
Supplement: Supplementary file 10 — Additional file 10. Comparison of changes in transcript levels determined by microarray hybridization with RT-qPCR quantification for selected genes. [file 12862_2021_1830_MOESM10_ESM.xls]

## Sheet: Additional file 10
	Additional file 10. Comparison of changes in transcript levels determined by microarray hybridization with RT-qPCR quantification for selected genes.
	Comparison of cDNA microarray expression and quantitative fluorescence reverse transcriptase polymerase chain reaction (qRT-PCR) data for selected differentially expressed genes identified by microarray analysis.
	RNA samples were obtained from cell pellets of evolved yeast strains. qRT-PCR results were calculated as described in the Materials and Methods.
	Gene		LogRatio values
		Group	Microarray	qPCR
	NDJ1	WT evo_1	0.41	2.53
		WT evo_2	2.66	2.75
		WT evo_3	2.51	2.61
		cog7Δ (YGL005C) evo_1	1.76	1.63
		cog7Δ (YGL005C) evo_2	1.26	1.51
		cog7Δ (YGL005C) evo_3	0.93	1.06
		nup133Δ (YKR082W) evo_1	-1.76	-1.03
		nup133Δ (YKR082W) evo_2	-0.09	-0.19
		nup133Δ (YKR082W) evo_3	-1.45	-1.05
		msh2Δ evo_1	2.31	2.57
		msh2Δ evo_2	1.00	1.57
		msh2Δ evo_3	1.32	1.28
		cog7Δ msh2Δ evo_1	-0.53	-0.51
		cog7Δ msh2Δ evo_2	2	2.28
		cog7Δ msh2Δ evo_3	0.78	1.25
		nup133Δ msh2Δ evo_2	0.07	0.35
		nup133Δ msh2Δ evo_3	-0.87	-0.8
	GCN1	WT evo_1	0.40	-0.14
		WT evo_2	-0.14	-0.04
		WT evo_3	0.22	-0.07
		cog7Δ (YGL005C) evo_1	1.10	0.72
		cog7Δ (YGL005C) evo_2	1.25	1.24
		cog7Δ (YGL005C) evo_3	0.62	0.58
		nup133Δ (YKR082W) evo_1	0.61	0.37
		nup133Δ (YKR082W) evo_2	0.09	-0.07
		nup133Δ (YKR082W) evo_3	-0.07	0.1
	NSA2	WT evo_1	-1.28	-0.13
		WT evo_2	-0.95	-0.47
		WT evo_3	-0.7	-0.78
		cog7Δ (YGL005C) evo_1	1.08	1.44
		cog7Δ (YGL005C) evo_2	1.62	2.17
		cog7Δ (YGL005C) evo_3	0.56	0.03
		nup133Δ (YKR082W) evo_1	0.17	0.79
		nup133Δ (YKR082W) evo_2	0.17	0.38
		nup133Δ (YKR082W) evo_3	-0.82	-0.56
	INA1	WT evo_1	-2.12	-1.12
		WT evo_2	-2.25	-1.12
		WT evo_3	-2.15	-1.23
		cog7Δ (YGL005C) evo_1	2.07	1.90
		cog7Δ (YGL005C) evo_2	2.25	2.39
		cog7Δ (YGL005C) evo_3	-0.36	-0.71
		nup133Δ (YKR082W) evo_1	-1.61	-1.21
		nup133Δ (YKR082W) evo_2	0.05	-0.18
		nup133Δ (YKR082W) evo_3	-2.77	-1.17
		msh2Δ evo_1	1.82	2.15
		msh2Δ evo_2	0.19	0.52
		msh2Δ evo_3	1.07	0.76
		cog7Δ msh2Δ evo_1	-0.84	0.09
		cog7Δ msh2Δ evo_2	-0.29	-0.21
		cog7Δ msh2Δ evo_3	-0.78	-0.75
		nup133Δ msh2Δ evo_2	-0.07	-0.31
		nup133Δ msh2Δ evo_3	-1.65	-0.66
	UTP9	WT evo_1	0.18	0.12
		WT evo_2	-0.31	0.48
		WT evo_3	-0.17	-0.37
		cog7Δ (YGL005C) evo_1	1.80	1.55
		cog7Δ (YGL005C) evo_2	1.88	2.25
		cog7Δ (YGL005C) evo_3	1.82	2.21
		nup133Δ (YKR082W) evo_1	1.14	0.76
		nup133Δ (YKR082W) evo_2	0.46	0.50
		nup133Δ (YKR082W) evo_3	0.07	0.40
		msh2Δ evo_1	1.63	2.45
		msh2Δ evo_2	0.85	1.35
		msh2Δ evo_3	0.57	0.64
		cog7Δ msh2Δ evo_1	0.10	0.96
		cog7Δ msh2Δ evo_2	0.38	0.59
		cog7Δ msh2Δ evo_3	1.08	0.95
		nup133Δ msh2Δ evo_2	1.09	1.08
		nup133Δ msh2Δ evo_3	0.25	0.57
	RRP3	WT evo_1	0.003	0.25
		WT evo_2	-0.51	-0.19
		WT evo_3	-0.36	-0.82
		cog7Δ (YGL005C) evo_1	1.40	0.86
		cog7Δ (YGL005C) evo_2	1.28	1.57
		cog7Δ (YGL005C) evo_3	1.73	1.72
		nup133Δ (YKR082W) evo_1	1.10	1.40
		nup133Δ (YKR082W) evo_2	0.68	0.95
		nup133Δ (YKR082W) evo_3	-0.18	-0.32
	RPF1	WT evo_1	0.24	0.25
		WT evo_2	0.33	-0.43
		WT evo_3	0.36	-0.11
		cog7Δ (YGL005C) evo_1	1.45	0.79
		cog7Δ (YGL005C) evo_2	1.56	1.82
		cog7Δ (YGL005C) evo_3	2.06	1.79
		nup133Δ (YKR082W) evo_1	1.06	0.78
		nup133Δ (YKR082W) evo_2	0.86	-0.06
		nup133Δ (YKR082W) evo_3	-0.22	-0.67
		msh2Δ evo_1	1.22	2.36
		msh2Δ evo_2	0.91	1.70
		msh2Δ evo_3	1.26	1.18
		cog7Δ msh2Δ evo_1	0.57	1.17
		cog7Δ msh2Δ evo_2	0.29	0.66
		cog7Δ msh2Δ evo_3	1.02	1.01
		nup133Δ msh2Δ evo_2	0.88	1.10
		nup133Δ msh2Δ evo_3	-0.37	-0.7
	SAG1	WT evo_1	0.75	0.9
		WT evo_2	2.22	2.39
		WT evo_3	2.24	2.53
		cog7Δ (YGL005C) evo_1	1.57	1.08
		cog7Δ (YGL005C) evo_2	-0.23	0.63
		cog7Δ (YGL005C) evo_3	-0.49	-0.52
		nup133Δ (YKR082W) evo_1	-2.72	-2.17
		nup133Δ (YKR082W) evo_2	-0.85	0.09
		nup133Δ (YKR082W) evo_3	-1.87	-1.27
		msh2Δ evo_1	-0.76	0.07
		msh2Δ evo_2	-1.03	-0.21
		msh2Δ evo_3	-1.74	-0.72
		cog7Δ msh2Δ evo_1	-1.46	-0.86
		cog7Δ msh2Δ evo_2	-0.91	-0.96
		cog7Δ msh2Δ evo_3	-1.55	-0.55
		nup133Δ msh2Δ evo_2	-1.63	-1.68
		nup133Δ msh2Δ evo_3	-2.78	-2.14
