# Supplementary material for: Genetic interaction network has a very limited impact on the evolutionary trajectories in continuous culture-grown populations of yeast
Source: BMC Ecol Evol. 2021 May 26;21:99. doi: 10.1186/s12862-021-01830-9 (PMC8157726; doi:10.1186/s12862-021-01830-9)
Supplement: Supplementary file 12 — Additional file 12. Correlation of point mutations located to ORF, and putative promoter and terminator regions and transcriptomic changes in evolved yeast strains. [file 12862_2021_1830_MOESM12_ESM.xls]

## Sheet: Table S9
	Mutations identified in genomes of evolved mutator strains for each biological repetition marked as 1, 2 or 3. To verify whether genomic mutations influenced some genes at the transcriptional level RNA microarray analyses were performed (log2 ratio values are shown only for genes whose expression level was significantly changed (in red for overexpression and in blue for underexpression)
			cog7Δ msh2Δ			nup133Δ msh2Δ			msh2Δ
	Gene name	locus_id	1	2	3	1	2	3	1	2	3	M7vs70	MC7vs70	MN7vs70	Mean total	SuMedSred	p-val_M	p-val_MC	p-val_MN	p-val_total
	AAC3	YBR085W			1.353	nd			1.995		1.319	1.225	0.725	0.217	0.786	905	0.010	0.018	0.428	0.000
	AAD3	YCR107W				nd			-2.018			-0.909	-0.499	-0.029	-0.51	507	0.058	0.040	0.885	0.007
	ABF2	YMR072W				nd						-0.417	-0.186	-0.304	-0.302	1652	0.077	0.006	0.104	0.002
	ACA1	YER045C				nd						-0.022	-0.502	0.094	-0.173	372	0.877	0.022	0.685	0.133
	ACC1	YNR016C				nd					1.101	0.404	0.312	0.137	0.303	46540	0.130	0.001	0.369	0.004
	ACE2	YLR131C				nd						0.152	0.244	0.262	0.214	8333	0.121	0.034	0.151	0.001
	ACO2	YJL200C				nd						-0.392	-0.394	-0.08	-0.315	7868	0.002	0.078	0.779	0.005
	ACS2	YLR153C				nd						-0.054	-0.398	0.058	-0.155	20495	0.701	0.001	0.667	0.060
	ADE6	YGR061C				nd						-0.364	-0.339	-0.38	-0.359	19627	0.012	0.043	0.028	0.000
	ADH1	YOL086C				nd						0.349	0.362	0.383	0.362	33707	0.090	0.022	0.026	0.000
	ADH2	YMR303C		1.346		nd		1.525			-2.051	-0.436	0.982	0.89	0.427	30246	0.450	0.001	0.106	0.140
	ADH4	YGL256W				nd						0.123	0.156	0.253	0.168	334	0.379	0.573	0.144	0.137
	ADH7	YCR105W	nd	nd		nd			nd	nd	1.485	1.485	0.913	-0.394	0.619	193	0.103	1.000	0.251	0.229
	ADY3	YDL239C				nd					-1.466	-0.673	-0.126	0.326	-0.218	5166	0.055	0.648	0.016	0.213
	AIM33	YML087C				nd			1.844			0.87	-0.224	-0.541	0.107	14025	0.053	0.116	0.017	0.607
	AIM37	YNL100W				nd						-0.62	-0.328	-0.035	-0.365	5906	0.002	0.106	0.233	0.001
	AIM39	YOL053W				nd						0.121	0.051	0.042	0.075	9530	0.068	0.667	0.709	0.156
	AIM7	YDR063W				nd						-0.329	-0.053	0.158	-0.104	4941	0.025	0.559	0.093	0.160
	AIM9	YER080W				nd						-0.688	-0.555	-0.156	-0.505	23558	0.001	0.003	0.073	0.000
	ALA1	YOR335C				nd						0.075	0.228	0.7	0.289	9886	0.281	0.014	0.000	0.001
	ALG12	YNR030W				nd						-0.204	0.335	0.338	0.133	21393	0.345	0.036	0.171	0.258
	ALK2	YBL009W				nd			1.71		1.313	1.329	0.496	-0.167	0.643	585	0.001	0.015	0.531	0.003
	AMD1	YML035C				nd						-0.306	-0.194	0.141	-0.152	11354	0.043	0.027	0.034	0.034
	AME1	YBR211C				nd						-0.086	0.13	0.131	0.049	4254	0.608	0.276	0.256	0.523
	AMF1	YOR378W				nd					-1.495	-0.919	-0.563	-0.725	-0.737	1020	0.006	0.008	0.008	0.000
	AMN1	YBR158W		-1.502	-1.291	nd						-0.038	-0.898	-0.738	-0.535	2286	0.773	0.038	0.002	0.004
	ANB1	YJR047C	1.189	1.739	3.95	nd			3.412	2.221	2.904	2.846	1.961	0.848	2.018	465	0.000	0.026	0.007	0.000
	APC5	YOR249C				nd						-0.172	0.209	-0.067	-0.003	11998	0.018	0.033	0.299	0.958
	APE3	YBR286W				nd			-1.496			-0.847	-0.486	-0.513	-0.628	42182	0.012	0.010	0.070	0.000
	AQY2	YLL052C	1.313			nd	2.003		1.065	1.206		0.76	0.504	1.274	0.793	8150	0.026	0.131	0.060	0.001
	ARC1	YGL105W				nd						0.287	0.511	0.265	0.365	11423	0.074	0.002	0.019	0.000
	ARC35	YNR035C				nd						-0.366	-0.051	0.039	-0.147	23811	0.077	0.432	0.524	0.078
	ARG3	YJL088W				nd			-1.266	-1.045	-1.905	-1.405	-0.297	0.019	-0.634	21857	0.001	0.195	0.956	0.006
	ARR1	YPR199C				nd			-1.169			-0.643	-0.053	-0.103	-0.287	5487	0.023	0.459	0.542	0.018
	ART5	YGR068C				nd			1.046			0.714	0.294	0.217	0.432	999	0.002	0.092	0.318	0.000
	ASF1	YJL115W				nd						0.323	-0.105	-0.442	-0.029	708	0.046	0.646	0.042	0.816
	ASF2	YDL197C				nd						-0.058	0.237	-0.027	0.06	5515	0.280	0.059	0.879	0.360
	ASK1	YKL052C				nd						0.572	0.318	-0.389	0.237	18943	0.001	0.000	0.000	0.037
	ASM4	YDL088C				nd						-0.312	-0.237	-0.114	-0.235	9708	0.045	0.018	0.389	0.001
	ASP1	YDR321W				nd						0.719	0.174	0.173	0.378	10239	0.000	0.146	0.088	0.000
	ATF2	YGR177C				nd			2.173		1.397	1.401	0.464	0.161	0.74	1693	0.004	0.014	0.472	0.001
	ATG10	YLL042C				nd						0.403	0.076	-0.325	0.099	292	0.303	0.721	0.066	0.554
	ATG15	YCR068W				nd						-0.249	-0.271	-0.316	-0.274	4279	0.133	0.156	0.193	0.007
	ATG2	YNL242W				nd						-0.691	-0.219	0.157	-0.302	5390	0.000	0.261	0.229	0.015
	ATG32	YIL146C				nd						-0.296	-0.206	-0.264	-0.254	20171	0.010	0.255	0.099	0.002
	ATH1	YPR026W				nd			-1.008		-1.086	-1.015	-0.516	0.053	-0.561	13228	0.000	0.004	0.736	0.000
	ATP18	YML081C-A				nd						-0.31	-0.372	-0.15	-0.293	3877	0.068	0.010	0.191	0.000
	ATP2	YJR121W			-1.134	nd						-0.38	-0.548	0.278	-0.278	62715	0.078	0.038	0.384	0.064
	ATP22	YDR350C				nd						-0.016	0.084	-0.239	-0.035	5877	0.811	0.300	0.168	0.545
	AUS1	YOR011W			-1.09	nd					-1.059	-0.588	-0.58	-0.071	-0.456	1633	0.013	0.022	0.401	0.000
	AVT1	YJR001W				nd						0.136	0.492	0.266	0.302	29110	0.366	0.001	0.157	0.001
	BAT1	YHR208W			1.682	nd	1.201	1.11			1.213	0.265	0.914	1.156	0.731	34680	0.485	0.022	0.001	0.001
	BAT2	YJR148W		1.617		nd		1.016				-0.469	0.877	0.402	0.253	47888	0.007	0.026	0.345	0.229
	BCD1	YHR040W			1.316	nd	1.084		1.441		1.328	1.191	0.748	0.613	0.88	28603	0.000	0.017	0.110	0.000
	BDP1	YNL039W				nd						0.128	0.227	-0.151	0.095	7375	0.287	0.142	0.483	0.267
	BFA1	YJR053W	nd	nd	nd	nd	-1.501	nd	nd	nd	nd	<invalid>	<invalid>	-1.501	-1.501	123	1.000	1.000	1.000	1.000
	BFR1	YOR198C				nd						0.172	0.049	0.16	0.123	40431	0.207	0.853	0.616	0.318
	BIL1	YOR304C-A				nd					1.172	0.704	-0.008	-0.384	0.165	1196	0.015	0.960	0.003	0.268
	BIT2	YBR270C				nd						-0.308	0.01	-0.345	-0.198	4766	0.020	0.918	0.038	0.009
	BMH1	YER177W				nd						-0.059	0.101	0	0.016	70268	0.487	0.342	0.998	0.756
	BMH2	YDR099W				nd						-0.275	-0.077	-0.151	-0.17	62196	0.062	0.455	0.324	0.018
	BMT5	YIL096C				nd			1.125			0.851	0.34	0.39	0.544	823	0.001	0.025	0.278	0.000
	BNA1	YJR025C				nd			-1.479		-1.04	-0.987	-0.241	0.742	-0.275	24002	0.004	0.030	0.001	0.167
	BOI1	YBL085W				nd						0.161	0.374	0.161	0.241	19770	0.040	0.004	0.007	0.000
	BOR1	YNL275W				nd						-0.016	0.121	-0.088	0.017	2516	0.863	0.057	0.193	0.695
	BRE1	YDL074C				nd						0.585	0.452	-0.048	0.377	13804	0.001	0.007	0.595	0.000
	BRE5	YNR051C				nd						-0.259	0.057	-0.19	-0.123	668	0.021	0.637	0.378	0.114
	BRN1	YBL097W	1.17	2.229	1.214	nd	1.315		1.769	1.202		1.034	1.538	1.006	1.242	193	0.189	0.013	0.075	0.000
	BRR2	YER172C				nd						-0.267	-0.312	0.239	-0.157	4601	0.034	0.084	0.129	0.096
	BUD17	YNR027W				nd					0	0.226	0.135	-0.002	0.135	2803	0.032	0.284	0.976	0.025
	BUR6	YER159C			1.667	nd						0.207	0.515	-0.425	0.165	14590	0.131	0.239	0.181	0.373
	CAB2	YIL083C				nd						-0.471	-0.295	-0.274	-0.356	3044	0.008	0.003	0.194	0.000
	CAN1	YEL063C				nd						-0.576	-0.221	0.066	-0.283	50030	0.004	0.479	0.480	0.045
	CAP1	YKL007W				nd			-1.232			-0.715	-0.061	-0.16	-0.331	4073	0.016	0.584	0.314	0.012
	CAP2	YIL034C				nd						-0.554	-0.206	-0.102	-0.311	15843	0.015	0.133	0.592	0.004
	CAT2	YML042W				nd						-0.817	-0.178	-0.155	-0.412	68352	0.000	0.257	0.570	0.002
	CBF1	YJR060W				nd						-0.519	-0.352	-0.136	-0.361	3030	0.005	0.029	0.163	0.000
	CCA1	YER168C				nd						0.08	-0.015	0.129	0.057	1687	0.531	0.889	0.517	0.433
	CCS1	YMR038C				nd						0.182	0.107	0.003	0.109	18352	0.055	0.381	0.978	0.062
	CDC11	YJR076C				nd						0.394	0.281	0.172	0.296	12234	0.002	0.019	0.194	0.000
	CDC19	YAL038W				nd						0.407	-0.167	-0.413	-0.014	56936	0.095	0.177	0.067	0.913
	CDC27	YBL084C				nd			-1.143			-0.71	-0.442	-0.25	-0.495	1897	0.005	0.000	0.016	0.000
	CDC3	YLR314C	nd	nd	nd	nd			nd	nd	nd			-0.393	-0.393	180	1.000	1.000	0.095	0.095
	CDC40	YDR364C				nd						0.362	0.096	-0.339	0.087	5605	0.000	0.387	0.001	0.291
	CDC43	YGL155W				nd						-0.336	-0.124	-0.089	-0.195	2103	0.005	0.196	0.457	0.002
	CDC60	YPL160W			1.062	nd						0.466	0.484	0.305	0.433	19162	0.003	0.046	0.008	0.000
	CEX1	YOR112W				nd						0.368	0.213	-0.007	0.216	13802	0.003	0.050	0.910	0.001
	CHO2	YGR157W				nd						-0.244	-0.158	0.245	-0.089	13351	0.091	0.462	0.443	0.448
	CIN1	YOR349W				nd						-0.393	-0.522	-0.442	-0.454	1441	0.175	0.020	0.000	0.001
	CKB2	YOR039W				nd						0.101	0.175	-0.042	0.093	7206	0.317	0.019	0.619	0.061
	CLB2	YPR119W				nd						0.377	0.451	0.223	0.366	3845	0.022	0.006	0.085	0.000
	CLN3	YAL040C				nd						0.383	-0.053	-0.059	0.109	728	0.059	0.789	0.825	0.365
	CNA1	YLR433C				nd						0.094	0.2	-0.06	0.095	4729	0.217	0.112	0.277	0.086
	COQ1	YBR003W				nd						-0.063	0.162	0.237	0.097	17829	0.695	0.160	0.143	0.228
	COQ11	YLR290C				nd			-1.487			-0.818	-0.076	0.095	-0.311	16953	0.013	0.345	0.014	0.031
	COQ9	YLR201C				nd					-1.063	-0.835	-0.468	-0.462	-0.604	18733	0.001	0.012	0.003	0.000
	COX18	YGR062C				nd						0.122	-0.302	-0.043	-0.079	6605	0.399	0.001	0.598	0.283
	COX7	YMR256C			-1.651	nd					-1.233	-0.579	-0.984	-0.261	-0.651	47900	0.060	0.007	0.431	0.001
	COY1	YKL179C				nd						-0.063	0.121	0.177	0.066	14392	0.415	0.147	0.233	0.221
	CPT1	YNL130C				nd						0.198	0.384	0.326	0.3	7183	0.026	0.001	0.001	0.000
	CRG1	YHR209W			-1.307	nd				-1.698	-1.783	-1.315	-0.837	-0.036	-0.816	3946	0.006	0.006	0.907	0.001
	CRR1	YLR213C				nd						-0.149	0.228	0.147	0.067	5584	0.210	0.085	0.448	0.408
	CSG2	YBR036C				nd						-0.511	-0.293	-0.138	-0.336	64836	0.002	0.065	0.213	0.000
	CSI1	YMR025W				nd						-0.389	-0.011	0.064	-0.134	1721	0.057	0.889	0.286	0.119
	CTK1	YKL139W				nd						0.462	0.163	-0.607	0.082	7244	0.004	0.333	0.008	0.526
	CTP1	YBR291C				nd						0.028	-0.454	-0.296	-0.233	3618	0.872	0.029	0.352	0.058
	CUS1	YMR240C				nd						0.285	0.122	-0.277	0.084	5167	0.078	0.176	0.000	0.299
	CYC3	YAL039C				nd						0.431	-0.18	-0.6	-0.056	36396	0.042	0.072	0.055	0.675
	DAD3	YBR233W-A	nd			nd				nd	nd	0.591	0.333	0.005	0.183	198	1.000	0.313	0.981	0.265
	DAD4	YDR320C-A				nd						-0.235	-0.144	0.287	-0.07	1753	0.134	0.299	0.036	0.425
	DAK2	YFL053W				nd						-0.207	-0.246	0.319	-0.082	460	0.181	0.097	0.103	0.398
	DAT1	YML113W				nd			1.246		1.088	0.843	0.043	-0.729	0.15	9907	0.010	0.880	0.000	0.463
	DBP3	YGL078C				nd	1.035		1.063		1.196	1.077	0.531	0.728	0.785	14821	0.000	0.004	0.026	0.000
	DBR1	YKL149C				nd						0.171	0.215	0.06	0.16	1720	0.193	0.029	0.808	0.041
	DCI1	YOR180C		1.343		nd					-1.539	-0.157	0.534	0.489	0.264	1986	0.740	0.114	0.132	0.232
	DCK1	YLR422W				nd						-0.435	-0.228	0.359	-0.159	3411	0.002	0.132	0.031	0.127
	DCS2	YOR173W				nd			-2.686			-1.364	-0.381	-0.125	-0.685	57525	0.023	0.014	0.657	0.006
	DDR2	YOL052C-A	-1.452	-2.092	-2.46	nd			-2.11	-1.579	-1.953	-1.881	-2.001	-0.015	-1.46	22689	0.000	0.000	0.915	0.000
	DFG10	YIL049W				nd						0.352	-0.138	-0.67	-0.087	958	0.112	0.249	0.034	0.522
	DGA1	YOR245C				nd			-1.244			-0.637	-0.245	-0.352	-0.419	7179	0.025	0.010	0.098	0.000
	DLS1	YJL065C				nd						0.056	0.038	0.189	0.083	3049	0.336	0.261	0.056	0.015
	DMA1	YHR115C				nd						0.115	0.111	0.461	0.2	30538	0.066	0.257	0.023	0.003
	DMA2	YNL116W				nd						-0.096	-0.24	-0.618	-0.281	6200	0.389	0.068	0.062	0.006
	DNF2	YDR093W				nd						0.13	0.238	0.706	0.314	5395	0.296	0.391	0.008	0.017
	DRN1	YGR093W				nd						0.329	0.355	0.028	0.263	3656	0.015	0.042	0.867	0.003
	DSF1	YEL070W				nd						0.485	-0.179	-0.016	0.111	5406	0.160	0.097	0.760	0.418
	EAR1	YMR171C				nd						-0.184	-0.18	-0.08	-0.156	3171	0.053	0.011	0.485	0.001
	ECM1	YAL059W				nd			1.565		1.133	1.169	0.512	-0.445	0.52	4286	0.000	0.001	0.003	0.009
	ECM21	YBL101C			-1.19	nd			-1.542		-1.096	-1.172	-0.774	-0.356	-0.819	3907	0.000	0.011	0.024	0.000
	EFM2	YBR271W			1.636	nd			1.386		1.574	1.27	0.904	-0.178	0.771	1308	0.001	0.016	0.330	0.001
	EFT2	YDR385W				nd						0.385	-0.009	0.583	0.286	43214	0.000	0.823	0.027	0.001
	EGH1	YIR007W				nd						-0.457	-0.07	0.046	-0.186	2421	0.010	0.416	0.846	0.051
	EGO4	YNR034W-A				nd			-2.33			-1.125	-0.258	0.019	-0.514	38058	0.044	0.034	0.941	0.023
	ELM1	YKL048C				nd						0.495	0.483	-0.041	0.357	3841	0.000	0.006	0.776	0.000
	ELP3	YPL086C				nd					1.069	0.81	0.164	0.032	0.373	8207	0.002	0.334	0.804	0.006
	EMP65	YER140W				nd						0.14	0.347	0.045	0.194	3707	0.243	0.003	0.369	0.003
	ENA1	YDR040C	-1.722		-2.032	nd	-1.169	-1.78		-1.365	-1.316	-1.057	-1.359	-1.475	-1.275	32574	0.003	0.010	0.032	0.000
	ENT4	YLL038C				nd						-0.273	-0.247	-0.145	-0.232	3758	0.104	0.108	0.467	0.010
	ERC1	YHR032W				nd						0.052	-0.197	0.036	-0.045	5044	0.774	0.380	0.826	0.670
	ERG1	YGR175C				nd						0.005	-0.473	-0.024	-0.182	24629	0.980	0.000	0.930	0.100
	ERG2	YMR202W				nd			1.499			0.674	0.237	0.043	0.353	29881	0.051	0.048	0.648	0.011
	ERG26	YGL001C				nd						-0.221	-0.234	-0.25	-0.233	8687	0.206	0.006	0.049	0.001
	ERG6	YML008C				nd			2.022		1.19	1.388	0.828	0.69	1.003	7900	0.001	0.000	0.005	0.000
	ERT1	YBR239C				nd	1.137					-0.387	-0.429	0.822	-0.1	1757	0.067	0.036	0.027	0.553
	ESBP6	YNL125C				nd						0.565	0.455	0.165	0.424	16562	0.012	0.011	0.037	0.000
	ESL2	YKR096W				nd			-1.257			-0.753	-0.564	-0.022	-0.5	1176	0.008	0.016	0.858	0.001
	ETR1	YBR026C				nd						-0.507	-0.04	-0.277	-0.274	29042	0.007	0.343	0.129	0.002
	EXO5	YBR163W				nd						0.536	0.566	0.257	0.477	17216	0.007	0.008	0.038	0.000
	FAA1	YOR317W				nd						-0.32	-0.141	0.322	-0.093	3986	0.004	0.077	0.039	0.236
	FCY2	YER056C		1.424		nd						0.436	0.81	0.07	0.485	51978	0.010	0.028	0.754	0.002
	FCY21	YER060W				nd	1.335		1.035			0.898	0.597	0.698	0.735	8299	0.000	0.040	0.155	0.000
	FDC1	YDR539W				nd			-1.407			-0.904	-0.49	-0.178	-0.567	4247	0.003	0.000	0.017	0.000
	FEN1	YCR034W				nd			1.017			0.877	0.405	0.467	0.597	11399	0.000	0.041	0.008	0.000
	FEX2	YPL279C				nd						-0.298	-0.101	0.288	-0.078	2788	0.029	0.378	0.330	0.429
	FIG1	YBR040W				nd	-1.563	-1.236				-0.424	0.263	-1.4	-0.41	416	0.133	0.162	0.007	0.058
	FKH2	YNL068C			1.416	nd			1.051		1.203	0.971	0.69	0.037	0.632	1620	0.000	0.030	0.815	0.000
	FLO11	YIR019C				nd						-0.229	0.03	0.337	0.01	11526	0.012	0.878	0.207	0.926
	FLX1	YIL134W				nd			1.605			1.023	0.37	0.033	0.531	1910	0.009	0.108	0.888	0.005
	FMP25	YLR077W				nd						0.544	-0.038	-0.365	0.099	10063	0.001	0.637	0.055	0.368
	FRE1	YLR214W				nd		-1.009	2.839		2.629	2.137	0.203	-0.594	0.729	1194	0.003	0.400	0.089	0.047
	FRT1	YOR324C		1.099		nd						0.197	0.502	0.289	0.334	10843	0.284	0.073	0.290	0.011
	FRT2	YAL028W				nd	-1.349		-1.677			-0.895	-0.318	-0.692	-0.628	1640	0.021	0.043	0.166	0.001
	FUR4	YBR021W				nd						0.611	-0.321	0.074	0.127	5155	0.001	0.132	0.746	0.360
	GDH3	YAL062W	-1.37		-1.067	nd				-1.418		-0.274	-0.779	-0.369	-0.487	45413	0.510	0.042	0.062	0.017
	GEP5	YLR091W				nd						0.023	0.002	-0.221	-0.046	1966	0.753	0.989	0.491	0.613
	GEP7	YGL057C				nd						0.019	-0.437	-0.147	-0.193	918	0.888	0.029	0.669	0.100
	GEX1	YCL073C	-1.09			nd					-1.833	-0.658	-0.94	-0.309	-0.676	307	0.228	0.000	0.350	0.003
	GIC1	YHR061C				nd	1.165					0.017	0.596	0.877	0.449	2019	0.948	0.028	0.016	0.009
	GIM4	YEL003W				nd						0.088	0.047	-0.01	0.048	5778	0.302	0.533	0.766	0.233
	GIP3	YPL137C				nd						-0.255	0.013	0.161	-0.05	5619	0.178	0.925	0.197	0.582
	GIS1	YDR096W				nd			-1.637			-0.991	-0.328	0.352	-0.407	21538	0.008	0.121	0.010	0.030
	GIS4	YML006C			1.084	nd					1.019	0.664	0.888	0.202	0.632	6191	0.014	0.000	0.232	0.000
	GLC7	YER133W				nd						-0.033	0.213	0.048	0.079	23825	0.770	0.120	0.409	0.229
	GLN1	YPR035W				nd						-0.095	-0.189	-0.293	-0.18	35843	0.516	0.503	0.041	0.116
	GLO3	YER122C				nd						-0.101	-0.386	0.059	-0.168	1380	0.078	0.006	0.704	0.022
	GLT1	YDL171C				nd						-0.432	0.091	0.305	-0.052	17294	0.003	0.056	0.228	0.597
	GNA1	YFL017C				nd						0.277	0.172	-0.001	0.168	14420	0.003	0.051	0.994	0.002
	GOT1	YMR292W				nd						-0.294	-0.21	-0.006	-0.19	1216	0.252	0.444	0.956	0.150
	GPD2	YOL059W				nd						-0.33	0.061	0.297	-0.027	8413	0.211	0.806	0.434	0.864
	GPG1	YGL121C				nd			-1.219			-0.579	-0.797	-0.659	-0.681	26438	0.085	0.000	0.029	0.000
	GSC2	YGR032W			-1.336	nd					-1.06	-0.799	-0.82	-0.007	-0.609	50086	0.001	0.005	0.973	0.000
	GTR1	YML121W				nd						0.253	0.344	0.131	0.257	4765	0.038	0.093	0.163	0.003
	GUK1	YDR454C				nd						0.436	0.256	0.385	0.355	4557	0.003	0.036	0.032	0.000
	GUT1	YHL032C				nd						0.286	0.407	0.782	0.455	1561	0.050	0.021	0.016	0.000
	GYL1	YMR192W				nd						-0.135	-0.248	-0.047	-0.155	770	0.463	0.039	0.645	0.053
	GYP1	YOR070C				nd						-0.158	-0.116	-0.12	-0.133	62781	0.045	0.035	0.327	0.002
	GYP5	YPL249C				nd						-0.281	-0.009	-0.103	-0.134	12578	0.088	0.806	0.474	0.053
	HAA1	YPR008W				nd						-0.453	-0.053	-0.153	-0.228	4302	0.019	0.524	0.514	0.017
	HAL5	YJL165C				nd						-0.549	-0.2	0.179	-0.236	6111	0.003	0.049	0.060	0.016
	HAP1	YLR256W				nd			-1.135			-0.539	0.088	0.075	-0.15	19112	0.048	0.347	0.662	0.215
	HAP4	YKL109W				nd						-0.3	-0.239	0.582	-0.057	37954	0.164	0.305	0.017	0.691
	HCM1	YCR065W				nd					-1.146	-0.273	-0.196	0.719	0.004	1458	0.378	0.396	0.024	0.982
	HCR1	YLR192C				nd						0.372	0.223	0.11	0.251	5602	0.001	0.105	0.171	0.000
	HDA2	YDR295C				nd						-0.032	-0.05	0.145	0.005	4746	0.730	0.518	0.313	0.921
	HEL1	YKR017C				nd			-1.072			-0.765	-0.535	-0.297	-0.562	2541	0.007	0.005	0.016	0.000
	HHF2	YNL030W				nd					-1.229	-0.623	0.419	0.488	0.046	10169	0.058	0.022	0.009	0.791
	HIR2	YOR038C				nd						0.373	0.353	0.21	0.325	6209	0.006	0.000	0.001	0.000
	HLR1	YDR528W				nd			2.6			1.349	0.336	-0.468	0.515	622	0.021	0.095	0.105	0.053
	HNM1	YGL077C				nd			1.092			0.886	0.39	0.555	0.617	47566	0.000	0.042	0.088	0.000
	HOR7	YMR251W-A				nd						0.001	0.363	0.658	0.301	57428	0.997	0.003	0.019	0.005
	HOS4	YIL112W				nd						-0.195	-0.28	0.198	-0.129	632	0.192	0.041	0.395	0.167
	HOT1	YMR172W				nd						0.401	0.073	-0.007	0.176	1761	0.005	0.286	0.974	0.031
	HOT13	YKL084W				nd						-0.15	-0.224	-0.787	-0.337	1399	0.240	0.301	0.013	0.008
	HPM1	YIL110W				nd						0.701	0.405	0.001	0.415	2745	0.000	0.000	0.990	0.000
	HRD3	YLR207W				nd						-0.054	0.221	0.053	0.076	22037	0.705	0.024	0.771	0.310
	HSP104	YLL026W				nd					-1.054	-0.447	-0.225	0.111	-0.224	12900	0.101	0.015	0.593	0.054
	HSP33	YOR391C		-1.497	-1.311	nd			-2.844	-1.705	-1.327	-1.958	-0.993	0.138	-1.072	4846	0.001	0.014	0.539	0.001
	HSP60	YLR259C				nd			1.046			0.467	-0.017	0.124	0.2	41010	0.057	0.678	0.161	0.041
	HUR1	YGL168W	nd	-3.184	1.346	nd		1.119	nd	nd	nd		-0.919	1.119	-0.24	329	1.000	0.755	1.000	0.886
	HXK1	YFR053C		1.093	1.412	nd		1.154	-1.028			-0.005	1.127	0.602	0.571	40301	0.990	0.000	0.169	0.011
	IAH1	YOR126C				nd						-0.282	-0.332	-0.488	-0.352	13653	0.079	0.032	0.044	0.000
	IBA57	YJR122W				nd						-0.467	-0.243	-0.457	-0.381	3448	0.019	0.055	0.016	0.000
	ICL1	YER065C			-1.208	nd	-1.198		-2.763	-1.909	-1.216	-1.962	-0.848	-0.743	-1.24	38002	0.002	0.007	0.109	0.000
	ILV2	YMR108W				nd			-1.058			-0.734	-0.394	-0.197	-0.472	11773	0.012	0.001	0.060	0.000
	ILV5	YLR355C				nd	1.22					-0.305	0.331	1.036	0.269	31894	0.246	0.119	0.003	0.138
	IMD1	YAR073W		1.126	1.864	nd						-0.444	1.284	0.019	0.32	8774	0.000	0.001	0.949	0.164
	IMD2	YHR216W		1.022	1.174	nd		1.062		-1.194	-1.029	-1.066	0.854	0.995	0.169	15472	0.000	0.003	0.001	0.517
	IMD3	YLR432W				nd						0.365	0.087	0.451	0.282	11722	0.004	0.732	0.019	0.013
	IML2	YJL082W				nd	1.308					0.322	0.433	1.048	0.545	23061	0.325	0.070	0.007	0.002
	INM1	YHR046C	nd	1.147	1.154	nd				nd		0.758	1.15	0.284	0.728	210	0.028	0.046	0.390	0.003
	INP1	YMR204C				nd						-0.161	-0.043	0.073	-0.058	1070	0.482	0.652	0.432	0.512
	IPI1	YHR085W			1.178	nd			2.144	1.362		1.456	0.78	0.176	0.883	3318	0.002	0.002	0.604	0.000
	IRA1	YBR140C				nd						-0.363	-0.358	-0.047	-0.282	21182	0.000	0.001	0.245	0.000
	IRC3	YDR332W				nd						0.1	-0.038	-0.164	-0.018	850	0.350	0.600	0.037	0.730
	IRR1	YIL026C				nd						0.579	0.312	-0.199	0.284	2361	0.006	0.006	0.196	0.010
	ISC1	YER019W				nd						0.384	0.075	-0.036	0.163	11209	0.004	0.515	0.685	0.029
	ISF1	YMR081C				nd						-0.149	0.35	0.183	0.121	67415	0.562	0.002	0.095	0.267
	ISW2	YOR304W				nd						0.032	-0.139	-0.331	-0.123	10972	0.525	0.270	0.098	0.076
	KAP114	YGL241W				nd						0.231	0.401	0.013	0.24	5234	0.051	0.021	0.823	0.003
	KAP120	YPL125W				nd						-0.306	-0.291	0.086	-0.202	2206	0.058	0.051	0.317	0.017
	KCS1	YDR017C				nd						0.453	0.286	-0.025	0.271	1531	0.040	0.004	0.835	0.005
	KEL3	YPL263C				nd						0.677	0.41	0.443	0.518	3428	0.003	0.000	0.043	0.000
	KIN3	YAR018C				nd	-1.111					0.158	0.186	-0.725	-0.052	535	0.619	0.355	0.063	0.761
	KNH1	YDL049C				nd						-0.005	-0.157	-0.096	-0.085	23418	0.987	0.247	0.839	0.593
	KRE5	YOR336W			-1.017	nd						-0.581	-0.485	0.469	-0.283	5595	0.002	0.037	0.096	0.062
	KRE6	YPR159W				nd						0.213	-0.122	0.475	0.153	21956	0.477	0.564	0.083	0.295
	KRE9	YJL174W				nd						0.088	0.013	0.157	0.077	47492	0.117	0.792	0.026	0.018
	KRS1	YDR037W				nd						0.338	0.266	0.386	0.323	61266	0.057	0.221	0.056	0.002
	LAC1	YKL008C				nd						0.385	0.351	0.104	0.302	5062	0.023	0.015	0.258	0.000
	LAS17	YOR181W				nd						0.405	0.376	-0.024	0.287	48391	0.000	0.051	0.834	0.002
	LCL3	YGL085W				nd						-0.08	0.019	-0.105	-0.049	1278	0.124	0.787	0.169	0.175
	LDB16	YCL005W				nd						-0.317	-0.184	-0.228	-0.245	5823	0.011	0.007	0.035	0.000
	LDS2	YOL047C				nd						-0.3	-0.394	-0.044	-0.271	1338	0.206	0.059	0.809	0.022
	LIA1	YJR070C				nd			1.209		1.186	1.118	0.457	0.359	0.68	38748	0.000	0.017	0.185	0.000
	LSM8	YJR022W				nd						0.085	0.353	-0.003	0.163	2208	0.596	0.010	0.969	0.045
	LSO1	YJR005C-A
	LTE1	YAL024C				nd						0.441	0.315	-0.03	0.276	3281	0.045	0.036	0.855	0.009
	LYP1	YNL268W				nd						-0.346	-0.36	-0.126	-0.296	49774	0.036	0.000	0.116	0.000
	MAK16	YAL025C			1.247	nd			1.615		1.261	1.264	0.527	-0.553	0.533	5872	0.000	0.074	0.033	0.021
	MAM33	YIL070C				nd						0.803	0.191	-0.02	0.368	7567	0.000	0.031	0.914	0.003
	MAP1	YLR244C				nd						0.735	0.352	-0.007	0.406	32872	0.000	0.001	0.958	0.000
	MCH4	YOL119C				nd			-1.381			-0.983	-0.079	0.188	-0.351	22323	0.001	0.445	0.190	0.027
	MCM1	YMR043W				nd						0.158	0.405	0.259	0.276	39287	0.164	0.007	0.002	0.000
	MCM6	YGL201C				nd						0.451	0.198	-0.076	0.224	3216	0.016	0.060	0.624	0.015
	MDJ1	YFL016C				nd						0.147	-0.021	-0.114	0.018	6522	0.326	0.769	0.224	0.771
	MDL1	YLR188W				nd						0.629	0.401	-0.053	0.373	15164	0.001	0.054	0.596	0.001
	MDM1	YML104C				nd						0.715	0.655	0.302	0.589	14465	0.003	0.000	0.020	0.000
	MDN1	YLR106C				nd						0.456	0.111	0.873	0.431	38100	0.008	0.315	0.004	0.000
	MEC3	YLR288C				nd						0.688	0.439	-0.225	0.366	16350	0.001	0.029	0.127	0.006
	MEP1	YGR121C	-3.483		-2.919	nd		-1.617	-1.574	-4.746	-2.203	-2.841	-2.437	-1.145	-2.266	8917	0.006	0.004	0.026	0.000
	MEP3	YPR138C	-1.919	-1.143	-1.98	nd		-1.919		-2.632	-1.712	-1.383	-1.681	-1.297	-1.473	14961	0.047	0.000	0.037	0.000
	MES1	YGR264C				nd						0.281	0.177	0.45	0.284	5760	0.105	0.006	0.159	0.003
	MET28	YIR017C			-1.134	nd			-1.639			-0.788	-0.682	-0.443	-0.662	22534	0.040	0.017	0.157	0.000
	MHF2	YDL160C-A
	MHR1	YDR296W				nd						0.429	0.112	-0.112	0.175	40937	0.005	0.359	0.333	0.041
	MKC7	YDR144C				nd			1.625			0.513	-0.052	0.211	0.226	1807	0.218	0.666	0.210	0.158
	MKS1	YNL076W				nd						-0.004	0.183	-0.179	0.022	16179	0.960	0.032	0.189	0.701
	MLC2	YPR188C				nd						0.273	0.193	-0.167	0.133	11995	0.051	0.117	0.279	0.096
	MMR1	YLR190W				nd						0.298	0.051	-0.056	0.117	27237	0.007	0.349	0.042	0.028
	MNE1	YOR350C				nd						-0.369	-0.011	-0.043	-0.153	387	0.067	0.950	0.672	0.122
	MOB1	YIL106W				nd						-0.483	-0.513	-0.469	-0.49	8336	0.010	0.000	0.007	0.000
	MOH1	YBL049W				nd						-0.428	-0.337	-0.284	-0.358	8782	0.057	0.011	0.044	0.000
	MOT3	YMR070W				nd						-0.299	-0.202	-0.102	-0.213	5078	0.001	0.185	0.548	0.004
	MPM1	YJL066C				nd						-0.653	-0.701	-0.294	-0.581	41894	0.000	0.000	0.040	0.000
	MPT5	YGL178W			-1.351	nd						-0.164	-0.637	0.523	-0.17	1738	0.444	0.071	0.143	0.355
	MRH1	YDR033W	-1.215			nd						0.368	-0.544	-0.222	-0.121	49019	0.080	0.101	0.606	0.500
	MRL1	YPR079W				nd						0.158	0.117	0.071	0.121	30779	0.161	0.229	0.595	0.039
	MRN1	YPL184C				nd						0.451	0.07	-0.272	0.127	19898	0.006	0.579	0.144	0.207
	MRP49	YKL167C				nd						0.059	0.06	0.21	0.097	1037	0.750	0.660	0.128	0.253
	MRPL17	YNL252C				nd						-0.108	-0.388	-0.078	-0.206	2139	0.185	0.036	0.681	0.016
	MRPL39	YML009C				nd						0.056	-0.358	0.21	-0.061	2367	0.683	0.168	0.517	0.639
	MRPS5	YBR251W				nd						0.18	0.105	0.137	0.141	7727	0.071	0.134	0.016	0.001
	MRX3	YBL095W				nd						-0.469	-0.146	-0.052	-0.244	2427	0.070	0.156	0.444	0.018
	MSG5	YNL053W				nd						0.221	-0.169	-0.437	-0.09	19115	0.223	0.122	0.005	0.359
	MSN2	YMR037C				nd						-0.429	-0.145	-0.116	-0.244	29693	0.008	0.010	0.233	0.001
	MSO1	YNR049C				nd						0.003	0.105	-0.094	0.017	5677	0.979	0.241	0.377	0.775
	MTR4	YJL050W				nd			1.377		1.184	1.129	0.287	0.158	0.57	17680	0.000	0.036	0.422	0.001
	MYO4	YAL029C			1.141	nd						0.704	0.624	-0.215	0.444	3596	0.000	0.020	0.121	0.003
	NAF1	YNL124W				nd			1.466			0.657	0.296	0.049	0.369	692	0.052	0.217	0.817	0.019
	NAT1	YDL040C				nd						0.042	0.015	0.538	0.156	8484	0.541	0.773	0.051	0.053
	NCE102	YPR149W				nd			-2.436	-1.11	-1.025	-1.524	-0.687	-0.515	-0.957	24515	0.004	0.003	0.082	0.000
	NDL1	YLR254C				nd						0.134	0.255	-0.104	0.12	16795	0.444	0.004	0.125	0.110
	NET1	YJL076W				nd						0.399	0.125	0.183	0.242	13533	0.026	0.186	0.118	0.002
	NIP7	YPL211W				nd	1.379		2.091	1.264	1.228	1.528	0.772	0.758	1.052	6047	0.000	0.000	0.126	0.000
	NMA1	YLR328W				nd			-1.332			-0.862	-0.084	0.461	-0.24	14373	0.004	0.499	0.017	0.144
	NOC4	YPR144C				nd						0.336	-0.33	-0.012	-0.001	4998	0.022	0.003	0.959	0.995
	NOP15	YNL110C				nd			1.648	1.54		1.333	0.663	0.504	0.875	7625	0.001	0.002	0.111	0.000
	NOP56	YLR197W				nd	1.147				1.028	0.961	0.504	0.763	0.74	6443	0.000	0.012	0.048	0.000
	NOP9	YJL010C				nd			1.141			0.67	0.137	-0.019	0.298	1328	0.007	0.474	0.895	0.021
	NRD1	YNL251C				nd						-0.421	-0.358	-0.356	-0.381	8015	0.021	0.129	0.022	0.000
	NUC1	YJL208C				nd			1.875			0.936	-0.137	0.228	0.357	2866	0.029	0.123	0.485	0.063
	NUP159	YIL115C				nd						-0.31	-0.145	-0.003	-0.171	3786	0.037	0.130	0.988	0.023
	NUP60	YAR002W				nd						0.102	-0.063	-0.458	-0.1	9880	0.381	0.188	0.060	0.215
	NYV1	YLR093C				nd			-1.143			-0.777	-0.489	-0.133	-0.508	8622	0.001	0.006	0.127	0.000
	OAC1	YKL120W	1.039		1.714	nd					1.313	0.717	1.149	0.563	0.84	6346	0.049	0.002	0.075	0.000
	OCA2	YNL056W				nd						0.198	0.257	-0.179	0.126	3461	0.241	0.271	0.186	0.245
	OCA5	YHL029C				nd						-0.19	0.009	0.515	0.061	1055	0.062	0.941	0.135	0.566
	ODC1	YPL134C				nd						-0.05	0.191	0.023	0.058	19835	0.633	0.335	0.793	0.473
	OLA1	YBR025C			1.03	nd						0.605	0.648	0.594	0.618	13467	0.000	0.004	0.002	0.000
	OLE1	YGL055W			-1.349	nd			-1.119			-0.499	-0.563	-0.226	-0.455	33914	0.052	0.079	0.354	0.003
	ORC4	YPR162C				nd						-0.422	-0.562	-0.047	-0.381	4566	0.001	0.000	0.791	0.000
	OSH6	YKR003W				nd						-0.467	-0.064	-0.097	-0.224	8687	0.019	0.490	0.025	0.009
	OSW2	YLR054C				nd						-0.436	-0.351	0.287	-0.224	2027	0.004	0.233	0.220	0.106
	PAB1	YER165W				nd						0.142	-0.012	0.481	0.169	22456	0.158	0.883	0.046	0.034
	PAP2	YOL115W				nd						0.112	0	0.01	0.044	1697	0.364	0.997	0.422	0.420
	PBP1	YGR178C				nd						-0.041	-0.173	0.037	-0.071	25944	0.565	0.059	0.753	0.156
	PBP2	YBR233W				nd						0.301	0.231	0.149	0.237	1466	0.045	0.114	0.423	0.004
	PCL2	YDL127W				nd			1.01			0.263	-0.406	-0.156	-0.093	497	0.379	0.014	0.392	0.497
	PDC6	YGR087C	-1.282			nd	1.264		-1.002		2.089	0.503	-0.818	0.433	-0.01	15705	0.414	0.003	0.434	0.973
	PDH1	YPR002W			-1.112	nd			1.233	-1.001	-1.475	-0.414	-0.326	-0.06	-0.293	20110	0.470	0.305	0.429	0.196
	PDP3	YLR455W				nd						0.651	0.427	0.22	0.46	5019	0.004	0.002	0.020	0.000
	PEX21	YGR239C				nd						-0.145	0.027	0.272	0.024	11506	0.309	0.782	0.022	0.743
	PEX28	YHR150W				nd						-0.561	-0.146	0.195	-0.216	2744	0.001	0.294	0.048	0.035
	PEX7	YDR142C				nd						-0.56	-0.336	-0.218	-0.391	13255	0.010	0.002	0.049	0.000
	PFF1	YBR074W				nd						-0.354	-0.378	0.28	-0.204	1231	0.066	0.118	0.348	0.130
	PFK2	YMR205C				nd						-0.202	0.082	0.159	-0.005	42228	0.137	0.130	0.039	0.933
	PFK26	YIL107C				nd						-0.516	-0.311	-0.295	-0.384	15656	0.003	0.017	0.077	0.000
	PFS1	YHR185C	nd	2.248		nd	1.644		2.208	1.363	nd	1.927	1.159	1.116	1.353	205	0.064	0.303	0.182	0.008
	PHM8	YER037W				nd			-1.407			-0.853	-0.056	-0.515	-0.47	3753	0.007	0.808	0.066	0.005
	PHO11	YAR071W				nd						-0.122	-0.156	-0.075	-0.123	4892	0.275	0.067	0.242	0.015
	PHO12	YHR215W				nd						-0.506	-0.446	-0.054	-0.371	1893	0.011	0.010	0.518	0.000
	PHO3	YBR092C				nd			2.024		2.653	1.523	-0.064	0.121	0.578	1499	0.035	0.849	0.802	0.079
	PHO88	YBR106W				nd			1.203			0.902	0.399	0.467	0.605	13335	0.000	0.003	0.075	0.000
	PHO90	YJL198W				nd						0.252	0.066	0.598	0.269	9329	0.160	0.433	0.015	0.006
	PHO91	YNR013C				nd						0.079	-0.129	0.05	-0.006	6241	0.460	0.377	0.660	0.925
	PHO92	YDR374C		1.216		nd				nd		0.653	0.374	-0.289	0.269	220	0.202	0.420	0.575	0.303
	PIF1	YML061C				nd						0.548	0.427	-0.067	0.349	6300	0.002	0.015	0.540	0.001
	PIL1	YGR086C			-1.101	nd			-1.143			-0.824	-0.734	-0.257	-0.648	47720	0.001	0.003	0.028	0.000
	PMC1	YGL006W				nd			-1.31			-0.843	-0.177	-0.004	-0.384	37234	0.003	0.113	0.911	0.004
	PMD1	YER132C				nd			1.023			0.557	0.202	0.08	0.305	11657	0.015	0.031	0.530	0.002
	PMP3	YDR276C				nd						-0.155	0.163	0.308	0.08	60301	0.427	0.399	0.147	0.470
	PMR1	YGL167C				nd						-0.52	-0.11	0.239	-0.177	50434	0.018	0.511	0.101	0.132
	PMT1	YDL095W				nd						0.207	-0.109	0.35	0.124	22357	0.049	0.259	0.066	0.096
	PMT5	YDL093W				nd						0.691	0.676	0.337	0.597	2638	0.000	0.003	0.076	0.000
	PNC1	YGL037C				nd			-1.96	-1.13	-1.179	-1.423	-0.409	0.012	-0.684	22465	0.000	0.000	0.822	0.001
	POL31	YJR006W				nd						0.002	-0.274	-0.088	-0.124	7704	0.986	0.024	0.378	0.089
	POM34	YLR018C				nd						0.136	-0.06	-0.047	0.016	17833	0.243	0.635	0.770	0.815
	PPZ1	YML016C				nd						-0.423	-0.404	-0.172	-0.353	1217	0.054	0.000	0.222	0.000
	PRK1	YIL095W				nd						0.064	0.029	0.471	0.165	322	0.817	0.823	0.090	0.155
	PRO3	YER023W				nd						0.461	0.502	0.222	0.417	17983	0.002	0.006	0.306	0.000
	PRP2	YNR011C				nd						0.268	0.18	0.051	0.181	2920	0.115	0.030	0.283	0.008
	PSK2	YOL045W			-1.137	nd					-1.354	-0.919	-0.862	-0.273	-0.736	1045	0.003	0.001	0.057	0.000
	PTC2	YER089C				nd						0.017	0.206	0.391	0.181	23295	0.913	0.198	0.145	0.068
	PUF6	YDR496C				nd						0.837	0.228	0.309	0.477	7507	0.000	0.228	0.323	0.001
	PUS1	YPL212C				nd						0.432	-0.057	-0.061	0.125	20881	0.025	0.636	0.701	0.199
	PXR1	YGR280C				nd						0.576	0.711	0.093	0.506	25568	0.000	0.000	0.493	0.000
	PZF1	YPR186C				nd			1.199			0.603	0.495	0.357	0.501	642	0.031	0.002	0.369	0.000
	QDR1	YIL120W		1.009		nd						0.102	0.627	0.457	0.388	5708	0.672	0.007	0.200	0.008
	RAD18	YCR066W				nd						0.161	-0.027	-0.134	0.007	777	0.760	0.880	0.131	0.967
	RAS1	YOR101W			1.22	nd				1.029	1.586	0.935	0.654	0.523	0.727	3643	0.015	0.026	0.071	0.000
	RBD2	YPL246C				nd						-0.013	0.024	-0.04	-0.006	4194	0.934	0.765	0.699	0.928
	RDL2	YOR286W				nd						0.454	0.247	0.271	0.331	3027	0.002	0.140	0.087	0.000
	REC107	YJR021C				nd						0.071	0.146	-0.421	-0.024	6115	0.695	0.268	0.177	0.827
	RER2	YBR002C				nd						0.257	-0.142	-0.322	-0.037	5140	0.099	0.071	0.213	0.690
	RGA1	YOR127W				nd						0.006	-0.111	0.139	-0.004	3515	0.920	0.369	0.136	0.934
	RGC1	YPR115W				nd						-0.083	0.118	-0.013	0.01	23482	0.534	0.242	0.915	0.883
	RGI1	YER067W				nd			-1.745			-0.517	0.734	0.725	0.263	52700	0.255	0.002	0.000	0.243
	RGS2	YOR107W				nd						0.051	0.113	-0.23	0.004	3275	0.684	0.384	0.088	0.957
	RGT2	YDL138W				nd			-1.199			-0.416	0.206	-0.047	-0.091	2713	0.170	0.092	0.855	0.502
	RIM101	YHL027W				nd			-1.111			-0.661	-0.077	0.4	-0.177	23881	0.008	0.421	0.027	0.184
	RIM15	YFL033C				nd						-0.114	0.174	0.146	0.059	8083	0.280	0.092	0.148	0.333
	RIM8	YGL045W				nd						-0.532	-0.019	0.648	-0.045	27502	0.029	0.940	0.064	0.790
	RIO1	YOR119C				nd						0.61	0.389	0.014	0.378	2035	0.001	0.028	0.929	0.001
	RIX7	YLL034C			1.045	nd	1.009		1.984			1.203	0.843	0.35	0.855	873	0.005	0.000	0.432	0.000
	RMA1	YKL132C		1.118	1.224	nd				1.108		0.593	0.977	0.461	0.704	8053	0.016	0.001	0.125	0.000
	RMD8	YFR048W				nd						-0.368	-0.458	-0.501	-0.435	1055	0.005	0.002	0.120	0.000
	RNH201	YNL072W				nd						0.587	0.231	0.026	0.313	2926	0.011	0.061	0.846	0.003
	ROX3	YBL093C				nd						0.397	0.295	-0.135	0.226	12797	0.002	0.061	0.140	0.009
	RPA12	YJR063W				nd		-1.715	1.403	2.357		1.283	0.538	-0.621	0.527	229	0.067	0.006	0.553	0.174
	RPA190	YOR341W				nd	1.214		1.401		1.425	1.263	0.636	0.96	0.952	20551	0.000	0.004	0.007	0.000
	RPC10	YHR143W-A				nd			1.147			0.378	-0.095	0.474	0.225	2476	0.202	0.617	0.251	0.150
	RPC19	YNL113W				nd			2.17			1.185	0.4	-0.042	0.584	5747	0.014	0.061	0.868	0.007
	RPH1	YER169W				nd			-1.159			-0.551	-0.181	-0.202	-0.325	2326	0.063	0.153	0.170	0.007
	RPL12B	YDR418W				nd						0.502	0.195	0.281	0.332	17626	0.008	0.155	0.393	0.003
	RPL18A	YOL120C				nd						-0.244	-0.379	0.24	-0.173	3527	0.003	0.001	0.474	0.085
	RPL19A	YBR084C-A				nd						0.142	0.019	0.337	0.145	12429	0.409	0.866	0.351	0.174
	RPL26B	YGR034W				nd	1.22		1.134			0.716	0.349	0.678	0.569	28010	0.014	0.006	0.143	0.000
	RPL27A	YHR010W				nd	1.899					0.422	0.476	1.283	0.658	8602	0.059	0.024	0.037	0.000
	RPL3	YOR063W				nd						-0.175	-0.176	0.572	0.012	24648	0.011	0.038	0.084	0.911
	RPL31A	YDL075W				nd	1.117					0.298	0.118	0.602	0.306	6481	0.013	0.263	0.141	0.005
	RPL32	YBL092W				nd						0.544	0.365	0.458	0.455	23144	0.001	0.030	0.155	0.000
	RPL34B	YIL052C				nd						0.186	0.061	0.525	0.224	2775	0.038	0.355	0.086	0.008
	RPL36A	YMR194W				nd			1.006			0.54	0.178	0.238	0.329	7468	0.040	0.019	0.323	0.003
	RPL39	YJL189W				nd						0.459	0.278	0.355	0.366	8376	0.001	0.034	0.239	0.000
	RPL40B	YKR094C				nd						0.418	0.449	0.568	0.467	13714	0.001	0.009	0.055	0.000
	RPL42B	YHR141C			1.027	nd	1.296					0.608	0.52	0.761	0.613	24909	0.001	0.033	0.094	0.000
	RPL43A	YPR043W				nd	1.316					0.391	0.154	0.755	0.393	17437	0.147	0.080	0.105	0.007
	RPL4A	YBR031W				nd						0.143	-0.135	0.188	0.05	56193	0.260	0.514	0.137	0.582
	RPL4B	YDR012W				nd						-0.029	-0.179	0.176	-0.034	38616	0.784	0.329	0.205	0.681
	RPL5	YPL131W				nd						0.305	0.122	0.262	0.226	45585	0.012	0.435	0.402	0.019
	RPL8A	YHL033C				nd						-0.118	-0.197	0.387	-0.021	18219	0.318	0.343	0.291	0.860
	RPN3	YER021W				nd			-1.337			-0.752	-0.332	-0.343	-0.492	4044	0.012	0.008	0.016	0.000
	RPN6	YDL097C				nd						-0.245	-0.124	-0.326	-0.22	54561	0.029	0.125	0.118	0.001
	RPO26	YPR187W				nd			1.62	1.053		1.178	0.662	0.432	0.798	35143	0.001	0.000	0.088	0.000
	RPP1A	YDL081C				nd	1.077					0.209	0.136	0.607	0.281	1229	0.039	0.526	0.127	0.023
	RPS14A	YCR031C				nd						0.239	-0.115	0.267	0.113	13090	0.013	0.074	0.419	0.196
	RPS22A	YJL190C			1.352	nd	1.22		1.869	1.259	1.115	1.414	0.838	0.697	1.019	56167	0.000	0.004	0.111	0.000
	RPS23A	YGR118W				nd	1.038					0.591	0.38	0.55	0.502	43827	0.014	0.001	0.150	0.000
	RPS7B	YNL096C				nd						0.072	-0.272	-0.04	-0.085	5095	0.645	0.000	0.873	0.327
	RPS9A	YPL081W				nd						-0.032	-0.109	0.302	0.023	1942	0.881	0.442	0.512	0.864
	RQC1	YDR333C				nd						-0.213	-0.566	-0.142	-0.328	2756	0.128	0.001	0.424	0.001
	RRG7	YOR305W				nd						0.721	0.426	-0.291	0.357	3363	0.002	0.024	0.048	0.010
	RRM3	YHR031C				nd						0.671	0.348	0.603	0.533	2263	0.001	0.026	0.011	0.000
	RRN3	YKL125W				nd						0.171	-0.029	-0.428	-0.054	11103	0.107	0.791	0.006	0.503
	RRN5	YLR141W				nd						0.022	-0.161	-0.004	-0.053	5911	0.800	0.126	0.980	0.368
	RRP3	YHR065C				nd	1.238					0.469	-0.008	0.541	0.308	7186	0.036	0.933	0.273	0.030
	RRP4	YHR069C				nd						0.738	0.239	0.164	0.407	7916	0.002	0.332	0.564	0.005
	RRP9	YPR137W			1.372	nd			1.645	1.036		1.074	0.693	0.117	0.692	4208	0.003	0.025	0.144	0.000
	RRT12	YCR045C			-1.051	nd				-1.334	-1.161	-1.068	-0.602	-0.302	-0.702	906	0.001	0.079	0.402	0.000
	RSA1	YPL193W				nd						0.076	-0.011	0.028	0.031	3306	0.454	0.807	0.808	0.491
	RSA4	YCR072C			1.183	nd			2.113	1.05	1.093	1.419	0.398	-0.215	0.627	3091	0.001	0.180	0.262	0.009
	RSB1	YOR049C		3.206	-1.427	nd		2.053	-2.958		-2.302	-1.844	0.789	0.87	-0.178	1725	0.016	0.395	0.294	0.731
	RSC1	YGR056W				nd						-0.143	-0.247	-0.323	-0.227	3568	0.295	0.014	0.136	0.003
	RSM26	YJR101W				nd						0.704	0.48	0.296	0.518	604	0.003	0.003	0.024	0.000
	RSM7	YJR113C				nd						0.168	-0.212	-0.373	-0.11	24493	0.228	0.060	0.033	0.200
	RTC5	YOR118W				nd						-0.383	-0.044	-0.246	-0.221	858	0.132	0.392	0.114	0.026
	RTC6	YPL183W-A				nd						0.009	-0.146	0.087	-0.03	2482	0.922	0.164	0.663	0.649
	RVS167	YDR388W				nd						-0.385	-0.348	-0.053	-0.288	49411	0.063	0.095	0.874	0.022
	RXT3	YDL076C				nd						-0.164	0.214	0.073	0.037	7084	0.206	0.011	0.540	0.585
	SAD1	YFR005C				nd						0.176	0.141	0.089	0.136	249	0.417	0.160	0.691	0.127
	SAM1	YLR180W			-1.536	nd		-1.589				-0.545	-0.984	-0.813	-0.776	28305	0.011	0.007	0.184	0.000
	SAM2	YDR502C				nd						0.556	-0.609	0.046	-0.008	8529	0.015	0.001	0.933	0.964
	SAP30	YMR263W				nd						0.478	0.286	-0.104	0.261	1097	0.044	0.247	0.201	0.041
	SAS5	YOR213C				nd						-0.315	-0.455	-0.693	-0.462	3946	0.048	0.002	0.012	0.000
	SAT4	YCR008W				nd						-0.101	0.191	0.056	0.048	4542	0.201	0.004	0.721	0.387
	SBE2	YDR351W				nd						-0.226	-0.265	-0.461	-0.299	7218	0.008	0.073	0.048	0.000
	SCP160	YJL080C				nd						0.856	0.465	0.372	0.589	36610	0.000	0.000	0.139	0.000
	SCW4	YGR279C				nd	1.114	1.172				0.344	0.238	1.143	0.504	26906	0.009	0.105	0.000	0.000
	SCW5
	SDA1	YGR245C			1.293	nd				1.174	1.141	1.036	0.521	0.456	0.698	307	0.004	0.126	0.171	0.000
	SDD4	YPR022C				nd						0.201	-0.073	-0.129	0.016	17078	0.016	0.373	0.058	0.761
	SDH4	YDR178W			-1.287	nd				-1.084		-0.928	-0.953	-0.541	-0.84	15690	0.000	0.000	0.004	0.000
	SDS23	YGL056C				nd						-0.298	-0.282	-0.046	-0.229	30889	0.032	0.215	0.620	0.017
	SDT1	YGL224C				nd						0.057	0.335	0.394	0.246	2439	0.730	0.012	0.002	0.005
	SEC1	YDR164C				nd						-0.134	-0.092	-0.035	-0.094	1398	0.087	0.074	0.520	0.007
	SEC12	YNR026C				nd						0.466	0.103	0.028	0.22	2956	0.004	0.381	0.836	0.011
	SEC31	YDL195W				nd						-0.441	-0.428	0.636	-0.167	1378	0.032	0.096	0.002	0.286
	SEC65	YML105C				nd						0.137	0.195	-0.139	0.09	9286	0.241	0.012	0.046	0.118
	SED4	YCR067C				nd						0.126	0.191	0.246	0.18	11034	0.430	0.215	0.185	0.036
	SEO1	YAL067C		-1.12	-2.573	nd	-1.233	-2.825	-1.764			-0.275	-1.424	-2.029	-1.145	43763	0.611	0.014	0.022	0.002
	SET6	YPL165C	nd	nd	nd	nd	-1.045		nd	nd	nd	<invalid>	<invalid>	-0.44	-0.44	182	1.000	1.000	0.552	0.552
	SFK1	YKL051W				nd	1.023		-1.575		-1.401	-1.073	0.059	0.992	-0.132	6294	0.016	0.853	0.002	0.618
	SGD1	YLR336C				nd			1.11			0.678	0.088	-0.165	0.246	1583	0.005	0.347	0.197	0.041
	SHM2	YLR058C	-1.475		-1.089	nd	-2.352	-1.62		-1.402		-1.084	-0.914	-1.986	-1.246	29108	0.000	0.014	0.003	0.000
	SHP1	YBL058W				nd						-0.238	-0.097	-0.033	-0.134	50280	0.053	0.224	0.358	0.013
	SIP4	YJL089W			-1.503	nd			-2.633	-1.073	-1.859	-1.855	-0.575	-0.023	-0.917	4183	0.001	0.123	0.852	0.002
	SIT4	YDL047W				nd				0		-0.167	-0.211	-0.092	-0.165	19645	0.047	0.014	0.169	0.000
	SKG6	YHR149C				nd			1.026			0.769	0.402	0.176	0.483	3440	0.001	0.006	0.341	0.000
	SKI3	YPR189W				nd						-0.221	-0.118	0.092	-0.104	2120	0.062	0.400	0.547	0.162
	SKM1	YOL113W				nd						-0.287	-0.021	0.005	-0.114	13665	0.028	0.577	0.907	0.038
	SKN7	YHR206W				nd						-0.102	-0.366	0.458	-0.061	7897	0.584	0.123	0.181	0.666
	SKS1	YPL026C				nd						-0.536	-0.268	-0.401	-0.402	18036	0.041	0.030	0.017	0.000
	SLA2	YNL243W				nd						-0.031	-0.116	-0.198	-0.105	24151	0.772	0.201	0.166	0.074
	SLD2	YKL108W				nd					1.566	0.932	0.564	-0.242	0.501	544	0.021	0.016	0.487	0.013
	SLI15	YBR156C				nd						0.389	0.216	-0.433	0.119	743	0.126	0.103	0.005	0.338
	SLS1	YLR139C				nd						0.22	-0.286	0.522	0.106	1043	0.295	0.090	0.112	0.423
	SLX5	YDL013W				nd						0.056	-0.034	-0.284	-0.063	35484	0.502	0.699	0.153	0.334
	SMC2	YFR031C			1.174	nd						0.742	0.641	0.125	0.55	30333	0.001	0.014	0.227	0.000
	SML1	YML058W				nd						-0.261	-0.252	-0.196	-0.241	14416	0.000	0.004	0.225	0.000
	SMY1	YKL079W				nd						0.045	0.034	-0.202	-0.021	30861	0.418	0.455	0.079	0.601
	SNF1	YDR477W				nd						-0.301	-0.164	-0.026	-0.181	16581	0.014	0.135	0.754	0.005
	SNF6	YHL025W				nd						-0.172	0.062	0.39	0.056	62068	0.034	0.115	0.006	0.383
	SNO2	YNL334C		-1.294	-1.078	nd						0.012	-0.939	-0.589	-0.495	524	0.951	0.004	0.024	0.004
	SNO3	YFL060C		-1.221	-1.281	nd						0.042	-0.893	-0.694	-0.493	962	0.799	0.012	0.067	0.007
	SNQ2	YDR011W		1.566		nd		1.296				-0.379	0.662	1.122	0.387	26890	0.072	0.128	0.002	0.092
	SNZ2	YNL333W		-1.078	-1.454	nd		-1.397	1.007	-1.003		0.085	-1.162	-1.032	-0.662	16798	0.829	0.000	0.016	0.006
	SNZ3	YFL059W		-1.077	-1.251	nd		-1.446				0.139	-1.08	-1.063	-0.619	22322	0.721	0.000	0.018	0.009
	SOF1	YLL011W				nd			1.391			0.927	0.388	-0.092	0.47	2097	0.002	0.044	0.795	0.006
	SOL4	YGR248W				nd			-3.462	-1.554	-1.341	-2.119	-0.678	-0.231	-1.107	34916	0.004	0.000	0.374	0.001
	SPC25	YER018C				nd					1.043	0.477	-0.246	-0.394	-0.012	22363	0.157	0.118	0.050	0.938
	SPC42	YKL042W				nd						0.417	0.355	-0.058	0.275	8692	0.004	0.017	0.356	0.001
	SPO21	YOL091W	nd	nd	nd	nd	1.439	nd	nd	nd	nd	<invalid>	<invalid>	1.439	1.439	136	1.000	1.000	0.603	0.603
	SPO77	YLR341W
	SPR2	YOR214C		1.001	-1.136	nd	-1.312		-2.107	-1.097	-1.074	-1.426	-0.073	-0.973	-0.805	1023	0.001	0.859	0.021	0.003
	SPR6	YER115C				nd						-0.266	-0.217	-0.184	-0.227	8064	0.028	0.015	0.412	0.001
	SPS1	YDR523C	nd			nd			nd	nd	nd	<invalid>	0.228	0.356	0.314	195	1.000	0.714	0.551	0.422
	SPS22	YCL048W		1.301		nd				nd		0.264	0.524	0.236	0.363	261	0.265	0.195	0.525	0.060
	SPT8	YLR055C				nd						-0.013	0.276	0.371	0.192	16020	0.832	0.001	0.090	0.006
	SRB8	YCR081W				nd						0.015	-0.071	-0.291	-0.094	8694	0.925	0.553	0.048	0.229
	SRC1	YML034W				nd						0.101	0.207	-0.339	0.031	11099	0.186	0.013	0.132	0.682
	SRL1	YOR247W	1.009			nd		1.116				-0.063	0.705	0.641	0.401	3583	0.840	0.005	0.154	0.030
	SRM1	YGL097W				nd			1.208		1.113	0.867	0.592	0.657	0.711	11473	0.006	0.003	0.001	0.000
	SSB1	YDL229W				nd	1.235					0.67	0.215	0.779	0.526	58286	0.000	0.159	0.060	0.000
	SSE2	YBR169C				nd	-1.055		-1.016	-1.211	-1.181	-1.136	-0.867	-0.735	-0.935	1839	0.000	0.000	0.029	0.000
	SSF1	YHR066W			1.161	nd	1.189		1.852	1.181		1.235	0.536	0.517	0.793	7229	0.003	0.056	0.282	0.000
	SSH1	YBR283C				nd						0.045	-0.045	0.011	0.003	22068	0.602	0.238	0.806	0.941
	SSN3	YPL042C				nd						-0.067	-0.109	-0.088	-0.088	1576	0.428	0.177	0.440	0.060
	STR3	YGL184C			-1.546	nd			-1.567		-1.063	-1.005	-0.829	0.166	-0.646	8046	0.006	0.016	0.615	0.003
	STT4	YLR305C				nd						0.005	0.076	0.254	0.094	2932	0.941	0.505	0.100	0.115
	SUI1	YNL244C				nd						0.548	0.427	-0.28	0.296	1165	0.000	0.054	0.026	0.015
	SUR4	YLR372W				nd			1.917	1.455	1.288	1.554	0.637	0.51	0.949	3626	0.000	0.001	0.114	0.000
	SWC5	YBR231C				nd						0.637	0.245	-0.195	0.282	36005	0.001	0.001	0.019	0.008
	SWI1	YPL016W			-1.533	nd					-1.594	-0.936	-0.547	-0.041	-0.567	8337	0.008	0.145	0.687	0.004
	SWI3	YJL176C				nd						0.156	0.298	0.193	0.218	13948	0.099	0.049	0.142	0.001
	SWI4	YER111C			-1.012	nd	1.299					-0.131	-0.295	1.014	0.094	820	0.307	0.295	0.012	0.600
	SWR1	YDR334W				nd						0.131	0.205	0.379	0.221	6063	0.010	0.172	0.012	0.001
	SYM1	YLR251W				nd			-1.753			-0.843	-0.226	0.051	-0.388	10773	0.035	0.014	0.327	0.016
	TAD1	YGL243W				nd						0.316	0.121	-0.36	0.074	5133	0.016	0.438	0.000	0.427
	TAF12	YDR145W				nd						-0.231	-0.315	-0.393	-0.303	16888	0.006	0.000	0.006	0.000
	TAF2	YCR042C				nd						-0.146	-0.222	-0.288	-0.21	12310	0.198	0.068	0.114	0.003
	TAF8	YML114C				nd						0.097	-0.038	-0.095	-0.002	24905	0.043	0.296	0.055	0.956
	TAH1	YCR060W				nd			1.171			0.525	-0.011	-0.023	0.187	3403	0.052	0.928	0.903	0.125
	TCA17	YEL048C	1.817			nd			1.514		1.023	1.118	1.173	0.264	0.925	315	0.003	0.018	0.442	0.000
	TCP1	YDR212W				nd						0.021	-0.265	-0.246	-0.153	24917	0.786	0.090	0.265	0.057
	TDA3	YHR009C				nd						-0.12	0.086	0.245	0.048	52379	0.272	0.183	0.184	0.455
	TDA7	YNL176C				nd						0.09	0.064	-0.051	0.045	21716	0.120	0.394	0.680	0.297
	TDA9	YML081W				nd						0.2	0.021	-0.138	0.048	8609	0.032	0.651	0.034	0.303
	TDH3	YGR192C				nd						-0.436	-0.341	-0.186	-0.338	38058	0.003	0.002	0.009	0.000
	TEA1	YOR337W				nd						-0.111	-0.065	0.184	-0.02	7386	0.155	0.587	0.096	0.733
	TEP1	YNL128W				nd						-0.001	0.336	0.274	0.194	743	0.995	0.078	0.077	0.041
	TFC1	YBR123C				nd						-0.286	-0.021	-0.256	-0.179	1870	0.003	0.425	0.187	0.003
	TFC4	YGR047C				nd						0.068	0.156	0.09	0.106	2802	0.448	0.071	0.578	0.053
	TGL5	YOR081C				nd				0		-0.239	-0.222	-0.149	-0.21	14916	0.032	0.001	0.007	0.000
	THI2	YBR240C				nd						-0.126	-0.204	-0.188	-0.171	2694	0.086	0.116	0.016	0.002
	THI7	YLR237W			1.049	nd			1.113	1.39		1.156	0.38	0.064	0.592	20523	0.000	0.137	0.293	0.001
	TIF5	YPR041W				nd					1.105	0.844	0.287	-0.234	0.366	2147	0.001	0.203	0.057	0.017
	TIM21	YGR033C				nd						-0.127	0.073	-0.104	-0.046	5165	0.160	0.306	0.265	0.329
	TIM23	YNR017W				nd						0.721	-0.001	-0.11	0.243	25946	0.000	0.976	0.637	0.045
	TIP1	YBR067C				nd						-0.599	-0.032	0.176	-0.193	46767	0.001	0.859	0.407	0.117
	TKL1	YPR074C				nd						0.616	0.41	0.623	0.54	39270	0.007	0.083	0.062	0.000
	TMA19	YKL056C				nd	1.363					0.622	0.145	0.847	0.499	20521	0.000	0.009	0.070	0.000
	TMN3	YER113C				nd						0.079	0.011	-0.112	0.006	3742	0.392	0.838	0.244	0.894
	TOM40	YMR203W				nd						-0.236	-0.384	0.01	-0.23	10130	0.074	0.037	0.955	0.012
	TOM7	YNL070W				nd						-0.107	-0.271	-0.467	-0.258	3084	0.030	0.018	0.023	0.000
	TOP1	YOL006C				nd						0.262	-0.003	-0.128	0.065	5186	0.115	0.966	0.349	0.381
	TPA1	YER049W				nd			1.198			0.66	0.177	-0.047	0.302	10568	0.014	0.358	0.793	0.025
	TPM1	YNL079C				nd						0.332	0.592	0.227	0.403	28972	0.005	0.001	0.066	0.000
	TPO2	YGR138C				nd			1.703			0.082	0.465	0.184	0.251	18255	0.880	0.028	0.476	0.232
	TPP1	YMR156C				nd						0.078	0.109	-0.033	0.061	211	0.749	0.253	0.924	0.586
	TRF5	YNL299W				nd			1.909			1.036	0.465	-0.431	0.455	9132	0.018	0.076	0.131	0.038
	TRM5	YHR070W				nd						0.319	0.015	0.363	0.216	2240	0.126	0.937	0.098	0.056
	TRM8	YDL201W			1.243	nd			1.453		1.417	1.274	0.735	0.522	0.884	22530	0.000	0.008	0.014	0.000
	TRM82	YDR165W				nd						0.894	0.315	0.293	0.527	2258	0.000	0.077	0.306	0.000
	TRP2	YER090W				nd						-0.655	-0.258	0.246	-0.281	5213	0.001	0.070	0.041	0.017
	TRX2	YGR209C				nd					-1.477	-0.893	-0.406	0.346	-0.401	30446	0.008	0.065	0.059	0.024
	TSF1
	TSR2	YLR435W			1.289	nd			2.41	1.166	1.444	1.673	0.723	0.254	0.962	4708	0.001	0.012	0.425	0.000
	TVP18	YMR071C				nd						-0.356	-0.316	-0.268	-0.319	2103	0.091	0.004	0.176	0.001
	TYE7	YOR344C				nd						0.254	0.126	0.217	0.197	609	0.079	0.469	0.196	0.022
	TYR1	YBR166C				nd						-0.294	-0.386	-0.232	-0.313	13400	0.115	0.007	0.103	0.000
	UBC1	YDR177W				nd						0.027	0.129	0.18	0.104	13883	0.849	0.128	0.101	0.097
	UBC12	YLR306W				nd						0.481	0.467	0.322	0.436	974	0.020	0.025	0.033	0.000
	UBC8	YEL012W				nd			-1.883			-1.049	-0.32	-0.275	-0.582	2187	0.012	0.057	0.296	0.001
	UBP13	YBL067C				nd						0.018	0.397	0.282	0.226	22271	0.912	0.128	0.228	0.061
	UBP15	YMR304W				nd						-0.698	-0.128	0.124	-0.279	28878	0.000	0.500	0.430	0.029
	UBR2	YLR024C				nd						-0.268	-0.246	0.015	-0.189	6270	0.034	0.077	0.793	0.007
	UFD1	YGR048W				nd						-0.424	-0.33	-0.106	-0.309	2024	0.002	0.075	0.385	0.000
	ULP2	YIL031W				nd						-0.271	-0.033	0.085	-0.093	4416	0.039	0.764	0.115	0.163
	URA3	YEL021W				nd						-0.445	-0.16	0.449	-0.114	62003	0.051	0.201	0.025	0.348
	URE2	YNL229C				nd						-0.15	-0.256	-0.279	-0.222	21954	0.050	0.034	0.174	0.001
	UTH1	YKR042W		-1.039	-1.35	nd						-0.691	-1.035	-0.034	-0.656	10292	0.007	0.001	0.826	0.000
	UTP23	YOR004W				nd			2.867	1.244		1.497	0.275	0.418	0.769	344	0.041	0.049	0.409	0.011
	UTP30	YKR060W				nd						0.77	0.325	-0.218	0.356	1526	0.001	0.061	0.171	0.009
	VAN1	YML115C				nd						-0.191	-0.351	-0.415	-0.307	10011	0.301	0.009	0.029	0.001
	VBA4	YDR119W				nd						0.054	0.179	0.391	0.185	6173	0.751	0.142	0.039	0.034
	VBA5	YKR105C	nd	nd	3.723	nd	-1.992	nd	nd	nd	nd	<invalid>	3.723	-1.992	0.865	322	1.000	1.000	1.000	0.813
	VCX1	YDL128W				nd						-0.502	-0.287	-0.365	-0.387	26407	0.000	0.048	0.025	0.000
	VHR1	YIL056W		1.263		nd		1.081	-1.946		-1.188	-1.075	0.581	0.858	0.03	5139	0.025	0.091	0.011	0.916
	VHR2	YER064C	-1.625			nd		-1.543	2.055			0.581	-0.828	-1.081	-0.363	3962	0.305	0.031	0.032	0.225
	VHS1	YDR247W				nd						-0.619	-0.264	0.019	-0.327	1507	0.018	0.316	0.927	0.024
	VHS3	YOR054C				nd			-1.285			-0.896	-0.568	-0.51	-0.676	7114	0.003	0.000	0.052	0.000
	VID24	YBR105C				nd					-1.107	-0.616	-0.384	-0.231	-0.433	2025	0.011	0.007	0.083	0.000
	VMA10	YHR039C-A		1.182		nd						0.615	0.982	0.708	0.776	52848	0.001	0.000	0.013	0.000
	VMA13	YPR036W				nd						0.226	0.281	0.207	0.242	37417	0.088	0.096	0.045	0.002
	VMA2	YBR127C				nd						0.236	0.071	0.448	0.227	67601	0.078	0.655	0.032	0.012
	VMA3	YEL027W				nd						-0.328	-0.282	0.073	-0.21	12917	0.028	0.001	0.284	0.003
	VMA7	YGR020C				nd						0.326	0.201	0.147	0.234	1429	0.113	0.006	0.057	0.003
	VMS1	YDR049W				nd						0.243	0.079	-0.09	0.098	9137	0.216	0.134	0.283	0.196
	VPH1	YOR270C				nd						-0.125	0.163	0.305	0.09	33686	0.168	0.087	0.043	0.171
	VPS13	YLL040C				nd			-1.211			-0.851	-0.522	-0.078	-0.534	16158	0.001	0.000	0.507	0.000
	VPS35	YJL154C				nd						-0.281	-0.039	-0.007	-0.122	8032	0.021	0.581	0.941	0.038
	VPS4	YPR173C				nd			1.276			0.936	0.63	0.269	0.654	35493	0.001	0.000	0.039	0.000
	VPS8	YAL002W				nd						-0.437	-0.153	-0.551	-0.359	13236	0.015	0.144	0.033	0.000
	VTH2	YJL222W				nd			-1.351			-0.526	0.086	0.457	-0.051	5960	0.122	0.644	0.024	0.751
	WAR1	YML076C				nd						-0.418	-0.189	-0.068	-0.244	12580	0.032	0.052	0.556	0.004
	WHI5	YOR083W				nd						0.297	0.323	-0.14	0.198	1340	0.024	0.043	0.628	0.052
	WTM1	YOR230W				nd			-1.55			-0.902	-0.831	-0.571	-0.792	34294	0.008	0.000	0.003	0.000
	XBP1	YIL101C				nd						-0.186	-0.279	-0.042	-0.185	43704	0.156	0.105	0.790	0.026
	YAH1	YPL252C				nd						0.131	-0.029	0.079	0.058	5959	0.428	0.821	0.612	0.469
	YAP7	YOL028C		1.005	1.129	nd					1.104	0.914	0.796	0.386	0.738	901	0.000	0.009	0.010	0.000
	YBT1	YLL048C				nd				-1.179		-0.981	-0.616	0.148	-0.562	7217	0.000	0.001	0.363	0.000
	YCK3	YER123W			-1.059	nd					-1.001	-0.715	-0.47	0.278	-0.375	1807	0.013	0.078	0.177	0.022
	YCS4	YLR272C				nd						0.598	0.488	-0.071	0.389	817	0.007	0.028	0.543	0.002
	YEF3	YLR249W				nd						0.371	0.016	0.273	0.213	6224	0.009	0.928	0.086	0.020
	YEN1	YER041W				nd						-0.373	-0.265	-0.224	-0.296	1494	0.028	0.037	0.080	0.000
	YFT2	YDR319C				nd						-0.341	0.001	0.034	-0.119	8498	0.082	0.995	0.562	0.144
	YHM2	YMR241W				nd			1.084			0.268	0.069	0.198	0.176	1657	0.354	0.736	0.453	0.190
	YOP1	YPR028W				nd			-1.205			-0.638	-0.452	-0.18	-0.454	1540	0.020	0.002	0.006	0.000
	YPK2	YMR104C				nd						-0.554	-0.097	0.266	-0.178	12871	0.022	0.648	0.214	0.192
	YPK3	YBR028C				nd						0.262	-0.026	0.384	0.184	6603	0.205	0.637	0.068	0.047
	YPS7	YDR349C				nd						0.149	-0.226	-0.311	-0.107	42988	0.420	0.029	0.065	0.238
	YRB30	YGL164C				nd						-0.291	0.067	0.031	-0.076	2357	0.068	0.590	0.760	0.338
	YVH1	YIR026C				nd			1.074			0.81	0.181	0.456	0.486	2248	0.000	0.155	0.189	0.000
	ZRG8	YER033C				nd						-0.598	-0.267	0.141	-0.289	2231	0.001	0.033	0.263	0.006
	ZWF1	YNL241C			-1.401	nd			-1.846			-1.192	-0.853	-0.039	-0.777	6656	0.005	0.012	0.875	0.000
		YAL064W			-1.146	nd						-0.176	-0.562	0.14	-0.242	426	0.258	0.063	0.503	0.076
		YBL010C				nd			1.072			0.743	0.695	0.418	0.644	2237	0.002	0.002	0.016	0.000
		YBL028C	nd	nd	1.844	nd		nd	4.45	nd	nd	4.45	1.844	-0.282	2.461	154	0.379	0.072	1.000	0.134
		YBL029C-A				nd			-1.067			-0.889	-0.736	-0.227	-0.666	3721	0.000	0.000	0.031	0.000
		YBL036C				nd						0.295	0.011	-0.199	0.065	6598	0.047	0.889	0.068	0.376
		YBL081W				nd			1.775			0.882	0.167	0.348	0.48	13991	0.037	0.065	0.209	0.005
		YBR285W				nd		1.335	-1.95			-0.733	0.629	0.738	0.145	6276	0.118	0.000	0.124	0.550
		YCL012C
		YCR043C		1.234		nd	1.209		1.075	1.226		1.07	0.763	1.039	0.947	720	0.000	0.015	0.008	0.000
		YDL180W				nd						-0.028	-0.043	-0.32	-0.106	10612	0.790	0.593	0.106	0.110
		YDL241W				nd			1.212			0.526	0.028	0.342	0.311	343	0.081	0.934	0.066	0.054
		YDR089W		1.05		nd						-0.067	0.563	-0.077	0.167	10610	0.813	0.022	0.795	0.284
		YDR374W-A
		YDR387C				nd						-0.211	0.115	-0.096	-0.06	15928	0.245	0.233	0.491	0.460
		YEL043W				nd						0.233	-0.049	-0.149	0.032	19544	0.024	0.453	0.115	0.576
		YEL073C				nd						-0.15	-0.132	0.377	-0.011	422	0.618	0.191	0.336	0.936
		YER010C				nd						0.214	0.157	0.079	0.159	6114	0.049	0.049	0.573	0.005
		YFR006W				nd						-0.379	0.232	0.098	-0.031	12319	0.000	0.006	0.257	0.694
		YGL036W				nd						-0.404	-0.422	-0.48	-0.43	3138	0.030	0.035	0.046	0.000
		YGL185C				nd						-0.366	-0.4	-0.071	-0.305	2040	0.031	0.028	0.460	0.001
		YGL242C				nd			1.014			0.572	0.39	-0.089	0.338	5024	0.017	0.000	0.025	0.002
		YGR017W				nd						-0.13	-0.055	0.084	-0.048	26556	0.026	0.341	0.023	0.152
		YGR021W			1.057	nd					1.289	0.774	0.465	-0.164	0.424	13815	0.008	0.072	0.131	0.007
		YGR117C				nd						-0.174	-0.149	0.153	-0.083	753	0.023	0.125	0.229	0.148
		YGR121W-A
		YGR127W				nd						-0.521	0.094	-0.192	-0.208	8290	0.004	0.022	0.357	0.032
		YHL026C			1.32	nd						0.853	0.828	0.352	0.718	3518	0.000	0.007	0.000	0.000
		YHR022C	nd		-1.75	nd			nd	-2.454	-1.933	-2.106	-0.102	-0.101	-0.703	224	0.025	0.927	0.716	0.127
		YHR131C				nd						-0.361	0.24	0.441	0.065	2033	0.011	0.150	0.019	0.559
		YHR214C-E
		YIL055C	-1.1		-1.295	nd			-1.114	-1.338	-1.424	-1.292	-0.962	-0.68	-1.015	28582	0.000	0.002	0.011	0.000
		YIL108W			-1.298	nd					-1.042	-0.71	-0.696	0.047	-0.516	34248	0.002	0.016	0.798	0.001
		YJL163C				nd			-1.979			-0.958	-0.23	-0.196	-0.495	46450	0.041	0.061	0.378	0.009
		YJL171C				nd	1.198					-0.22	-0.083	0.578	0.031	41191	0.147	0.666	0.228	0.831
		YJL181W				nd					1.376	0.811	0.356	0.003	0.439	5830	0.010	0.122	0.980	0.004
		YJL193W				nd						0.621	0.076	0.054	0.275	1792	0.010	0.187	0.740	0.012
		YJR061W	1.112			nd	1.602					-0.419	0.507	0.973	0.276	18624	0.001	0.054	0.075	0.152
		YJR151W-A
		YKL069W				nd						0.058	0.055	0.007	0.044	1485	0.830	0.662	0.948	0.673
		YKR005C				nd						-0.15	-0.115	0.069	-0.082	1314	0.291	0.431	0.554	0.278
		YKR075C				nd						0.332	0.659	0.144	0.408	15648	0.037	0.000	0.481	0.000
		YLR050C				nd			1.356			0.773	0.373	0.169	0.472	1941	0.010	0.027	0.326	0.001
		YLR179C				nd	1.128		1.337			0.771	0.354	0.646	0.583	27572	0.019	0.003	0.106	0.000
		YLR278C				nd						0.075	0.075	0.161	0.097	7141	0.096	0.129	0.105	0.003
		YLR412C-A
		YLR446W		1.105		nd						-0.031	0.741	0.825	0.472	703	0.906	0.007	0.001	0.006
		YMR087W				nd						-0.73	-0.224	0.183	-0.312	19461	0.002	0.169	0.007	0.015
		YMR102C		1.036		nd						-0.256	0.173	0.413	0.072	8724	0.020	0.568	0.001	0.573
		YMR147W				nd			1.835	1.134		1.32	0.427	0.466	0.771	1229	0.001	0.014	0.033	0.000
		YMR244W		-1.732		nd			3.359		-1.022	0.651	-1.008	0.27	-0.066	926	0.485	0.009	0.075	0.861
		YMR252C				nd						-0.219	-0.079	0.131	-0.079	8727	0.243	0.419	0.102	0.317
		YNL019C		2.072		nd			1.005			0.508	0.668	0.171	0.484	335	0.033	0.203	0.415	0.019
		YNL058C	-1.34		-1	nd		-1.153				-0.406	-0.954	-0.709	-0.687	12199	0.276	0.002	0.091	0.001
		YNR029C			1.297	nd						0.483	0.648	0.174	0.467	5975	0.009	0.029	0.490	0.001
		YNR048W				nd						0.266	0.376	0.205	0.292	1432	0.240	0.007	0.097	0.003
		YOL057W				nd						-0.151	-0.107	-0.159	-0.137	2208	0.346	0.444	0.326	0.090
		YOL075C				nd						-0.139	-0.1	0.259	-0.025	9670	0.286	0.374	0.227	0.756
		YOR032W-A
		YOR342C				nd			1.287	1.147		1.094	0.337	0.103	0.562	4043	0.000	0.005	0.700	0.001
		YOR381W-A
		YPL068C				nd						0.233	-0.045	-0.219	0.016	536	0.312	0.724	0.015	0.875
		YPL088W		1.3		nd						0.011	0.281	0.437	0.219	5277	0.945	0.438	0.013	0.135
		YPL245W			1.13	nd			1.684		1.221	1.209	0.737	0.343	0.816	7817	0.002	0.012	0.168	0.000
		YPL247C				nd			-1.907			-0.988	-0.318	0.096	-0.466	6919	0.025	0.036	0.536	0.013
		YPL264C				nd						0.091	-0.181	-0.008	-0.036	1904	0.877	0.007	0.873	0.862
		YPL277C	1.014			nd	1.396					-0.518	0.061	0.261	-0.106	6830	0.104	0.438	0.148	0.431
		YPR078C	-1.038	1.962	-2.107	nd	-1.157	1.3	2.021			0.909	-0.394	0.071	0.111	297	0.387	0.640	0.929	0.814
		YPR114W				nd						0.233	-0.097	-0.02	0.046	15308	0.016	0.056	0.664	0.349
		YPR145C-A

## Sheet: Additional file 12
	Additional file 12. Correlation of point mutations located to ORF, and putative promoter and terminator regions and transcriptomic changes in evolved yeast strains.
	SNPs mutations identified in genomes and transcriptomic changes of all evolved yeast strains.
	Number 1, 2 or 3 describes each biological repetition. In the table, log2 ratio values are shown only for genes whose expression level was significantly changed (in red for over-expression and in blue for under-expression).
			cog7Δ			nup133Δ			WT			cog7Δ msh2Δ			nup133Δ msh2Δ			msh2Δ
	Gene name	locus_id	1	2	3	1	2	3	1	2	3	1	2	3	1	2	3	1	2	3	M7vs70	MC7vs70	MN7vs70	Mean total	SuMedSred	p-val_M	p-val_MC	p-val_MN	p-val_total
	ACA1	YER045C	0.458	0.236	-0.098	0.136	-0.246	-0.213	0.226	-0.07	-0.152	-0.14		-0.745	nd	0.323	-0.135		-0.3	0.368	-0.022	-0.502	0.094	-0.173	372	0.877	0.022	0.685	0.133
	ACC1	YNR016C	-0.473	-0.386	-0.413	-0.091	0.022	-0.236	0.281	-0.273	-0.14	0.27	0.415	0.25	nd		0.234		0.075	1.101	-0.086	0.13	0.131	0.049	4254	0.608	0.276	0.256	0.523
	ACE2	YLR131C	-0.544	-0.622	-0.612	-0.215	-0.176	-0.324	0.128	-0.223	-0.217	0.115	0.456		nd	0.04	0.483		-0.08	0.285	2.846	1.961	0.848	2.018	465	0.000	0.026	0.007	0.000
	ADY3	YDL239C	-0.634	-0.391	-0.298	-1.42	-0.101	0.58	-1.206	0.42	0.538	0.221	0.325	-0.922	nd	0.418	0.234		-0.004	-1.466	-0.063	0.121	0.177	0.066	14392	0.415	0.147	0.233	0.221
	ARG8	YOL140W	nd	-0.271	0.025	nd	-0.021	-2.141	nd	nd		nd	nd	nd	nd	-3.058	nd	nd	nd	nd
	AME1	YBR211C	0.243	0.268	0.1	0.145	-0.108	0.329	0.7	0.437	-0.02	0.39	0.042	-0.042	nd	0.017			0.13	0.109	-1.364	-0.381	-0.125	-0.685	57525	0.023	0.014	0.657	0.006
	AMF1	YOR378W	-0.619	-0.159	-0.105	-1.598	-0.203	0.587	-0.152	0.438	0.444	-0.21		-0.799	nd	-0.891	-0.558		-0.824	-1.495	0.674	0.237	0.043	0.353	29881	0.051	0.048	0.648	0.011
	AMN1	YBR158W	0.558	0.473	0.08	-0.546	0.182	0.067	0.468	1.228	0.855	0.101	-1.502	-1.291	nd	-0.715	-0.76		0.336	-0.295	1.388	0.828	0.69	1.003	7900	0.001	0.000	0.005	0.000
	ANB1	YJR047C	1.412	1.397		0.503	-0.27	-0.917	1.204		0.23	1.189	1.739	3.95	nd	0.999		3.412	2.221	2.904	-0.274	-0.779	-0.369	-0.487	45413	0.510	0.042	0.062	0.017
	APC5	YOR249C	-0.019	-0.379	-0.093	-0.065	-0.147	0.015	0.407	0.071	-0.123	0.284	-0.006	0.349	nd	-0.12	-0.013		-0.113	-0.079	-0.158	-0.116	-0.12	-0.133	62781	0.045	0.035	0.327	0.002
	ART5	YGR068C	0.384	0.802	0.534	0.005	0.703	0.321	-0.963	-0.125	0.93	0.088	0.182		nd	0.009	0.426	1.046	0.434	0.662	0.088	0.013	0.157	0.077	47492	0.117	0.792	0.026	0.018
	BDP1	YNL039W	-0.23	0.075	0.179	0.15	0.266	0.117	0.411	0.28	0.213	0.291	-0.041	0.432	nd	-0.44	0.137		0.044	0.209	1.118	0.457	0.359	0.68	38748	0.000	0.017	0.185	0.000
	BRE1	YDL074C	0.011	0.531	0.138	0.091	-0.012	0.008	0.041	0.303	0.476	0.469	0.19	0.699	nd	-0.125			0.804	0.396	-0.983	-0.079	0.188	-0.351	22323	0.001	0.445	0.190	0.027
	BRN1	YBL097W	nd	0.358	-0.226	0.041	0.078	0.416	nd	1.212	0.691	1.17	2.229	1.214	nd	1.315		1.769	1.202	-0.603	-0.469	-0.146	-0.052	-0.244	2427	0.070	0.156	0.444	0.018
	BRR2	YER172C	-0.158	-0.094	-0.317	-0.543	-0.186	-0.264	-0.848	-0.688	-0.699	-0.056	-0.288	-0.59	nd	0.36	0.118		-0.207		0.042	0.015	0.538	0.156	8484	0.541	0.773	0.051	0.053
	BUL1	YMR275C		-0.265	-0.089	-0.082		0.011	-0.524	-0.31	-0.257	-0.045	0.283	-0.715	nd	-0.121	0.201		-0.222	-0.169	0.936	-0.137	0.228	0.357	2866	0.029	0.123	0.485	0.063
	CAN1	YEL063C					0.243		-1.244	-1.2	-0.391		0.688		nd	0.157	-0.025			-0.227	0.305	0.122	0.262	0.226	45585	0.012	0.435	0.402	0.019
	CDC3	YLR314C	0.226	0.038	0.123	0.503	0.172	0.274	0.125	-0.239	0.112	nd	nd	nd	nd	-0.452	-0.334	nd	nd	nd	-0.134	-0.092	-0.035	-0.094	1398	0.087	0.074	0.520	0.007
	CDC43	YGL155W	-0.092	-0.158	-0.013	0.019	0.021	0.226	-0.158	-0.222	-0.397	-0.06	-0.179	-0.133	nd		-0.113		-0.225	-0.367	0.156	0.298	0.193	0.218	13948	0.099	0.049	0.142	0.001
	CEX1	YOR112W	0.12	-0.03	0.026	0.293	0.097	-0.2	0.531	0.235	0.184	0.105	0.087	0.449	nd	0.006			0.154	0.46	0.66	0.177	-0.047	0.302	10568	0.014	0.358	0.793	0.025
	COY1	YKL179C	0.961	0.593	0.264	0.263	0.188	0.21	0.028	0.293	0.389		0.098	0.171	nd	0.281	0.073		-0.037	0.021	0.894	0.315	0.293	0.527	2258	0.000	0.077	0.306	0.000
	CSN9	YDR179C	0.377	-0.133	-0.003	0.261	-0.058	-0.923	0.299	0.475	0.061	0.367	0.557	0.507	nd	0.382	0.018		1.968	2.074	-0.15	-0.256	-0.279	-0.222	21954	0.050	0.034	0.174	0.001
	CWC22	YGR278W	-0.106	0.236	0.172	0.398	0.1	-0.016	0.154	0.155	-0.008	0.067	-0.092	0.167	nd		-0.037		-0.13	0	0.149	-0.226	-0.311	-0.107	42988	0.420	0.029	0.065	0.238
	DAK2	YFL053W	-1.382	1.077	-0.202	-1.137	0.019	0.799	-1.365	-0.938	-0.643	0.046	-0.279		nd	0.208	0.429		-0.476	0.032	-0.176	-0.562	0.14	-0.242	426	0.258	0.063	0.503	0.076
	DAL82	YNL314W	-0.299	-0.509	-0.139	0.101	-0.318	0.325	0.909		0.204	0.302	0.419	0.285	nd	-0.232	0.296		0.278	0.145	0.295	0.011	-0.199	0.065	6598	0.047	0.889	0.068	0.376
	DAN4	YJR151C	-0.894		-0.821	-0.749		0.07	-0.407	-0.499	-0.679	-0.586	-0.237	-1.003	nd	-0.134	0.131		-0.561	-0.704	0.404	0.312	0.137	0.303	46540	0.130	0.001	0.369	0.004
	DCK1	YLR422W	-0.83	-0.712	-0.549	-0.633	-0.484	-0.113	-0.446	-0.335	-0.648	0.088	-0.177	-0.595	nd	0.209	0.509		-0.247	-0.569	0.152	0.244	0.262	0.214	8333	0.121	0.034	0.151	0.001
	DCS2	YOR173W	-0.656	-0.635	0.009	-1.071	-0.183	0.429	-0.232	0.138	0.039	-0.165	-0.682	-0.294	nd	-0.535		-2.686	-0.83	-0.574	-0.673	-0.126	0.326	-0.218	5166	0.055	0.648	0.016	0.213
	DMA1	YHR115C	0.841	-0.072	0.987	0.247	0.323	0.157	0.238	0.071	0.413	-0.13	0.311	0.151	nd	0.643	0.279		-0.004	0.121	-0.919	-0.563	-0.725	-0.737	1020	0.006	0.008	0.008	0.000
	DMA2	YNL116W	0.025	0.003	0.024	0.146	0.269	0.683	0.06	-0.22	0.362	-0.406	-0.287		nd	-0.92	-0.317		-0.168	0.093	-0.038	-0.898	-0.738	-0.535	2286	0.773	0.038	0.002	0.004
	DRN1	YGR093W	0.189	0.186	0.175	-0.223	-0.173	-0.138	0.125	-0.204	-0.046	0.248	0.271	0.545	nd	0.148	-0.092		0.253		-0.172	0.209	-0.067	-0.003	11998	0.018	0.033	0.299	0.958
	ECM13	YBL043W	-1.005	-0.992	-0.828	0.519	-0.058	-0.57	-1.023	-1.194		0.83	0.559	0.335	nd	0.723	0.469		0.153	-0.128	0.714	0.294	0.217	0.432	999	0.002	0.092	0.318	0.000
	ECM21	YBL101C	-0.996	-1.275	-0.909	-0.962	-0.583	-0.603	-1.867	-1.036	-0.838	-0.893		-1.19	nd	-0.47	-0.242	-1.542	-0.878	-1.096	-0.267	-0.312	0.239	-0.157	4601	0.034	0.084	0.129	0.096
	EFT2	YDR385W	-0.512	0.347	-0.448	-0.771	-0.123	-0.734	-1.243	-0.555	-0.549	0.026	-0.058	0.004	nd		0.379		0.475	0.313	-0.576	-0.221	0.066	-0.283	50030	0.004	0.479	0.480	0.045
	EGH1	YIR007W	-0.212	-0.383	-0.113	-0.236	0.139	0.605	-0.027	0.408	0.436	-0.037	0.025	-0.199	nd	-0.284	0.375		-0.192	-0.449			-0.393	-0.393	180	1.000	1.000	0.095	0.095
	ELM1	YKL048C	0.274	0.806	0.31	0.468	0.163	-0.179	0.702	0.149	0.606	0.575		0.711	nd	-0.259	0.178		0.458	0.418	-0.336	-0.124	-0.089	-0.195	2103	0.005	0.196	0.457	0.002
	EMP65	YER140W	0.635	0.361	0.002	0.22	-0.047	0.096	0.386	0.159	0.176	0.503	0.25	0.288	nd		0.029		0.439	0.099	0.368	0.213	-0.007	0.216	13802	0.003	0.050	0.910	0.001
	ERG2	YMR202W	0.472	-0.136	-0.113	1.017	0.14	-0.322	0.918	-0.155	-0.188	0.11	0.112	0.49	nd	0.048		1.499	0.195	0.329	-0.207	-0.246	0.319	-0.082	460	0.181	0.097	0.103	0.398
	ERG6	YML008C	1.317	0.326	1.154	1.947	0.984	0.434	1.764	1.115	1.132	0.782	0.826	0.877	nd		0.643	2.022	0.953	1.19	-0.435	-0.228	0.359	-0.159	3411	0.002	0.132	0.031	0.127
	EXO5	YBR163W	-0.153	0.195	0.056	-0.225	-0.193	0.168	0.1	0.296	0.171	0.638	0.828		nd	0.256	0.257		0.774	0.229	0.115	0.111	0.461	0.2	30538	0.066	0.257	0.023	0.003
	FDC1	YDR539W	0.263	-0.105	0.269	0.512	0.328	0.597	0.215	0.173	0.447	-0.508		-0.444	nd	-0.146	-0.21	-1.407	-0.689	-0.616	-0.096	-0.24	-0.618	-0.281	6200	0.389	0.068	0.062	0.006
	FEX2	YPL279C	-0.91	-0.475	-0.607	-1.262	-0.563	-0.234	-1.783						nd				0.001	-0.495	0.329	0.355	0.028	0.263	3656	0.015	0.042	0.867	0.003
	FLO11	YIR019C				-0.702	0.208	0.9	-0.578	-0.071	0.207	0.183	0.43	-0.522	nd				-0.057	-0.349	-1.172	-0.774	-0.356	-0.819	3907	0.000	0.011	0.024	0.000
	GAC1	YOR178C	-0.59	-0.72	-0.473	-0.766	-0.224	-0.554	-1.061		-0.717	0.43	1.121	-0.079	nd	0.241	0.756		0.177	-0.4	0.385	-0.009	0.583	0.286	43214	0.000	0.823	0.027	0.001
	GDH3	YAL062W	-1.274	-0.704	-0.155	-0.943	0.496	1.404	-2.094	-1.803	-0.443	-1.37	0.1	-1.067	nd		-0.155		-1.418	-0.047	-0.457	-0.07	0.046	-0.186	2421	0.010	0.416	0.846	0.051
	GEX1	YCL073C	-2.739	-1.301	-1.539	-1.7	-1.084	-0.369	-0.748	-0.805	-1.095	-1.09			nd					-1.833	0.495	0.483	-0.041	0.357	3841	0.000	0.006	0.776	0.000
	GIC1	YHR061C	0.794	0.32	1.247	0.487	0.708	0.201	-0.674	0.271	0.484	0.942	0.745	0.102	nd	1.165	0.589		0.603	-0.597	0.14	0.347	0.045	0.194	3707	0.243	0.003	0.369	0.003
	GLN1	YPR035W	-0.304	-0.389	0.319	0.572	0.329	-0.395	-0.266	-0.351	0.907	-0.003		0.397	nd	-0.319	-0.267		0.18	-0.452	0.536	0.566	0.257	0.477	17216	0.007	0.008	0.038	0.000
	GNA1	YFL017C	0.368	0.549	0.414	0.528	0.07	0.332	1.343	0.735	0.445	0.347	-0.012		nd	-0.143	0.142		0.255	0.421	-0.298	-0.101	0.288	-0.078	2788	0.029	0.378	0.330	0.429
	GNP1	YDR508C	0.889	0.145	0.606	1.205	0.712	-2.133	-2.699	-2.94	-2.842	-4.522	-2.627	-3.618	nd	-1.523	-2.919		-3.356	-0.871	-0.229	0.03	0.337	0.01	11526	0.012	0.878	0.207	0.926
	GYP1	YOR070C	0.154	-0.121	-0.018	0.076	0.016	-0.052	-0.128	-0.138	0.06	-0.117	-0.166	-0.063	nd	-0.244	0.004			-0.034	-0.658	-0.94	-0.309	-0.676	307	0.228	0.000	0.350	0.003
	HLR1	YDR528W	1.448	0.617	0.233	0.279	0.099	-0.518	1.91	0.545	1.026	0.305	-0.064	0.767	nd		-0.594	2.6	0.921	0.525	0.017	0.596	0.877	0.449	2019	0.948	0.028	0.016	0.009
	HOG1	YLR113W		-0.489	-0.167	-0.51	-0.116	-0.101	-1.718		-0.857	-0.681	-0.755	-1.734	nd	-0.665	-0.186		-1.584	-1.702	-0.095	-0.189	-0.293	-0.18	35843	0.516	0.503	0.041	0.116
	HOS2	YGL194C	-2.151		0.177	0.831	0.22	-0.521	nd	-4.106	0.323	nd	nd	nd	nd	-2.03	nd	nd	nd	nd	0.277	0.172	-0.001	0.168	14420	0.003	0.051	0.994	0.002
	HSP104	YLL026W	0.023	-0.318	-0.357	-0.904	-0.456	0.077	-0.307	0.16	0.181	-0.146	-0.408		nd	-0.197	0.418		-0.45	-1.054	-0.447	-0.225	0.111	-0.224	12900	0.101	0.015	0.593	0.054
	HSP60	YLR259C	-0.208	-0.043	-0.581	-0.072	-0.099	-0.316	0.206	-0.1	0.243	0.049	-0.093	-0.007	nd	0.036		1.046	0.273	0.083	0.467	-0.017	0.124	0.2	41010	0.057	0.678	0.161	0.041
	HUR1	YGL168W	nd	-0.107	-0.096	0.284	-0.444	-2.007	0.078	nd	0.016	nd	-3.184	1.346	nd	nd	1.119	nd	nd	nd		-0.919	1.119	-0.24	329	1.000	0.755	1.000	0.886
	HXK1	YFR053C	0.633	0.955	0.483	-0.306	0.062	0.58	0.445	0.612	0.42	0.876	1.093	1.412	nd	0.049	1.154	-1.028	0.847	0.167	-0.005	1.127	0.602	0.571	40301	0.990	0.000	0.169	0.011
	IBA57	YJR122W	0.176	-0.359	-0.262	-0.422	0.076	0.299	0.457	0.749	0.297	-0.205	-0.122	-0.4	nd		-0.493		-0.631	-0.63	-0.467	-0.243	-0.457	-0.381	3448	0.019	0.055	0.016	0.000
	ICL1	YER065C	-0.168	-0.701	0.39	1.224	0.799	0.841	-0.609	-0.812	-0.222	-0.465	-0.872	-1.208	nd	-1.198	-0.288	-2.763	-1.909	-1.216	-1.962	-0.848	-0.743	-1.24	38002	0.002	0.007	0.109	0.000
	INP1	YMR204C	-0.054	-0.406	-0.285	-0.069	-0.446	-0.502	-0.082	-0.198	-0.031	-0.091	-0.223	0.186	nd	0.036	0.11		-0.184	0.405	-0.161	-0.043	0.073	-0.058	1070	0.482	0.652	0.432	0.512
	IRR1	YIL026C	0.308	-0.351	0.233	0.784	0.542	0.168	1.217	0.783	1.058		0.239	0.473	nd	-0.374	-0.024		0.345	0.672	0.579	0.312	-0.199	0.284	2361	0.006	0.006	0.196	0.010
	ISW2	YOR304W	-0.445	0.237	-0.031	0.043	0.074	0.167	-0.168	-0.156	-0.026	-0.031		0.097	nd	-0.554	-0.108		-0.096	0.147	0.032	-0.139	-0.331	-0.123	10972	0.525	0.270	0.098	0.076
	KRE5	YOR336W	-0.64	-0.537	-0.201	-0.635	-0.114	0.109	-1.057	-0.524	-0.559	-0.299		-1.017	nd	0.804	0.134		-0.488	-0.897	-0.581	-0.485	0.469	-0.283	5595	0.002	0.037	0.096	0.062
	KRE9	YJL174W	0.377	0.195	0.182	0.334	0.008	-0.12	0.216	0.153	-0.082	-0.085	0.055	0.07	nd	0.153			0.087	0.158	0.456	0.111	0.873	0.431	38100	0.008	0.315	0.004	0.000
	LIA1	YJR070C	0.252	0.905	0.56	0.918	0.639	-0.347	0.193	-0.125	0.127	0.449			nd	0.721	-0.002	1.209	0.96	1.186	0.688	0.439	-0.225	0.366	16350	0.001	0.029	0.127	0.006
	MCH4	YOL119C	0.323	-0.191	0.004	-0.052	0.144	0.444	-0.586	-0.379	0.092	-0.133	0.203		nd	0.365	0.012	-1.381	-0.723	-0.845	0.18	0.105	0.137	0.141	7727	0.071	0.134	0.016	0.001
	MDN1	YLR106C	-0.525	-0.059	-0.089	0.036	0.118	-0.152	-0.949	-0.674	-0.502	0.242	-0.085	0.177	nd	0.97	0.776		0.223		0.399	0.125	0.183	0.242	13533	0.026	0.186	0.118	0.002
	MEC1	YBR136W	-0.238	-0.125		0.138	-0.023	0.167	0.309	0.254	-0.177	0.218	-0.203	-0.099	nd	-0.35	0.447		-0.032	-0.063	-0.421	-0.358	-0.356	-0.381	8015	0.021	0.129	0.022	0.000
	MEC3	YLR288C	0.077	0.386	0.499	0.26	0.181	0.149	0.694	0.628	0.864	0.306	0.133	0.878	nd	-0.408			0.395	0.946	0.142	-0.012	0.481	0.169	22456	0.158	0.883	0.046	0.034
	MEP3	YPR138C	-1.473	-1.128	-0.814	-0.914	-0.304	-0.696	-4.084	-3.781	-3.08	-1.919	-1.143	-1.98	nd	-0.675	-1.919		-2.632	-1.712	-0.145	0.027	0.272	0.024	11506	0.309	0.782	0.022	0.743
	MRPS5	YBR251W	0.187	0.04	-0.162	0.242	-0.062	-0.123	0.935	0.505	-0.044	0.203		0.112	nd	0.123	0.151		0.353	0.195	-0.56	-0.336	-0.218	-0.391	13255	0.010	0.002	0.049	0.000
	MRX3	YBL095W	-0.197	-0.458	0.023	-0.082	0.036	0.25	0.071	0.197	-0.082	-0.358	-0.121	0.04	nd				-0.744	0.135	0.548	0.427	-0.067	0.349	6300	0.002	0.015	0.540	0.001
	MSY1	YPL097W	0.311	0.208	0.145	0.625	0.421	0.22		0.935		-0.078	0.062	0.448	nd	-0.107	-0.003	1.051	0.039	0.564	0.557	0.202	0.08	0.305	11657	0.015	0.031	0.530	0.002
	NAT1	YDL040C	0.207	0.008	0.024	0.056	0.029	-0.057	-0.565	-0.298	-0.396	-0.012	-0.019		nd	0.812	0.264		0.121	0.044	-0.52	-0.11	0.239	-0.177	50434	0.018	0.511	0.101	0.132
	NET1	YJL076W	-0.186	0.17	-0.014	0.09	0.239	-0.003	-0.406	-0.26	-0.004	-0.005	0.123		nd	0.164	0.203		0.115	0.357	0.064	0.029	0.471	0.165	322	0.817	0.823	0.090	0.155
	NHA1	YLR138W	-0.203	-0.118	0.015				0.15	0.057	-0.039	-0.216	-0.09	-0.126	nd	-0.16	0.305		-0.329		0.461	0.502	0.222	0.417	17983	0.002	0.006	0.306	0.000
	NPA3	YJR072C	0.276	0.717	0.713	0.756	0.558	0.569	0.564	0.287	0.268	0.232		0.948	nd	-0.147	0.165		0.387	0.871	0.268	0.18	0.051	0.181	2920	0.115	0.030	0.283	0.008
	NRD1	YNL251C	-0.162	0.033	0.494	-0.754	-0.022	0.454	0.115	0.985	1.024	-0.156		-0.947	nd	-0.469	-0.242		-0.177	-0.788	-0.416	0.206	-0.047	-0.091	2713	0.170	0.092	0.855	0.502
	NUC1	YJL208C	0.45	0.312	0.459	1.437	0.707	-0.297	0.431	-0.241	0.022	-0.354	-0.003	-0.054	nd	0.723	-0.267	1.875	0.231		-0.114	0.174	0.146	0.059	8083	0.280	0.092	0.148	0.333
	PAB1	YER165W	0.149	0.711	-0.177	-0.725	0.003	-0.067	-1.414	-0.324	-0.314	-0.045		-0.118	nd	0.698	0.264		0.376	0.103	1.203	0.843	0.35	0.855	873	0.005	0.000	0.432	0.000
	PAC10	YGR078C	0.686	0.695	0.626	1.023	0.662		0.849	0.092	0.414	0.106	0.118	0.263	nd	0.126	-0.049		0.214	0.578	0.608	0.52	0.761	0.613	24909	0.001	0.033	0.094	0.000
	PAD1	YDR538W	-0.12	0.003	0.029	0.016	0.078	0.568	-0.256	0.064	0.189	-0.253		-0.093	nd	-0.145	0.194		0.079	-0.391	-0.029	-0.179	0.176	-0.034	38616	0.784	0.329	0.205	0.681
	PEX21	YGR239C	0.564	-0.009	0.666	1.371	0.796	0.656	0.819	-0.072	0.404	-0.182	0.058	0.206	nd	0.293	0.252		-0.459	-0.124	-0.143	-0.247	-0.323	-0.227	3568	0.295	0.014	0.136	0.003
	PEX7	YDR142C	-0.317	-0.318	-0.273	-0.181	-0.256	0.077	0.014	0.02	-0.152	-0.302	-0.283		nd	-0.302	-0.135		-0.47	-0.257	0.556	-0.609	0.046	-0.008	8529	0.015	0.001	0.933	0.964
	PEX8	YGR077C	-0.308	-0.733	-0.67	-0.556	-0.376		-0.465	-0.28	-0.493	-0.394	-0.438	-0.55	nd	-0.03	0.031		-0.267	-0.422	0.478	0.286	-0.104	0.261	1097	0.044	0.247	0.201	0.041
	PFK27	YOL136C	0.922	1.126	0.423	-1.378	0.382	-0.113	0.388	0.284	0.494	0.919	nd	0.41	nd	-0.485	-0.529	1.047	0.659	0.473	0.344	0.238	1.143	0.504	26906	0.009	0.105	0.000	0.000
	PIF1	YML061C	-0.208	0.127	0.077	0.269	0.247	-0.354	0.214	0.361	0.004		0.221	0.762	nd	-0.136	0.003		0.42	0.382	-0.275	-1.424	-2.029	-1.145	43763	0.611	0.014	0.022	0.002
	PMD1	YER132C	0.418	0.378	0.083	0.128	-0.076	-0.342	0.18	-0.346	-0.209	0.221	0.111		nd	0.263	-0.103	1.023		0.293	-1.084	-0.914	-1.986	-1.246	29108	0.000	0.014	0.003	0.000
	PMR1	YGL167C	-0.721	-0.594	-0.384	-0.855	-0.42	-0.222	-1.193	-0.23	-0.503	0.149		-0.563	nd	0.366	0.111		-0.078	-0.702	-0.238	-0.097	-0.033	-0.134	50280	0.053	0.224	0.358	0.013
	PRK1	YIL095W	0.213	-0.007	-0.085	-0.057	-0.042	-0.381	-0.209	0.101	-0.353	0.094	-0.309	0.302	nd		0.275		0.341	0.094	-0.287	-0.021	0.005	-0.114	13665	0.028	0.577	0.907	0.038
	PRO3	YER023W	1.011	0.461	0.489	0.642	0.648	0.608	1.4	0.897	1.158	0.362	0.299		nd	-0.089	0.533		0.309		-0.031	-0.116	-0.198	-0.105	24151	0.772	0.201	0.166	0.074
	PRP2	YNR011C	0.295	0.75	0.414	0.284	0.387	0.443	0.159	0.407	0.588	0.236		0.303	nd	-0.004	0.106		0.283	-0.121	-2.119	-0.678	-0.231	-1.107	34916	0.004	0.000	0.374	0.001
	PRP39	YML046W
	QCR7	YDR529C	-0.307	-0.621	-0.534	-0.189	-0.375	-0.193	0.418	-0.283	-0.921	-0.049	-0.176	-0.847	nd		0.012		-0.062	-0.699	0.015	-0.071	-0.291	-0.094	8694	0.925	0.553	0.048	0.229
	RGT2	YDL138W	0.421	-0.166	-0.56	-0.058	0.133	0.25	1.313	1.299	0.43	-0.059	0.225	0.451	nd		0.353	-1.199	0.179	-0.228	0.101	0.207	-0.339	0.031	11099	0.186	0.013	0.132	0.682
	RIM15	YFL033C	-0.131	-0.192	0.141	-0.636	-0.074	-0.09	-0.628	0.329	0.329	0.337		-0.054	nd	0.154			0.128	-0.162	-0.067	-0.109	-0.088	-0.088	1576	0.428	0.177	0.440	0.060
	RIX7	YLL034C	1.482	1.22	0.758	0.899	0.411	-0.817	-0.094	-0.265	0.26	0.711	0.772	1.045	nd	1.009		1.984	0.732	0.892	-0.936	-0.547	-0.041	-0.567	8337	0.008	0.145	0.687	0.004
	RMI1	YPL024W	0.301	0.357	0.602	0.477	0.399	0.156		0.997	0.756	0.493	0.868	0.184	nd	0.046	0.092		0.666	0.01	0.525	-0.011	-0.023	0.187	3403	0.052	0.928	0.903	0.125
	RPL42B	YHR141C	1.395	0.756	1.175	1.168	0.265	-0.792	0.222	-0.508	-0.49	0.068	0.464	1.027	nd	1.296	0.226		0.394		-0.599	-0.032	0.176	-0.193	46767	0.001	0.859	0.407	0.117
	RPL4B	YDR012W	-0.033	0.378	0.412	0.324	0.353	-0.394	-0.845	-0.469	-0.33	-0.457	-0.421		nd	0.364	-0.012		-0.339	0.149	0.616	0.41	0.623	0.54	39270	0.007	0.083	0.062	0.000
	RPL5	YPL131W	0.276	0.387	0.235	0.765	0.233	-0.611	-0.383	-0.773	-0.699	-0.025	-0.172	0.562	nd		-0.143		0.221	0.19	-0.893	-0.406	0.346	-0.401	30446	0.008	0.065	0.059	0.024
	RSC1	YGR056W	-0.518	-0.12	-0.387	-0.103	-0.138	0.136	-0.545	-0.272	-0.039	-0.247	-0.203	-0.29	nd	-0.52			0.016	-0.015	-0.896	-0.568	-0.51	-0.676	7114	0.003	0.000	0.052	0.000
	SAM2	YDR502C	-0.859	-2.013	-1.32	-0.536	-0.397	-1.061	0.068	-0.482	-0.219	-0.341	-0.648	-0.838	nd	0.904	-0.813		0.148	0.982	-0.418	-0.189	-0.068	-0.244	12580	0.032	0.052	0.556	0.004
	SAP1	YER047C
	SAP30	YMR263W	0.048	-0.083	0.448	0.49	0.065	0.222	0.37	0.139	-0.269	0.458		0.765	nd	-0.101	-0.108		-0.034	0.84	-0.981	-0.616	0.148	-0.562	7217	0.000	0.001	0.363	0.000
	SCW4	YGR279C	-0.002	-0.381	-0.295	-0.329	0	-0.518	-0.462	-0.248	-0.129	0.123	0.596	-0.005	nd	1.114	1.172			0.187	-0.291	0.067	0.031	-0.076	2357	0.068	0.590	0.760	0.338
	SDH4	YDR178W	-0.621	-0.511	-0.282	-0.529	-0.103	0.117	-0.438	-0.101	-0.26	-0.706	-0.867	-1.287	nd	-0.433	-0.649		-1.084	-0.998	0.214	0.157	0.079	0.159	6114	0.049	0.049	0.573	0.005
	SEC1	YDR164C	0.129	0.353	0.046	-0.103	0.096	0.142	0.074	0.382	0.434	-0.212	-0.072	0.006	nd		-0.04		0.003	-0.114	-0.988	-0.318	0.096	-0.466	6919	0.025	0.036	0.536	0.013
	SEO1	YAL067C	-0.053	-2.451	-0.225	-0.152	0.378	-0.015	0.776	1.659	1.578		-1.12	-2.573	nd	-1.233	-2.825	-1.764	-0.023	0.962	-0.518	0.061	0.261	-0.106	6830	0.104	0.438	0.148	0.431
	SHM2	YLR058C	-0.372	-1.178	-0.322	-0.14	-0.171	-0.937	-0.994	-1.257	-0.362	-1.475		-1.089	nd	-2.352	-1.62		-1.402	-0.888
	SHP1	YBL058W	-0.056	0.1	0.008	-0.467	-0.214	0.072	-0.001	0.297	-0.002		-0.036	-0.305	nd	-0.053	-0.013		-0.009	-0.195
	SKM1	YOL113W	0.274	-0.209	0.073	0.513	0.146	0.121	0.053	-0.144	-0.348	-0.022		-0.081	nd	0.033	-0.023		-0.305	-0.519
	SLA2	YNL243W	-0.473	-0.272	-0.366	-0.357	-0.158	-0.334	-0.295	-0.24	-0.163	-0.127	-0.114	-0.106	nd	-0.257	-0.139			-0.238
	SLS1	YLR139C	-0.64	-0.05	-0.403				-0.113	-0.382	-0.372	-0.218	-0.251	-0.388	nd	0.696	0.348		0.336
	SOL4	YGR248W	-0.433	-1.631	-0.603	-1.18	-0.859	0.059	-0.257	-0.431	-0.519	-0.683		-0.549	nd	-0.592	0.131	-3.462	-1.554	-1.341
	SPO73	YER047C
	SRB8	YCR081W	-0.51	-0.225	-0.151	-0.117	-0.075	-0.232	-0.336	-0.201	-0.187	-0.196	-0.245	0.227	nd	-0.377			-0.184	0.432
	SRC1	YML034W	-0.473	-0.194	-0.247	-0.824	-0.329	-0.401	-0.143	0.265	0.47		0.352	0.171	nd				0.143	0.249
	SSN3	YPL042C	-0.617	-0.118	-0.106	-0.389	0.054	0.179	-0.179	0.199	0.322	0.016		-0.087	nd	-0.189	0.013		0.033	0.046
	SWI1	YPL016W	-1.508	-1.184	-1.053	-1.591	-0.608	-0.353	-1.813	-0.42	-0.56	0.083	-0.192	-1.533	nd	0.093	-0.176		-0.406	-1.594
	SWI3	YJL176C	-0.078	-0.083	0.226	-0.05	0.322	0.24	-0.319	0.484	0.487	0.34	0.552	0.001	nd	0.107			0.31	-0.001
	TAH1	YCR060W	-0.144	0.615	-0.31	-0.214	-0.263	-0.416	-0.476	-0.349	-0.462	-0.333	0.005	0.294	nd	0.271		1.171	0.213	0.19
	TIP1	YBR067C	0.386	-0.47	-0.652	0.559	0.108	0.242	-0.501	-0.048	-0.141	-0.36	0.481	-0.217	nd	-0.097	0.449		-0.334	-0.671
	TKL1	YPR074C	0.331	0.791	0.585	0.671	0.756	-0.129	-0.34	-0.337	0.146	0.217		0.94	nd	0.945	0.301		0.262	0.69
	TPA1	YER049W	1.037	1.396	0.421	0.863	0.283	-0.26	0.346	-0.52	-0.12	-0.034			nd	0.222	-0.315	1.198	0.254	0.53
	TRM82	YDR165W	0.598	0.887	0.509	1.01	0.367	-0.577	-0.207	-0.615	-0.568	0.115	0.079	0.751	nd		-0.104		0.734	0.989
	TRX2	YGR209C	-0.412	-0.618	-0.586	-1.075	-0.861	-0.515	-0.075	-0.311	-1.172	-0.049		-0.932	nd	0.501	0.191		-0.358	-1.477
	URE2	YNL229C	0.382	0.888	0.514	0.154	0.31	0.279	-0.421	-0.547	0.111	-0.142	-0.113		nd	-0.015	-0.542
	VHS3	YOR054C	-0.978	-1.203	-0.361	-0.834	-0.274	0.366	-1.16	-0.649	-0.396	-0.539	-0.685		nd	-0.783	-0.237	-1.285	-0.954	-0.447
	WAR1	YML076C	-0.482	-0.57	-0.507	0.019	-0.259	0.037	-0.069	-0.673	-0.519		-0.371	-0.008	nd	-0.209	0.074		-0.214	-0.176
	WHI2	YOR043W	0.549	0.655	0.142			0.088	0.562	0.324	0.477	0.37	0.091	0.497	nd	0.053	0.223		0.472	0.451
	YBT1	YLL048C	-0.676	-0.907	-0.683	-0.622	-0.673	-0.332	-1.325	-1.74	-1.501	-0.741	-0.77	-0.339	nd	0.37	-0.074		-1.179
	YPS7	YDR349C	0.069	-0.007	-0.051	-0.03	-0.097	-0.171	-0.214	-0.405	-0.465	-0.404	-0.087	-0.187	nd		-0.442		-0.179	-0.046
	YRB30	YGL164C	-0.101	0.111	0.197	0.079	0.164	0.403	0.483	0.317	0.268	0.257	-0.231	0.174	nd		0.187		-0.258	-0.006
	YSH1	YLR277C	-0.193	0.128	-0.191	0.238	-0.038	-0.079	-0.034		-0.012	-0.043	-0.108	0.291	nd	-0.044	0.041		0.145	0.061
		YAL064W	-0.023	-0.071	-0.346	0.376	-0.061	0.684	-1.008	-0.928	-0.687	-0.478	-0.061	-1.146	nd	0.091			-0.4	-0.134
		YBL036C	-0.256	0.386	-0.063	0.164	-0.186	-0.237	-0.026	-0.029	-0.082	0.006	-0.161	0.187	nd	-0.096	-0.303		-0.037	0.354
		YER010C	0.824	0.002	-0.106	0.263	-0.255	0.03	1.214	0.736	0.402		0.221	0.16	nd	-0.103	0.262		0.367	0.068
		YLR156W		-0.085		-1.113		0.796		1.195	1.416	0.9	1.165	-0.617	nd	0.213	0.759		0.912	-0.735
		YLR278C	-0.493	-0.235	-0.394	0.021	0.069	-0.106	0.014		-0.045	-0.025	0.124	0.127	nd	0.045	0.277		0.111	0.134
		YML007C-A	0.039	0.086	-0.139	-0.497	-0.174	0.085	-0.121	-0.487	-0.212	-0.44	0.108	0.298	nd	1.012	-0.114	1.045	-0.444	-0.363
		YPL247C	-0.809	-0.65	-0.461	-1.498	-0.037	0.506	-1.271	-0.22	-0.077	-0.392	-0.389		nd	0	0.193	-1.907	-0.578	-0.481
		YPL277C	1.336	2.954	2.088	0.612	1.556	2.296	0.665	1.806	1.247	1.014	0.215	0.575	nd	1.396	0.393
