# Supplementary material for: Genetic interaction network has a very limited impact on the evolutionary trajectories in continuous culture-grown populations of yeast
Source: BMC Ecol Evol. 2021 May 26;21:99. doi: 10.1186/s12862-021-01830-9 (PMC8157726; doi:10.1186/s12862-021-01830-9)
Supplement: Supplementary file 14 — Additional file 14. Top enriched GO terms of differentially expressed genes for all strains studied. Only the enriched GO terms of “biological process” and “cellular component” categories were analyzed. [file 12862_2021_1830_MOESM14_ESM.xlsx]

## Sheet: Additional file 14
Additional file 14. Top enriched GO terms of differentially expressed genes for all strains studied. Only the GO categories of "biological process" and "cellular component" were analyzed.
BIOLOGICAL PROCESS
	GO term	Systematic Name	Standard Name	Brief Description	cog7Δ	nup133Δ	WT	cog7Δ msh2Δ	nup133Δ msh2Δ	msh2Δ
Amino acid metabolism	asparagine metabolic process	YLR155C	ASP3-1	Cell-wall L-asparaginase II involved in asparagine catabolism			▲
		YLR157C	ASP3-2	Cell-wall L-asparaginase II involved in asparagine catabolism			▲
		YLR158C	ASP3-3	Cell-wall L-asparaginase II involved in asparagine catabolism			▲
		YLR160C	ASP3-4	Cell-wall L-asparaginase II involved in asparagine catabolism			▲
	glutamine family amino acid catabolic process	YDL215C	GDH2	NAD(+)-dependent glutamate dehydrogenase			▲
		YBR006W	UGA2	Succinate semialdehyde dehydrogenase				▲
		YLR142W	PUT1	Proline oxidase			▲	▲
		YLR438W	CAR2	L-ornithine transaminase (OTAse)			▲
		YOR348C	PUT4	Proline permease		▲	▲
		YPL111W	CAR1	Arginase, catabolizes arginine to ornithine and urea				▲
	proline metabolic process	YER023W	PRO3	Delta 1-pyrroline-5-carboxylate reductase			▲
		YJR148W	BAT2	Cytosolic branched-chain amino acid (BCAA) aminotransferase			▲
		YMR303C	ADH2	Glucose-repressible alcohol dehydrogenase II		▲	▲
Carbohydrate-related processes	carbohydrate transport (hexose)	YHR092C	HXT4	High-affinity glucose transporter				▲	▲
		YDL138W	RGT2	Plasma membrane high glucose sensor that regulates glucose transport			▲
		YDL245C	HXT15	Putative transmembrane polyol transporter					▲
		YJL214W	HXT8	Protein of unknown function with similarity to hexose transporters			▲	▲	▲
		YJR158W	HXT16	Putative transmembrane polyol transporter			▲	▲	▲
		YDR342C	HXT7	High-affinity glucose transporter				▲
		YDR343C	HXT6	High-affinity glucose transporter			▲	▲
		YDR345C	HXT3	Low affinity glucose transporter of the major facilitator superfamily				▲
		YFR053C	HXK1	Hexokinase isoenzyme 1				▲
		YNR072W	HXT17	Putative transmembrane polyol transporter			▲
	maltose catabolic process	YGR292W	MAL12	Maltase (alpha-D-glucosidase)						▲
		YBR299W	MAL32	Maltase (alpha-D-glucosidase)						▲
carboxylic acid catabolic process	acetate metabolic process	YAL054C	ACS1	Acetyl-coA synthetase isoform		▲
		YER073W	ALD5	Mitochondrial aldehyde dehydrogenase		▲
	carnitine metabolic process	YER024W	YAT2	Carnitine acetyltransferase		▲
	fatty acid oxidation	YKR009C	FOX2	3-hydroxyacyl-CoA dehydrogenase and enoyl-CoA hydratase		▲	▲
		YLR284C	ECI1	Peroxisomal delta3,delta2-enoyl-CoA isomerase		▲	▲
		YNL009W	IDP3	Peroxisomal NADP-dependent isocitrate dehydrogenase		▲	▲
		YNL202W	SPS19	Peroxisomal 2,4-dienoyl-CoA reductase			▲
		YGL205W	POX1	Fatty-acyl coenzyme A oxidase		▲	▲
	formate metabolic process	YPL275W	FDH2	NAD(+)-dependent formate dehydrogenase	▲	▲			▲
		YOR388C	FDH1	NAD(+)-dependent formate dehydrogenase	▲	▲			▲
		YPL276W		NAD(+)-dependent formate dehydrogenase	▲	▲			▲
		YOR374W	ALD4	Mitochondrial aldehyde dehydrogenase		▲
		YPL061W	ALD6	Cytosolic aldehyde dehydrogenase		▲
		YPR002W	PDH1	Putative 2-methylcitrate dehydratase		▲
		YPR001W	CIT3	Dual specificity mitochondrial citrate and methylcitrate synthase		▲
		YPR006C	ICL2	2-methylisocitrate lyase of the mitochondrial matrix		▲	▲
Cell division	mitotic recombination	YDL227C	HO	Site-specific endonuclease		▲
		YGR296W	YRF1-3	Helicase encoded by the Y' element of subtelomeric regions		▲
		YKL113C	RAD27	5' to 3' exonuclease, 5' flap endonuclease		▲
	regulation of chromosome segregation	YHR014W	SPO13	Meiotic regulator						▲
cellular amide metabolic process	allantoin metabolic process	YIR027C	DAL1	Allantoinase	▲		▲	▲	▲	▲
		YIR028W	DAL4	Allantoin permease			▲	▲	▲	▲
		YIR031C	DAL7	Malate synthase			▲	▲	▲	▲
		YIR032C	DAL3	Ureidoglycolate lyase					▲
	urea metabolic process	YBR208C	DUR1,2	Urea amidolyase	▲				▲
		YHL016C	DUR3	Plasma membrane transporter for both urea and polyamines	▲		▲	▲	▲	▲
Nitrogen-related processes	ammonium transport	YDR384C	ATO3	Plasma membrane protein, putative ammonium transporter		▲
		YCR010C	ADY2	Acetate transporter required for normal sporulation		▲
	cellular amide catabolic process	YIL056W	VHR1	Transcriptional activator					▲
	cellular nitrogen compound catabolic process	YAR035W	YAT1	Outer mitochondrial carnitine acetyltransferase		▲
		YFR055W	IRC7	Cysteine desulphydrase, enables growth on cysteine as nitrogen source		▲
nucleotide biosyntetic process	purine nucleotide salvage	YJR133W	XPT1	Xanthine-guanine phosphoribosyl transferase						▲
		YDR399W	HPT1	Dimeric hypoxanthine-guanine phosphoribosyltransferase						▲
	purine base metabolic process	YNL141W	AAH1	Adenine deaminase (adenine aminohydrolase)					▲
peptide transport	oligopeptide transport	YJR152W	DAL5	Allantoate permease			▲	▲	▲	▲
		YKR093W	PTR2	Integral membrane peptide transporter				▲	▲
		YPR194C	OPT2	Oligopeptide transporter				▲	▲
rRNA and ribosome associated	ribosomal large subunit biogenesis	YHR052W	CIC1	Essential protein that interacts with proteasome components	▲
		YHR066W	SSF1	Constituent of 66S pre-ribosomal particles	▲
		YHR085W	IPI1	Component of the Rix1 complex and possibly pre-replicative complexes	▲
		YHR088W	RPF1	Protein involved in assembly and export of the large ribosomal subunit	▲
		YJL122W	ALB1	Shuttling pre-60S factor	▲
		YKL009W	MRT4	Protein involved in mRNA turnover and ribosome assembly	▲
		YKL082C	RRP14	Essential protein, constituent of 66S pre-ribosomal particles	▲
		YKR024C	DBP7	Putative ATP-dependent RNA helicase of the DEAD-box family	▲
		YKR081C	RPF2	Essential protein involved in rRNA maturation and ribosomal assembly	▲
		YLL034C	RIX7	Putative ATPase of the AAA family	▲
		YBR267W	REI1	Cytoplasmic pre-60S factor	▲
		YDL063C	SYO1	Transport adaptor or symportin	▲
		YDR101C	ARX1	Nuclear export factor for the ribosomal pre-60S subunit	▲
		YEL054C	RPL12A	Ribosomal 60S subunit protein L12A	▲
		YGL029W	CGR1	Protein involved in nucleolar integrity and processing of pre-rRNA	▲
		YGL120C	PRP43	RNA helicase in the DEAH-box family	▲
		YLR221C	RSA3	Protein with a likely role in ribosomal maturation	▲
		YNL182C	IPI3	Component of the Rix1 complex and pre-replicative complexes (pre-RCs)	▲
		YOL080C	REX4	Putative RNA exonuclease	▲
		YOL144W	NOP8	Nucleolar protein required for 60S ribosomal subunit biogenesis	▲
		YOR294W	RRS1	Essential protein that binds ribosomal protein L11	▲					▲
		YPL211W	NIP7	Nucleolar protein required for 60S ribosome subunit biogenesis	▲
		YCR072C	RSA4	Ribosomal large subunit (60S) assembly factor	▲
		YER126C	NSA2	Protein constituent of 66S pre-ribosomal particles	▲
		YAL025C	MAK16	Essential nuclear protein	▲
	RNA 5'-end processing	YHR169W	DBP8	ATPase, putative RNA helicase of the DEAD-box family	▲					▲
		YJL069C	UTP18	Small-subunit processome protein involved in pre-18S rRNA maturation	▲
		YKL099C	UTP11	Subunit of U3-containing Small Subunit (SSU) processome complex	▲					▲
		YLR051C	FCF2	Nucleolar protein involved in the early steps of 35S rRNA processing						▲
		YLR129W	DIP2	Nucleolar protein						▲
		YDR449C	UTP6	Nucleolar protein	▲					▲
		YFR001W	LOC1	Nucleolar protein involved in the asymmetric localization of ASH1 mRNA	▲					▲
		YLR175W	CBF5	Pseudouridine synthase catalytic subunit of box H/ACA snoRNPs						▲
		YLR186W	EMG1	Methyltransferase for rRNA	▲					▲
		YML093W	UTP14	Subunit of U3-containing Small Subunit (SSU) processome complex						▲
		YMR229C	RRP5	RNA binding protein involved in synthesis of 18S and 5.8S rRNAs						▲
		YNL002C	RLP7	Nucleolar protein similar to large ribosomal subunit L7 proteins	▲					▲
		YNL308C	KRI1	Essential nucleolar protein required for 40S ribosome biogenesis						▲
		YNR054C	ESF2	Essential nucleolar protein involved in pre-18S rRNA processing						▲
		YOL010W	RCL1	Endonuclease that cleaves pre-rRNA at site A2 for 18S rRNA biogenesis						▲
		YOL041C	NOP12	Nucleolar protein involved in pre-25S rRNA processing	▲
		YOR004W	UTP23	Component of the small subunit processome						▲
		YOR073W	SGO1	Component of the spindle checkpoint						▲
		YOR078W	BUD21	Component of small ribosomal subunit (SSU) processosome						▲
		YER082C	UTP7	Nucleolar protein	▲
	rRNA modification	YBR247C	ENP1	Protein associated with U3 and U14 snoRNAs						▲
		YCL059C	KRR1	Nucleolar protein required for rRNA synthesis and ribosomal assembly						▲
		YCL054W	SPB1	AdoMet-dependent methyltransferase	▲					▲
		YCR047C	BUD23	Methyltransferase that methylates residue G1575 of 18S rRNA	▲					▲
		YDL148C	NOP14	Nucleolar protein						▲
		YDL153C	SAS10	Subunit of U3-containing Small Subunit (SSU) processome complex						▲
		YDL208W	NHP2	Protein related to mammalian high mobility group (HMG) proteins						▲
		YOR243C	PUS7	Pseudouridine synthase	▲					▲
		YPL266W	DIM1	Essential 18S rRNA dimethylase (dimethyladenosine transferase)						▲
		YPR137W	RRP9	Protein involved in pre-rRNA processing	▲					▲
		YER127W	LCP5	Essential protein involved in maturation of 18S rRNA	▲					▲
Superoxide metabolic process	detoxification of copper and cadmium ion	YHR053C	CUP1-1	Metallothionein					▲	▲
		YHR055C	CUP1-2	Metallothionein					▲	▲
transcription	positive regulation of transcription from RNA polymerase I promoter	YHR196W	UTP9	Nucleolar protein	▲
		YKL139W	CTK1	Catalytic (alpha) subunit of C-terminal domain kinase I (CTDK-I)	▲
		YDR398W	UTP5	Subunit of U3-containing Small Subunit (SSU) processome complex	▲
		YMR093W	UTP15	Nucleolar protein	▲
	transcription of nuclear rRNA large RNA polymerase I transcript	YJL148W	RPA34	RNA polymerase I subunit A34.5	▲
		YML043C	RRN11	Component of the core factor (CF) rDNA transcription factor complex	▲
		YNL248C	RPA49	RNA polymerase I subunit A49	▲
		YOR340C	RPA43	RNA polymerase I subunit A43	▲
CELLULAR COMPONENT
cytoplasmic microtubule		YDR488C	PAC11	Dynein intermediate chain, microtubule motor protein			▲
		YER016W	BIM1	Microtubule plus end-tracking protein			▲
		YML085C	TUB1	Alpha-tubulin			▲
		YMR198W	CIK1	Kinesin-associated protein			▲
DNA-directed RNA polymerase complex	RNA polymerase complex	YKL144C	RPC25	RNA polymerase III subunit C25	▲					▲
		YNL113W	RPC19	RNA polymerase subunit AC19	▲
		YNL151C	RPC31	RNA polymerase III subunit C31						▲
		YNL248C	RPA49	RNA polymerase I subunit A49	▲					▲
		YOR224C	RPB8	RNA polymerase subunit ABC14.5						▲
		YOR340C	RPA43	RNA polymerase I subunit A43	▲					▲
		YOR341W	RPA190	RNA polymerase I largest subunit A190						▲
		YPR187W	RPO26	RNA polymerase subunit ABC23						▲
		YHR143W-A	RPC10	RNA polymerase subunit ABC10-alpha, found in RNA pol I, II, and III	▲
		YJL148W	RPA34	RNA polymerase I subunit A34.5	▲					▲
		YJR063W	RPA12	RNA polymerase I subunit A12.2						▲
		YML043C	RRN11	Component of the core factor (CF) rDNA transcription factor complex	▲
		YOR295W	UAF30	Subunit of UAF (upstream activation factor) complex						▲
nuclear cohesin complex		YDL003W	MCD1	Essential alpha-kleisin subunit of the cohesin complex			▲
		YIL026C	IRR1	Subunit of the cohesin complex			▲
		YJL074C	SMC3	Subunit of the multiprotein cohesin complex			▲
nuclear replisome		YDL102W	POL3	Catalytic subunit of DNA polymerase delta						▲
		YDR121W	DPB4	Subunit of DNA pol epsilon and of ISW2 chromatin accessibility complex						▲
		YNL102W	POL1	Catalytic subunit of the DNA polymerase I alpha-primase complex						▲
		YNL262W	POL2	Catalytic subunit of DNA polymerase (II) epsilon						▲
periplasmic space		YLR155C	ASP3-1	Cell-wall L-asparaginase II involved in asparagine catabolism			▲
		YLR157C	ASP3-2	Cell-wall L-asparaginase II involved in asparagine catabolism			▲
		YLR158C	ASP3-3	Cell-wall L-asparaginase II involved in asparagine catabolism			▲
		YLR160C	ASP3-4	Cell-wall L-asparaginase II involved in asparagine catabolism			▲
peroxisome		YDR256C	CTA1	Catalase A		▲	▲
		YER015W	FAA2	Medium chain fatty acyl-CoA synthetase			▲
		YGL205W	POX1	Fatty-acyl coenzyme A oxidase		▲	▲
		YIR031C	DAL7	Malate synthase			▲
		YKR009C	FOX2	3-hydroxyacyl-CoA dehydrogenase and enoyl-CoA hydratase		▲	▲
		YLR284C	ECI1	Peroxisomal delta3,delta2-enoyl-CoA isomerase		▲	▲
		YNL009W	IDP3	Peroxisomal NADP-dependent isocitrate dehydrogenase		▲	▲
		YNL202W	SPS19	Peroxisomal 2,4-dienoyl-CoA reductase			▲
		YOR084W	LPX1	Peroxisomal matrix-localized lipase		▲	▲
plasma membrane	phosphopyruvate hydratase complex	YHR174W	ENO2	Enolase II, a phosphopyruvate hydratase					▲
		YOR393W	ERR1	Putative phosphopyruvate hydratase		▲			▲
		YPL281C	ERR2	Enolase, a phosphopyruvate hydratase		▲			▲
		YBR043C	QDR3	Multidrug transporter of the major facilitator superfamily				▲	▲
		YCR010C	ADY2	Acetate transporter required for normal sporulation		▲
		YCR024C-A	PMP1	Regulatory subunit for the plasma membrane H(+)-ATPase Pma1p					▲
		YCR098C	GIT1	Plasma membrane permease				▲	▲
		YDL245C	HXT15	Putative transmembrane polyol transporter		▲			▲
		YDR011W	SNQ2	Plasma membrane ATP-binding cassette (ABC) transporter					▲
		YDR342C	HXT7	High-affinity glucose transporter				▲
		YDR343C	HXT6	High-affinity glucose transporter				▲
		YDR345C	HXT3	Low affinity glucose transporter of the major facilitator superfamily				▲
		YDR384C	ATO3	Plasma membrane protein, putative ammonium transporter		▲
		YGR224W	AZR1	Plasma membrane transporter of the major facilitator superfamily					▲
		YHL016C	DUR3	Plasma membrane transporter for both urea and polyamines		▲		▲	▲
		YHR092C	HXT4	High-affinity glucose transporter				▲	▲
		YIL121W	QDR2	Plasma membrane transporter of the major facilitator superfamily		▲		▲	▲
		YIR032C	DAL3	Ureidoglycolate lyase		▲			▲
		YJL214W	HXT8	Protein of unknown function with similarity to hexose transporters				▲	▲
		YJR152W	DAL5	Allantoate permease				▲	▲
		YJR158W	HXT16	Putative transmembrane polyol transporter		▲		▲	▲
		YKL051W	SFK1	Protein that regulates phospholipid asymmetry at plasma membrane					▲
		YKR093W	PTR2	Integral membrane peptide transporter				▲	▲
		YLL052C	AQY2	Water channel that mediates water transport across cell membranes					▲
		YLR353W	BUD8	Protein involved in bud-site selection				▲
		YMR017W	SPO20	Meiosis-specific subunit of the t-SNARE complex		▲
		YMR319C	FET4	Low-affinity Fe(II) transporter of the plasma membrane				▲
		YNL065W	AQR1	Plasma membrane transporter of the major facilitator superfamily		▲
		YNL087W	TCB2	ER protein involved in ER-plasma membrane tethering				▲
		YNL270C	ALP1	Arginine transporter		▲
		YNR072W	HXT17	Putative transmembrane polyol transporter		▲
		YOR153W	PDR5	Plasma membrane ATP-binding cassette (ABC) transporter					▲
		YOR348C	PUT4	Proline permease		▲
		YOR384W	FRE5	Putative ferric reductase with similarity to Fre2p					▲
		YPL036W	PMA2	Plasma membrane H+-ATPase					▲
		YPL092W	SSU1	Plasma membrane sulfite pump involved in sulfite metabolism				▲
		YPR194C	OPT2	Oligopeptide transporter				▲	▲
preribosome	90S preribosome	YBR247C	ENP1	Protein associated with U3 and U14 snoRNAs	▲					▲
		YDL060W	TSR1	Protein required for processing of 20S pre-rRNA in the cytoplasm						▲
		YDR299W	BFR2	Component of the SSU and 90S preribosomes						▲
		YGL120C	PRP43	RNA helicase in the DEAH-box family	▲
		YGL171W	ROK1	RNA-dependent ATPase	▲					▲
		YGR145W	ENP2	Component of the SSU						▲
		YHR169W	DBP8	ATPase, putative RNA helicase of the DEAD-box family	▲					▲
		YLR175W	CBF5	Pseudouridine synthase catalytic subunit of box H/ACA snoRNPs						▲
		YMR014W	BUD22	Protein required for rRNA maturation and ribosomal subunit biogenesis	▲
		YNL132W	KRE33	Acetyltransferase required for biogenesis of small ribosomal subunit						▲
		YOL010W	RCL1	Endonuclease that cleaves pre-rRNA at site A2 for 18S rRNA biogenesis						▲
		YOR287C	RRP36	Component of 90S preribosomes						▲
		YPL012W	RRP12	Protein required for export of the ribosomal subunits						▲
		YPL217C	BMS1	GTPase required for ribosomal subunit synthesis and rRNA processing						▲
		YPL266W	DIM1	Essential 18S rRNA dimethylase (dimethyladenosine transferase)						▲
	preribosome, large subunit precursor	YAL025C	MAK16	Essential nuclear protein	▲					▲
		YAL059W	ECM1	Pre-ribosomal factor involved in 60S ribosomal protein subunit export						▲
		YCL054W	SPB1	AdoMet-dependent methyltransferase	▲					▲
		YDR060W	MAK21	Constituent of 66S pre-ribosomal particles						▲
		YDR087C	RRP1	Essential evolutionarily conserved nucleolar protein						▲
		YER006W	NUG1	GTPase that associates with nuclear 60S pre-ribosomes						▲
		YER126C	NSA2	Protein constituent of 66S pre-ribosomal particles	▲
		YFR001W	LOC1	Nucleolar protein involved in the asymmetric localization of ASH1 mRNA	▲					▲
		YGL029W	CGR1	Protein involved in nucleolar integrity and processing of pre-rRNA	▲					▲
		YHR052W	CIC1	Essential protein that interacts with proteasome components	▲					▲
		YHR088W	RPF1	Protein involved in assembly and export of the large ribosomal subunit	▲					▲
		YKL009W	MRT4	Protein involved in mRNA turnover and ribosome assembly	▲					▲
		YKL172W	EBP2	Required for 25S rRNA maturation and 60S ribosomal subunit assembly	▲					▲
		YKR081C	RPF2	Essential protein involved in rRNA maturation and ribosomal assembly	▲					▲
		YLL008W	DRS1	Nucleolar DEAD-box protein required for ribosome assembly and function						▲
		YLL034C	RIX7	Putative ATPase of the AAA family	▲
		YLR221C	RSA3	Protein with a likely role in ribosomal maturation	▲					▲
		YMR049C	ERB1	Constituent of 66S pre-ribosomal particles						▲
		YMR290C	HAS1	ATP-dependent RNA helicase						▲
		YNL002C	RLP7	Nucleolar protein similar to large ribosomal subunit L7 proteins	▲					▲
		YNL110C	NOP15	Constituent of 66S pre-ribosomal particles						▲
		YNR053C	NOG2	Putative GTPase	▲
		YOL077C	BRX1	Nucleolar protein						▲
		YOR272W	YTM1	Ribosomal assembly factor and 66S pre-ribosomal particle constituent						▲
		YOR294W	RRS1	Essential protein that binds ribosomal protein L11	▲					▲
		YPL093W	NOG1	Putative GTPase						▲
		YPL211W	NIP7	Nucleolar protein required for 60S ribosome subunit biogenesis	▲					▲
		YPR143W	RRP15	Nucleolar protein						▲
	preribosome, small subunit precursor	YDL148C	NOP14	Nucleolar protein						▲
	small-subunit processome	YCL059C	KRR1	Nucleolar protein required for rRNA synthesis and ribosomal assembly						▲
		YDL153C	SAS10	Subunit of U3-containing Small Subunit (SSU) processome complex						▲
		YDR324C	UTP4	Subunit of U3-containing 90S preribosome and SSU processome complexes						▲
		YDR398W	UTP5	Subunit of U3-containing Small Subunit (SSU) processome complex	▲
		YDR449C	UTP6	Nucleolar protein	▲					▲
		YEL026W	SNU13	RNA binding protein	▲
		YER082C	UTP7	Nucleolar protein	▲
		YHR148W	IMP3	Component of the SSU processome	▲					▲
		YHR196W	UTP9	Nucleolar protein	▲
		YJL069C	UTP18	Small-subunit processome protein involved in pre-18S rRNA maturation	▲
		YKL099C	UTP11	Subunit of U3-containing Small Subunit (SSU) processome complex	▲					▲
		YLR129W	DIP2	Nucleolar protein						▲
		YLR186W	EMG1	Methyltransferase for rRNA	▲					▲
		YLR409C	UTP21	Subunit of U3-containing 90S preribosome and SSU processome complexes						▲
		YML093W	UTP14	Subunit of U3-containing Small Subunit (SSU) processome complex						▲
		YMR093W	UTP15	Nucleolar protein	▲					▲
		YMR128W	ECM16	Essential DEAH-box ATP-dependent RNA helicase specific to U3 snoRNP						▲
		YMR229C	RRP5	RNA binding protein involved in synthesis of 18S and 5.8S rRNAs						▲
		YNL075W	IMP4	Component of the SSU processome						▲
		YOR004W	UTP23	Component of the small subunit processome						▲
		YOR078W	BUD21	Component of small ribosomal subunit (SSU) processosome						▲
		YPR137W	RRP9	Protein involved in pre-rRNA processing	▲					▲
		YJL033W	HCA4	DEAD box RNA helicase						▲
		YKL143W	LTV1	Subunit of the EGO/GSE complex	▲					▲
		YNL175C	NOP13	Nucleolar protein found in preribosomal complexes						▲
		YOL041C	NOP12	Nucleolar protein involved in pre-25S rRNA processing	▲
		YOR056C	NOB1	Protein involved in proteasomal and 40S ribosomal subunit biogenesis						▲
small nucleolar ribonucleoprotein complex		YAL033W	POP5	Subunit of both RNase MRP and nuclear RNase P						▲
		YDL208W	NHP2	Protein related to mammalian high mobility group (HMG) proteins						▲
		YDR478W	SNM1	Ribonuclease MRP complex subunit						▲
		YER127W	LCP5	Essential protein involved in maturation of 18S rRNA	▲					▲
		YHR034C	PIH1	Component of the conserved R2TP complex (Rvb1-Rvb2-Tah1-Pih1)	▲
		YHR062C	RPP1	Subunit of both RNase MRP and nuclear RNase P	▲					▲
BIOLOGICAL PROCESS
Amino acid metabolism	amino acid transport	YBR069C	TAT1	Amino acid transporter for valine, leucine, isoleucine, and tyrosine			▼	▼
		YCL025C	AGP1	Low-affinity amino acid permease with broad substrate range			▼
		YDR046C	BAP3	Amino acid permease			▼
		YDR508C	GNP1	Broad specificity amino acid permease			▼
		YEL063C	CAN1	Plasma membrane arginine permease			▼
		YGR055W	MUP1	High affinity methionine permease			▼	▼
		YGR191W	HIP1	High-affinity histidine permease			▼
		YLL048C	YBT1	Transporter of the ATP-binding cassette (ABC) family			▼
		YOL020W	TAT2	High affinity tryptophan and tyrosine permease			▼	▼
		YOR049C	RSB1	Sphingoid long-chain base (LCB) efflux transporter			▼
	arginine biosynthetic process	YER069W	ARG5,6	Acetylglutamate kinase and N-acetyl-gamma-glutamyl-phosphate reductase						▼
		YJL088W	ARG3	Ornithine carbamoyltransferase						▼
		YOL058W	ARG1	Arginosuccinate synthetase						▼
		YOR303W	CPA1	Small subunit of carbamoyl phosphate synthetase						▼
	serine family amino acid metabolic process	YAL044C	GCV3	H subunit of the mitochondrial glycine decarboxylase complex					▼	▼
		YCL064C	CHA1	Catabolic L-serine (L-threonine) deaminase					▼
		YAL012W	CYS3	Cystathionine gamma-lyase				▼
		YDR019C	GCV1	T subunit of the mitochondrial glycine decarboxylase complex	▼			▼	▼	▼
		YFL030W	AGX1	Alanine:glyoxylate aminotransferase (AGT)	▼			▼		▼
		YIL074C	SER33	3-phosphoglycerate dehydrogenase and alpha-ketoglutarate reductase				▼
		YJR137C	MET5	Sulfite reductase beta subunit				▼
		YKL001C	MET14	Adenylylsulfate kinase				▼
		YLR058C	SHM2	Cytosolic serine hydroxymethyltransferase				▼
		YMR189W	GCV2	P subunit of the mitochondrial glycine decarboxylase complex	▼			▼		▼
	sulfur amino acid biosynthetic process	YDR502C	SAM2	S-adenosylmethionine synthetase	▼
		YER091C	MET6	Cobalamin-independent methionine synthase	▼
		YFR030W	MET10	Subunit alpha of assimilatory sulfite reductase	▼			▼
		YGL125W	MET13	Major isozyme of methylenetetrahydrofolate reductase	▼
		YIL046W	MET30	F-box protein containing five copies of the WD40 motif	▼
		YJR010W	MET3	ATP sulfurylase	▼			▼
		YJR139C	HOM6	Homoserine dehydrogenase (L-homoserine:NADP oxidoreductase)	▼
		YLL062C	MHT1	S-methylmethionine-homocysteine methyltransferase	▼
		YLR303W	MET17	O-acetyl homoserine-O-acetyl serine sulfhydrylase	▼			▼
		YMR009W	ADI1	Acireductone dioxygenease involved in methionine salvage pathway	▼
		YNL277W	MET2	L-homoserine-O-acetyltransferase	▼			▼
	sulfur amino acid transport	YLL061W	MMP1	High-affinity S-methylmethionine permease				▼
		YPL274W	SAM3	High-affinity S-adenosylmethionine permease				▼
Carbohydrate-related processes	pentose-phosphate shunt	YBR117C	TKL2	Transketolase						▼
		YGR043C	NQM1	Transaldolase of unknown function						▼
		YGR248W	SOL4	6-phosphogluconolactonase						▼
		YGR256W	GND2	6-phosphogluconate dehydrogenase (decarboxylating)						▼
		YNR034W	SOL1	Protein with a possible role in tRNA export						▼
Carboxylic acid metabolism	carnitine metabolic process	YAR035W	YAT1	Outer mitochondrial carnitine acetyltransferase				▼
		YER024W	YAT2	Carnitine acetyltransferase				▼
	formate metabolic process	YOR388C	FDH1	NAD(+)-dependent formate dehydrogenase						▼
		YPL275W	FDH2	NAD(+)-dependent formate dehydrogenase						▼
		YPL276W		NAD(+)-dependent formate dehydrogenase						▼
cell adhesion		YFL014W	HSP12	Plasma membrane protein involved in maintaining membrane organization		▼	▼		▼	▼
		YJR004C	SAG1	Alpha-agglutinin of alpha-cells		▼		▼	▼	▼
		YNR044W	AGA1	Anchorage subunit of a-agglutinin of a-cells		▼		▼	▼	▼
fungal-type cell wall organization		YAL059W	ECM1	Pre-ribosomal factor involved in 60S ribosomal protein subunit export			▼
		YBL043W	ECM13	Non-essential protein of unknown function			▼
		YBL101C	ECM21	Alpha-arrestin, ubiquitin ligase adaptor for Rsp5p			▼
		YBR005W	RCR1	Plasma membrane (PM) ubiquitin ligase-substrate adaptor			▼
		YDL222C	FMP45	Integral membrane protein localized to mitochondria			▼
		YDR055W	PST1	Cell wall protein that contains a putative GPI-attachment site			▼
		YDR077W	SED1	Major stress-induced structural GPI-cell wall glycoprotein			▼
		YGL178W	MPT5	mRNA-binding protein of the PUF family		▼	▼
		YGR023W	MTL1	Putative plasma membrane sensor			▼
		YJL158C	CIS3	Mannose-containing glycoprotein constituent of the cell wall			▼
		YJL159W	HSP150	O-mannosylated heat shock protein			▼
		YKL096W	CWP1	Cell wall mannoprotein that localizes to birth scars of daughter cells			▼
		YKL163W	PIR3	O-glycosylated covalently-bound cell wall protein			▼
		YLR110C	CCW12	Cell wall mannoprotein			▼
		YLR332W	MID2	O-glycosylated plasma membrane protein			▼
		YLR390W-A	CCW14	Covalently linked cell wall glycoprotein			▼
ion transport		YBR054W	YRO2	Protein with a putative role in response to acid stress			▼
		YBR296C	PHO89	Plasma membrane Na+/Pi cotransporter			▼
		YDR033W	MRH1	Protein that localizes primarily to the plasma membrane			▼
		YDR039C	ENA2	P-type ATPase sodium pump			▼
		YDR534C	FIT1	Mannoprotein that is incorporated into the cell wall			▼
		YGL255W	ZRT1	High-affinity zinc transporter of the plasma membrane			▼
		YHR001W-A	QCR10	Subunit of the ubiqunol-cytochrome c oxidoreductase complex			▼
		YJL094C	KHA1	Putative K+/H+ antiporter			▼
		YPL036W	PMA2	Plasma membrane H+-ATPase			▼
organic acid transport	nitrogen utilization	YBR132C	AGP2	Plasma membrane regulator of polyamine and carnitine transport	▼		▼			▼
		YCR010C	ADY2	Acetate transporter required for normal sporulation						▼
		YDR384C	ATO3	Plasma membrane protein, putative ammonium transporter						▼
		YGR121C	MEP1	Ammonium permease	▼		▼			▼
		YNR002C	ATO2	Putative transmembrane protein involved in export of ammonia						▼
		YPR138C	MEP3	Ammonium permease of high capacity and low affinity	▼		▼			▼
		YCR024C-A	PMP1	Regulatory subunit for the plasma membrane H(+)-ATPase Pma1p			▼
		YPL221W	FLC1	Flavin adenine dinucleotide transporter			▼
Purine base biosynthetic process	IMP biosynthetic process	YAR015W	ADE1	N-succinyl-5-aminoimidazole-4-carboxamide ribotide synthetase					▼
		YMR120C	ADE17	Enzyme of 'de novo' purine biosynthesis					▼
		YMR300C	ADE4	Phosphoribosylpyrophosphate amidotransferase (PRPPAT)					▼
		YOR128C	ADE2	Phosphoribosylaminoimidazole carboxylase					▼
Reproduction	cytogamy	YBR040W	FIG1	Integral membrane protein required for efficient mating					▼
		YCL027W	FUS1	Membrane protein localized to the shmoo tip					▼
		YFL026W	STE2	Receptor for alpha-factor pheromone					▼
		YKL178C	STE3	Receptor for a factor pheromone					▼
		YNL279W	PRM1	Pheromone-regulated multispanning membrane protein					▼
	fertilization	YCL066W	HMLALPHA1	Silenced copy of ALPHA1 at HML				▼	▼
		YCR040W	MATALPHA1	Transcriptional co-activator that regulates mating-type-specific genes				▼	▼
	mating	YGL089C	MF(ALPHA)2	Mating pheromone alpha-factor, made by alpha cells		▼		▼	▼
		YPL187W	MF(ALPHA)1	Mating pheromone alpha-factor, made by alpha cells				▼	▼
Respiration	mitochondrial electron transport, ubiquinol to cytochrome c	Q0105	COB	Cytochrome b	▼
		YEL039C	CYC7	Cytochrome c isoform 2, expressed under hypoxic conditions	▼
		YGR183C	QCR9	Subunit 9 of ubiquinol cytochrome-c reductase (Complex III)	▼		▼
		YJR048W	CYC1	Cytochrome c, isoform 1	▼
	mitochondrial electron transport, cytochrome c to oxygen	YLR395C	COX8	Subunit VIII of cytochrome c oxidase (Complex IV)	▼
		YMR256C	COX7	Subunit VII of cytochrome c oxidase (Complex IV)	▼		▼
response to abiotic stimulus	cellular response to water deprivation	YGR088W	CTT1	Cytosolic catalase T	▼		▼
		YJL144W	ROQ1	Ub-ligase substrate-specificity factor	▼		▼
	hyperosmotic response	YDL022W	GPD1	NAD-dependent glycerol-3-phosphate dehydrogenase			▼			▼
		YDR040C	ENA1	P-type ATPase sodium pump			▼			▼
		YLR113W	HOG1	Mitogen-activated protein kinase involved in osmoregulation						▼
	glycerol synthesis	YIL053W	GPP1	Constitutively expressed DL-glycerol-3-phosphate phosphatase			▼
		YER062C	GPP2	DL-glycerol-3-phosphate phosphatase involved in glycerol biosynthesis			▼
		YDR043C	NRG1	Transcriptional repressor			▼
		YGL037C	PNC1	Nicotinamidase that converts nicotinamide to nicotinic acid			▼
		YLR006C	SSK1	Cytoplasmic phosphorelay intermediate osmosensor and regulator			▼
		YML100W	TSL1	Large subunit of trehalose 6-phosphate synthase/phosphatase complex			▼
		YMR105C	PGM2	Phosphoglucomutase			▼
		YMR169C	ALD3	Cytoplasmic aldehyde dehydrogenase			▼
response to chemical stimulus	response to drug	YDR011W	SNQ2	Plasma membrane ATP-binding cassette (ABC) transporter		▼
		YDR406W	PDR15	Plasma membrane ATP binding cassette (ABC) transporter		▼
		YGR224W	AZR1	Plasma membrane transporter of the major facilitator superfamily		▼
		YGR281W	YOR1	Plasma membrane ATP-binding cassette (ABC) transporter		▼
		YOR028C	CIN5	Basic leucine zipper (bZIP) transcription factor of the yAP-1 family		▼	▼
		YOR153W	PDR5	Plasma membrane ATP-binding cassette (ABC) transporter		▼
		YOR328W	PDR10	ATP-binding cassette (ABC) transporter		▼
		YCL035C	GRX1	Glutathione-dependent disulfide oxidoreductase		▼
		YER042W	MXR1	Methionine-S-sulfoxide reductase		▼
		YLR092W	SUL2	High affinity sulfate permease		▼
		YLR452C	SST2	GTPase-activating protein for Gpa1p		▼
		YMR232W	FUS2	Cell fusion regulator		▼
		YOL151W	GRE2	3-methylbutanal reductase and NADPH-dependent methylglyoxal reductase		▼
siroheme metabolic process	sulfate assimilation	YBR213W	MET8	Bifunctional dehydrogenase and ferrochelatase					▼
		YKR069W	MET1	S-adenosyl-L-methionine uroporphyrinogen III transmethylase				▼	▼
Superoxide metabolic process	cellular response to reactive oxygen species	YHR053C	CUP1-1	Metallothionein	▼
		YHR055C	CUP1-2	Metallothionein	▼
	oxygen and reactive oxygen species metabolic process	YJR104C	SOD1	Cytosolic copper-zinc superoxide dismutase	▼
		YLR377C	FBP1	Fructose-1,6-bisphosphatase	▼
tricarboxylic acid cycle	Acetyl-CoA catabolic process	YCR005C	CIT2	Citrate synthase, peroxisomal isozyme involved in glyoxylate cycle						▼
		YDR148C	KGD2	Dihydrolipoyl transsuccinylase						▼
		YER065C	ICL1	Isocitrate lyase						▼
		YIL125W	KGD1	Subunit of the mitochondrial alpha-ketoglutarate dehydrogenase complex						▼
		YJL045W	SDH9	Minor succinate dehydrogenase isozyme						▼
		YLR164W	SHH4	Putative alternate subunit of succinate dehydrogenase (SDH)						▼
		YMR118C	SHH3	Putative mitochondrial inner membrane protein of unknown function						▼
		YNL117W	MLS1	Malate synthase, enzyme of the glyoxylate cycle						▼
		YOL126C	MDH2	Cytoplasmic malate dehydrogenase						▼
Vitamin-related	pyridoxine metabolic process	YFL059W	SNZ3	Pyridoxal-5’-phosphate synthase				▼	▼
		YFL060C	SNO3	Protein of unknown function				▼
		YMR095C	SNO1	Protein of unconfirmed function				▼	▼
		YMR096W	SNZ1	Subunit of a two-component pyridoxal-5’-phosphate synthase				▼	▼
		YNL333W	SNZ2	Protein involved in thiamine and pyridoxine biosynthesis				▼	▼
		YNL334C	SNO2	Protein of unknown function				▼
CELLULAR COMPONENT
cell fraction	alpha,alpha-trehalose-phosphate synthase complex (UDP-forming)	YDR074W	TPS2	Phosphatase subunit of the trehalose-6-P synthase/phosphatase complex	▼
		YMR261C	TPS3	Regulatory subunit of trehalose-6-phosphate synthase/phosphatase	▼
	glycine cleavage complex	YAL044C	GCV3	H subunit of the mitochondrial glycine decarboxylase complex					▼	▼
		YDR019C	GCV1	T subunit of the mitochondrial glycine decarboxylase complex	▼			▼	▼	▼
		YMR189W	GCV2	P subunit of the mitochondrial glycine decarboxylase complex	▼			▼		▼
	sulfite reductase complex (NADPH)	YFR030W	MET10	Subunit alpha of assimilatory sulfite reductase				▼
		YJR137C	MET5	Sulfite reductase beta subunit				▼
		YCR012W	PGK1	3-phosphoglycerate kinase		▼
		YMR175W	SIP18	Phospholipid-binding hydrophilin		▼
		YOR152C	ATG40	Autophagy receptor with a role in endoplasmic reticulum degradation		▼
cytosolic ribosome	cytosolic small ribosomal subunit	YBL072C	RPS8A	Protein component of the small (40S) ribosomal subunit			▼
		YBR189W	RPS9B	Protein component of the small (40S) ribosomal subunit			▼
		YER102W	RPS8B	Protein component of the small (40S) ribosomal subunit			▼
		YGR027C	RPS25A	Protein component of the small (40S) ribosomal subunit			▼
		YHR021C	RPS27B	Protein component of the small (40S) ribosomal subunit			▼
		YJL191W	RPS14B	Protein component of the small (40S) ribosomal subunit			▼
		YML024W	RPS17A	Ribosomal protein 51 (rp51) of the small (40s) subunit			▼
		YML026C	RPS18B	Protein component of the small (40S) ribosomal subunit			▼
	large ribosomal subunit	YBL027W	RPL19B	Ribosomal 60S subunit protein L19B			▼
		YBL087C	RPL23A	Ribosomal 60S subunit protein L23A			▼
		YDL081C	RPP1A	Ribosomal stalk protein P1 alpha			▼
		YDL184C	RPL41A	Ribosomal 60S subunit protein L41A			▼
		YGL076C	RPL7A	Ribosomal 60S subunit protein L7A			▼
		YGR085C	RPL11B	Ribosomal 60S subunit protein L11B			▼
		YGR148C	RPL24B	Ribosomal 60S subunit protein L24B			▼
		YLR344W	RPL26A	Ribosomal 60S subunit protein L26A			▼
		YLR406C	RPL31B	Ribosomal 60S subunit protein L31B			▼
		YLR448W	RPL6B	Ribosomal 60S subunit protein L6B			▼
		YML073C	RPL6A	Ribosomal 60S subunit protein L6A			▼
		YOL039W	RPP2A	Ribosomal protein P2 alpha			▼
		YOL120C	RPL18A	Ribosomal 60S subunit protein L18A			▼
		YOL127W	RPL25	Ribosomal 60S subunit protein L25			▼
		YOR312C	RPL20B	Ribosomal 60S subunit protein L20B			▼
		YPL198W	RPL7B	Ribosomal 60S subunit protein L7B			▼
		YPR043W	RPL43A	Ribosomal 60S subunit protein L43A			▼
extracellular region		YGL089C	MF(ALPHA)2	Mating pheromone alpha-factor, made by alpha cells					▼
		YIL015W	BAR1	Aspartyl protease secreted to periplasmic space of mating type a cell					▼
		YJL079C	PRY1	Lipid binding protein			▼
		YNL160W	YGP1	Cell wall-related secretory glycoprotein			▼
		YPL187W	MF(ALPHA)1	Mating pheromone alpha-factor, made by alpha cells					▼
fungal-type cell wall	anchored to membrane	YDR077W	SED1	Major stress-induced structural GPI-cell wall glycoprotein			▼	▼	▼	▼
		YDR534C	FIT1	Mannoprotein that is incorporated into the cell wall			▼	▼		▼
		YER150W	SPI1	GPI-anchored cell wall protein involved in weak acid resistance				▼		▼
		YKR102W	FLO10	Member of the FLO family of cell wall flocculation proteins						▼
		YLR343W	GAS2	1,3-beta-glucanosyltransferase			▼
	cell septum	YNL327W	EGT2	Glycosylphosphatidylinositol (GPI)-anchored cell wall endoglucanase				▼
		YNR067C	DSE4	Daughter cell-specific secreted protein with similarity to glucanases				▼
	extracellular region	YJL158C	CIS3	Mannose-containing glycoprotein constituent of the cell wall			▼
		YJL159W	HSP150	O-mannosylated heat shock protein			▼	▼
		YJR004C	SAG1	Alpha-agglutinin of alpha-cells				▼	▼	▼
		YKL096W	CWP1	Cell wall mannoprotein that localizes to birth scars of daughter cells			▼	▼	▼	▼
		YKL163W	PIR3	O-glycosylated covalently-bound cell wall protein			▼	▼		▼
		YLR110C	CCW12	Cell wall mannoprotein			▼
		YLR390W-A	CCW14	Covalently linked cell wall glycoprotein			▼	▼
		YNR044W	AGA1	Anchorage subunit of a-agglutinin of a-cells				▼	▼	▼
		YOR214C	SPR2	Putative spore wall protein					▼	▼
		YPL130W	SPO19	Meiosis-specific prospore protein			▼
		YBR040W	FIG1	Integral membrane protein required for efficient mating					▼
		YCR045C	RRT12	Probable subtilisin-family protease						▼
		YDR055W	PST1	Cell wall protein that contains a putative GPI-attachment site			▼	▼
		YDR134C	CCW22	Cell wall protein			▼
		YGL028C	SCW11	Cell wall protein with similarity to glucanases				▼
		YHR139C	SPS100	Protein required for spore wall maturation			▼	▼	▼	▼
		YJL078C	PRY3	Cell wall-associated protein involved in export of acetylated sterols				▼
		YJR009C	TDH2	Glyceraldehyde-3-phosphate dehydrogenase (GAPDH), isozyme 2			▼
		YKR042W	UTH1	Mitochondrial inner membrane protein				▼
		YLR040C	AFB1	MATalpha-specific a-factor blocker				▼
		YLR286C	CTS1	Endochitinase				▼
		YLR300W	EXG1	Major exo-1,3-beta-glucanase of the cell wall				▼
		YLR308W	CDA2	Chitin deacetylase						▼
		YNL066W	SUN4	Cell wall protein related to glucanases localized in birth scars				▼
		YOL154W	ZPS1	Putative GPI-anchored protein					▼
		YPR026W	ATH1	Acid trehalase required for utilization of extracellular trehalose						▼
mitochondrion	mitochondrial oxoglutarate dehydrogenase complex	YDR148C	KGD2	Dihydrolipoyl transsuccinylase						▼
		YIL125W	KGD1	Subunit of the mitochondrial alpha-ketoglutarate dehydrogenase complex						▼
	respiratory chain	Q0105	COB	Cytochrome b	▼
		YEL039C	CYC7	Cytochrome c isoform 2, expressed under hypoxic conditions	▼
		YGR183C	QCR9	Subunit 9 of ubiquinol cytochrome-c reductase (Complex III)	▼		▼
		YJR048W	CYC1	Cytochrome c, isoform 1	▼
		YLR395C	COX8	Subunit VIII of cytochrome c oxidase (Complex IV)	▼
		YMR256C	COX7	Subunit VII of cytochrome c oxidase (Complex IV)	▼		▼
plasma membrane	integral to plasma membrane	YBR132C	AGP2	Plasma membrane regulator of polyamine and carnitine transport	▼		▼	▼		▼
		YCL027W	FUS1	Membrane protein localized to the shmoo tip				▼	▼	▼
		YFL026W	STE2	Receptor for alpha-factor pheromone					▼
		YGL255W	ZRT1	High-affinity zinc transporter of the plasma membrane			▼	▼
		YGR023W	MTL1	Putative plasma membrane sensor	▼		▼	▼		▼
		YGR055W	MUP1	High affinity methionine permease	▼	▼	▼	▼		▼
		YGR260W	TNA1	High affinity nicotinic acid plasma membrane permease			▼			▼
		YJL212C	OPT1	Proton-coupled oligopeptide transporter of the plasma membrane				▼
		YKL178C	STE3	Receptor for a factor pheromone				▼	▼
		YLR332W	MID2	O-glycosylated plasma membrane protein			▼
		YML123C	PHO84	High-affinity inorganic phosphate (Pi) transporter				▼
		YOR161C	PNS1	Protein of unknown function	▼		▼	▼	▼	▼
		YPR198W	SGE1	Plasma membrane multidrug transporter	▼
	plasma membrane enriched fraction	YBL029C-A		Protein of unknown function	▼
		YCL040W	GLK1	Glucokinase						▼
		YCR010C	ADY2	Acetate transporter required for normal sporulation						▼
		YDL222C	FMP45	Integral membrane protein localized to mitochondria	▼				▼	▼
		YDL223C	HBT1	Shmoo tip protein, substrate of Hub1p ubiquitin-like protein	▼				▼	▼
		YDR040C	ENA1	P-type ATPase sodium pump	▼				▼	▼
		YER091C	MET6	Cobalamin-independent methionine synthase	▼
		YER103W	SSA4	Heat shock protein that is highly induced upon stress						▼
		YHR096C	HXT5	Hexose transporter with moderate affinity for glucose	▼				▼	▼
		YKL035W	UGP1	UDP-glucose pyrophosphorylase (UGPase)						▼
		YLR058C	SHM2	Cytosolic serine hydroxymethyltransferase					▼
		YLR303W	MET17	O-acetyl homoserine-O-acetyl serine sulfhydrylase	▼
		YML128C	MSC1	Protein of unknown function						▼
		YMR120C	ADE17	Enzyme of 'de novo' purine biosynthesis					▼	▼
		YNL194C		Integral membrane protein						▼
		YPL036W	PMA2	Plasma membrane H+-ATPase	▼					▼
		YPR149W	NCE102	Protein of unknown function	▼					▼
		YCR021C	HSP30	Negative regulator of the H(+)-ATPase Pma1p		▼			▼
		YDR011W	SNQ2	Plasma membrane ATP-binding cassette (ABC) transporter		▼
		YDR039C	ENA2	P-type ATPase sodium pump		▼
		YDR093W	DNF2	Aminophospholipid translocase (flippase)		▼
		YFL014W	HSP12	Plasma membrane protein involved in maintaining membrane organization	▼	▼			▼	▼
		YGR254W	ENO1	Enolase I, a phosphopyruvate hydratase	▼	▼
		YGR281W	YOR1	Plasma membrane ATP-binding cassette (ABC) transporter		▼
		YHR094C	HXT1	Low-affinity glucose transporter of the major facilitator superfamily		▼
		YLR092W	SUL2	High affinity sulfate permease	▼	▼
		YGR224W	AZR1	Plasma membrane transporter of the major facilitator superfamily		▼
		YGR256W	GND2	6-phosphogluconate dehydrogenase (decarboxylating)						▼
		YIR039C	YPS6	Putative GPI-anchored aspartic protease		▼
		YLR413W	INA1	Protein of unknown function		▼
		YLR452C	SST2	GTPase-activating protein for Gpa1p		▼
		YOL158C	ENB1	Ferric enterobactin transmembrane transporter		▼
		YOR049C	RSB1	Sphingoid long-chain base (LCB) efflux transporter		▼
		YOR153W	PDR5	Plasma membrane ATP-binding cassette (ABC) transporter		▼
		YOR328W	PDR10	ATP-binding cassette (ABC) transporter		▼
